# Supplementary material for: Identification of maternally-loaded RNA transcripts in unfertilized eggs of Tribolium castaneum
Source: BMC Genomics. 2012 Nov 27;13:671. doi: 10.1186/1471-2164-13-671 (PMC3536564; doi:10.1186/1471-2164-13-671)
Supplement: Additional file 1 — Results for individual genes used in the comparisons. [file 1471-2164-13-671-S1.xlsx]

## Sheet: Differential Expression
Gene ID	2x or greater expressed in fertilized eggs								Gene ID	2x or greater expressed in unfertilized eggs
TC010912									TC004396
TC013124									TC012058
TC003047									TC014275
TC014397									TC003377
TC011283									TC030335
TC000520									TC007046
TC003374									TC012277
TC003122									TC014948
TC012495									TC007784
TC000916									TC011534
TC009334									TC002876
TC015702									TC003128
TC005375									TC003398
TC002718									TC002964
TC014878									TC016352
TC000547									TC013271
TC014534									TC008835
TC007258									TC016227
TC011390									TC009980
TC008888									TC013492
TC008058									TC000754
TC002971									TC015081
TC003982									TC010455
TC011139									TC004369
TC015179									TC014016
TC014314									TC007131
TC008400									TC006042
TC015380									TC000988
TC008680									TC005894
TC000411									TC016295
TC014706									TC001362
TC003708									TC004400
TC014017									TC013085
TC011709									TC015567
TC008064									TC008222
TC015703									TC030573
TC005342									TC005339
TC005230									TC008350
TC013465									TC030691
TC011937									TC009330
TC015554									TC007172
TC015843									TC003206
TC000432									TC013456
TC000089									TC004526
TC009957									TC010508
TC004948									TC004440
TC015109									TC010343
TC000522									TC013715
TC014712									TC002608
TC013464									TC008852
TC010109									TC007370
TC006681									TC010143
TC009093									TC030661
TC015111									TC014081
TC006255									TC011226
TC013657									TC015347
TC015373									TC004756
TC015494									TC004712
TC006033									TC008801
TC013415									TC004927
TC005343									TC005929
TC015992									TC007081
TC009593									TC011044
TC000423									TC006310
TC013658									TC009935
TC008226									TC004626
TC014101									TC004847
TC015517									TC003942
TC013978									TC015078
TC015335									TC015636
TC011062									TC009376
TC008684									TC009085
TC009333									TC009818
TC003035									TC000831
TC012178									TC011874
TC008454									TC006213
TC011140									TC010445
TC006631									TC001378
TC004597									TC002939
TC008433									TC010772
TC003974									TC004968
TC003194									TC004397
TC003060									TC004505
TC009307									TC009848
TC000868									TC011918
TC015144									TC008381
TC001186									TC007814
TC013165									TC012221
TC005541									TC000136
TC000511									TC000382
TC004921									TC013679
TC012285									TC010436
TC012208									TC014020
TC008437									TC012430
TC009179									TC010952
TC007026									TC015542
TC007916									TC012510
TC011039									TC000750
TC012346									TC000385
TC000829									TC002596
TC008101									TC008526
TC006400									TC013860
TC010057									TC004133
TC008275									TC012309
TC013404									TC009817
TC002943									TC005590
TC014177									TC004719
TC010825									TC003550
TC012177									TC011670
TC006577									TC009777
TC006788									TC000377
TC008675									TC003980
TC008772									TC013792
TC012641									TC010807
TC009896									TC008972
TC012778									TC008598
TC015249									TC007481
TC014627									TC006686
TC001152									TC010410
TC004493									TC014672
TC002193									TC000606
TC012512									TC005316
TC010067									TC010670
TC013434									TC006458
TC011142									TC007036
TC006254									TC012001
TC001176									TC012267
TC005751									TC013350
TC012828									TC007716
TC014094									TC008111
TC008483									TC010649
TC013418									TC013292
TC001729									TC013010
TC001118									TC014011
TC011064									TC003478
TC006347									TC011262
TC003508									TC013716
TC006394									TC007785
TC013423									TC007362
TC000837									TC008851
TC009808									TC014222
TC007528									TC011514
TC015822									TC014417
TC008204									TC005948
TC014084									TC005897
TC015595									TC007323
TC006806									TC013000
TC000435									TC004144
TC008653									TC009546
TC006100									TC003788
TC000517									TC008856
TC014065									TC003699
TC003085									TC003843
TC011697									TC001737
TC007188									TC012588
TC005351									TC010102
TC010882									TC003753
TC003435									TC000479
TC002735									TC006065
TC013163									TC006381
TC007912									TC004768
TC002443									TC008521
TC002464									TC008934
TC015720									TC001232
TC001264									TC001230
TC015370									TC014935
TC014125									TC002826
TC001050									TC014339
TC011170									TC003910
TC014638									TC010123
TC003057									TC008352
TC009501									TC001750
TC014598									TC011171
TC000940									TC004775
TC009805									TC012384
TC008767									TC002404
TC013562									TC013586
TC015492									TC003178
TC011712									TC006253
TC002591									TC012376
TC008789									TC010344
TC001054									TC011737
TC010818									TC008973
TC006189									TC015330
TC000441									TC006480
TC015598									TC008410
TC012171									TC014403
TC011629									TC004142
TC002988									TC012129
TC014248									TC004594
TC003203									TC014806
TC010832									TC009658
TC005505									TC014152
TC004943									TC002500
TC003549									TC014042
TC013326									TC001748
TC005861									TC002957
TC007632									TC007434
TC000922									TC000230
TC014535									TC002423
TC009288									TC001580
TC003571									TC015124
TC009469									TC007004
TC014100									TC010784
TC015325									TC008178
TC010864									TC002783
TC006787									TC016228
TC011532									TC010865
TC008322									TC002135
TC001179									TC005228
TC003228									TC007057
TC015292									TC008274
TC011141									TC004365
TC015188									TC012392
TC006231									TC015086
TC006805									TC005449
TC004842									TC000549
TC008778									TC005521
TC007905									TC011320
TC001350									TC015829
TC000107									TC008776
TC013567									TC005337
TC003635									TC015097
TC005750									TC006548
TC015614									TC004696
TC014941									TC003978
TC005550									TC016213
TC008127									TC012657
TC008788									TC002555
TC030468									TC010464
TC014200									TC004312
TC012748									TC004124
TC000921									TC030161
TC011052									TC008067
TC008236									TC012327
TC008250									TC000970
TC015056									TC015277
TC011635									TC003023
TC010201									TC002138
TC008299									TC009891
TC015465									TC030761
TC013448									TC001724
TC011770									TC006705
TC009641									TC008076
TC005788									TC030006
TC015320									TC003538
TC001549									TC012082
TC014345									TC005584
TC012946									TC004792
TC013433									TC010007
TC007255									TC013886
TC012827									TC003069
TC000248									TC012756
TC003123									TC004495
TC000174									TC015519
TC001161									TC012097
TC014532									TC015995
TC010939									TC009853
TC002989									TC006051
TC000719									TC006693
TC008770									TC014536
TC008047									TC012409
TC005753									TC014046
TC000920									TC010545
TC011676									TC008239
TC011244									TC006085
TC005740									TC012107
TC000815									TC014085
TC002454									TC003226
TC007448									TC014537
TC006699									TC011255
TC001266									TC007727
TC016278									TC009111
TC003029									TC008735
TC002470									TC002189
TC015587									TC000610
TC001632									TC007175
TC005379									TC011862
TC013376									TC006007
TC008806									TC001074
TC014185									TC002215
TC015232									TC001381
TC013005									TC001623
TC003144									TC009341
TC012027									TC000371
TC015564									TC015065
TC008660									TC009001
TC013671									TC015859
TC003773									TC010005
TC008442									TC003063
TC003231									TC012843
TC014157									TC002923
TC005352									TC013907
TC001088									TC008919
TC000926									TC009582
TC003782									TC002979
TC008062									TC013210
TC012187									TC013570
TC002564									TC012491
TC013074									TC014310
TC013723									TC003310
TC008926									TC005315
TC015522									TC003489
TC008482									TC012353
TC005328									TC000881
TC014022									TC010408
TC013579									TC011007
TC012839									TC005447
TC013304									TC002603
TC007430									TC001135
TC030715									TC014910
TC006440									TC011252
TC005562									TC008948
TC012520									TC011790
TC013042									TC002137
TC015898									TC014909
TC014086									TC009311
TC011763									TC011883
TC004761									TC005701
TC011863									TC002609
TC009401									TC015915
TC008783									TC030726
TC010590									TC007356
TC012159									TC004023
TC015123									TC008907
TC010992									TC003491
TC008176									TC002407
TC010163									TC006345
TC015161									TC030697
TC011713									TC009880
TC008280									TC012679
TC006527									TC007077
TC014954									TC005355
TC007369									TC013972
TC000459									TC002392
TC008357									TC005388
TC030609									TC005776
TC007476									TC004849
TC007951									TC012253
TC000813									TC015434
TC008043									TC010967
TC013607									TC012711
TC015855									TC002697
TC011857									TC001108
TC005773									TC005895
TC001947									TC014048
TC010054									TC006551
TC009484									TC016087
TC005327									TC010805
TC005318									TC008718
TC013067									TC004527
TC010407									TC004970
TC003975									TC007854
TC001268									TC003434
TC006432									TC010386
TC015719									TC011551
TC006664									TC008480
TC006632									TC009919
TC011061									TC016380
TC000611									TC003375
TC015563									TC011964
TC011677									TC003545
TC006392									TC030632
TC014229									TC010446
TC004306									TC003024
TC008996									TC013751
TC007543									TC006154
TC005224									TC004424
TC007915									TC006311
TC005344									TC007714
TC008202									TC006753
TC013650									TC005561
TC000527									TC003091
TC000236									TC007695
TC011744									TC014813
TC011196									TC001679
TC009198									TC013531
TC012528									TC014862
TC015704									TC000330
TC030077									TC003397
TC030629									TC003923
TC007953									TC006565
TC003345									TC000092
TC003391									TC006177
TC003286									TC012819
TC000943									TC009331
TC001698									TC007655
TC015455									TC005830
TC008891									TC002566
TC005433									TC011667
TC003877									TC004631
TC007644									TC003629
TC007141									TC000430
TC030104									TC013041
TC013737									TC015462
TC015555									TC030007
TC013648									TC015758
TC009567									TC003066
TC004836									TC001934
TC001684									TC007068
TC012289									TC007708
TC004895									TC015150
TC001781									TC006029
TC005353									TC006706
TC006668									TC003235
TC011803									TC008913
TC003147									TC004461
TC001169									TC007941
TC015379									TC011996
TC011971									TC009298
TC007055									TC014600
TC007950									TC010082
TC003939									TC007082
TC005181									TC012258
TC002618									TC010358
TC010763									TC001035
TC007429									TC013588
TC002389									TC015651
TC005752									TC006169
TC000635									TC004645
TC005772									TC005321
TC014025									TC011665
TC012158									TC003518
TC014688									TC004798
TC015297									TC012454
TC016207									TC003409
TC007616									TC001146
TC009917									TC003707
TC003632									TC000504
TC015372									TC015119
TC013035									TC008424
TC004543									TC003246
TC003634									TC008097
TC003018									TC004561
TC000269									TC006460
TC013417									TC007452
TC007083									TC000103
TC013112									TC009876
TC014032									TC000088
TC011538									TC001925
TC002552									TC007566
TC008344									TC012219
TC011528									TC005012
TC007409									TC015118
TC001120									TC000068
TC009877									TC005320
TC008033									TC015085
TC005625									TC012996
TC014389									TC007486
TC010593									TC014761
TC003922									TC016231
TC008827									TC009720
TC030064									TC015272
TC001613									TC013701
TC011755									TC006111
TC001162									TC004450
TC008134									TC007299
TC008439									TC011940
TC011529									TC010166
TC000403									TC003702
TC007675									TC014790
TC013635									TC006150
TC001262									TC001760
TC012872									TC005946
TC015158									TC010490
TC000024									TC003851
TC009115									TC012615
TC001018									TC007519
TC015616									TC004742
TC011313									TC002587
TC002151									TC015147
TC009590									TC010124
TC010068									TC012366
TC000753									TC003026
TC004551									TC004864
TC011756									TC013530
TC004797									TC001195
TC005503									TC004914
TC013059									TC012122
TC015102									TC002669
TC008760									TC014674
TC010876									TC015049
TC014943									TC012529
TC015108									TC007849
TC011173									TC012762
TC014731									TC007010
TC008952									TC030623
TC006530									TC003561
TC015589									TC015002
TC001678									TC014809
TC009094									TC003783
TC000215									TC013912
TC014421									TC005854
TC006726									TC013532
TC000925									TC004697
TC010880									TC004549
TC004159									TC003999
TC002894									TC013171
TC014135									TC006149
TC014715									TC010783
TC008928									TC009222
TC011460									TC001124
TC012061									TC011965
TC011427									TC010971
TC011480									TC006206
TC015481									TC001379
TC006088									TC013283
TC013050									TC011134
TC008466									TC011273
TC009956									TC015820
TC014279									TC016323
TC012871									TC005173
TC005624									TC015411
TC009098									TC015020
TC006099									TC014787
TC005440									TC005814
TC000364									TC001229
TC009872									TC011398
TC010837									TC013655
TC008822									TC014342
TC015712									TC009489
TC004447									TC014138
TC015219									TC005312
TC011748									TC015605
TC013191									TC002646
TC012704									TC012071
TC014884									TC006801
TC005785									TC006176
TC008247									TC008998
TC015715									TC004718
TC005441									TC012310
TC006727									TC016285
TC009053									TC007710
TC015238									TC014807
TC015531									TC002743
TC006096									TC013919
TC000720									TC006045
TC000221									TC030191
TC009570									TC004832
TC009789									TC007761
TC011094									TC009009
TC013606									TC012150
TC006580									TC002132
TC013578									TC004883
TC008270									TC000773
TC011417									TC009235
TC011745									TC007758
TC003590									TC014014
TC014155									TC010879
TC009887									TC004699
TC003620									TC004911
TC007598									TC030145
TC030280									TC016083
TC005419									TC000208
TC003371									TC009574
TC015039									TC004398
TC014168									TC014996
TC008417									TC002216
TC005822									TC011121
TC012359									TC009561
TC015721									TC001199
TC008890									TC002715
TC002150									TC008618
TC003884									TC000393
TC010653									TC003498
TC012781									TC016217
TC013933									TC014102
TC001217									TC003681
TC014439									TC006293
TC008884									TC012467
TC014837									TC000818
TC003715									TC030646
TC003193									TC030246
TC012787									TC009741
TC009894									TC015629
TC010951									TC012757
TC004976									TC006616
TC003413									TC011854
TC002616									TC013738
TC012799									TC004515
TC006008									TC000438
TC004635									TC008411
TC009100									TC007030
TC010980									TC011243
TC015146									TC012206
TC008768									TC005513
TC000583									TC002956
TC000343									TC010395
TC006578									TC008348
TC003104									TC002116
TC014346									TC013125
TC011804									TC009270
TC010899									TC011436
TC003852									TC000685
TC008369									TC013546
TC012161									TC011525
TC006716									TC016308
TC006441									TC009588
TC015928									TC001680
TC007381									TC011651
TC001187									TC007944
TC006124									TC008242
TC008005									TC030268
TC000851									TC007171
TC012153									TC014792
TC011335									TC016273
TC004711									TC005494
TC013122									TC000771
TC013245									TC006299
TC009478									TC009386
TC006229									TC010789
TC015265									TC013013
TC015508									TC004147
TC000440									TC009516
TC009616									TC010588
TC011376									TC002506
TC009861									TC001619
TC009351									TC003205
TC007583									TC004557
TC002722									TC000582
TC007215									TC009187
TC013614									TC012457
TC010814									TC003789
TC007525									TC015356
TC008969									TC006372
TC001164									TC007767
TC015392									TC009791
TC000067									TC012811
TC005170									TC015757
TC006446									TC013002
TC000497									TC008714
TC013091									TC012861
TC002705									TC008717
TC007100									TC001085
TC000170									TC000026
TC015974									TC003160
TC012841									TC002535
TC004940									TC006679
TC001121									TC013749
TC012257									TC030578
TC015110									TC009875
TC007896									TC005348
TC006636									TC008697
TC030467									TC001615
TC010540									TC006030
TC000061									TC008692
TC001318									TC002394
TC014795									TC008206
TC012284									TC015496
TC010212									TC008695
TC006444									TC002498
TC008197									TC013176
TC014474									TC030558
TC005692									TC001057
TC014350									TC000987
TC005525									TC009729
TC006515									TC000080
TC002124									TC015248
TC004741									TC012397
TC011428									TC011604
TC015236									TC014471
TC004422									TC009889
TC008826									TC000164
TC014942									TC002173
TC008102									TC009126
TC007035									TC014570
TC000938									TC014165
TC004664									TC000679
TC003898									TC008844
TC000091									TC001358
TC011115									TC010942
TC002388									TC013781
TC014227									TC005556
TC009651									TC015710
TC030068									TC009718
TC009184									TC010378
TC005716									TC006373
TC013544									TC000528
TC004518									TC030749
TC001270									TC007540
TC000495									TC015036
TC013967									TC000680
TC009479									TC005558
TC000979									TC009583
TC009043									TC009754
TC009642									TC012223
TC015640									TC002941
TC009694									TC002877
TC005365									TC009468
TC000761									TC000327
TC003417									TC008416
TC009738									TC013209
TC009929									TC015445
TC015156									TC001137
TC004726									TC011238
TC011632									TC014722
TC015293									TC006765
TC014622									TC013047
TC009528									TC002643
TC009283									TC003873
TC014776									TC005528
TC001281									TC014095
TC005669									TC006647
TC007235									TC006105
TC010855									TC007901
TC000395									TC004790
TC007755									TC030606
TC004004									TC010197
TC006230									TC002520
TC015469									TC009706
TC009629									TC002546
TC011733									TC003959
TC014427									TC007394
TC015866									TC009772
TC010155									TC011161
TC014783									TC014265
TC013172									TC009799
TC012636									TC013647
TC005925									TC015631
TC010164									TC015431
TC014359									TC001673
TC006428									TC007594
TC013613									TC010491
TC006454									TC030553
TC002686									TC007228
TC004160									TC000596
TC003355									TC000139
TC006542									TC011239
TC015669									TC011316
TC011333									TC000844
TC008048									TC014692
TC003331									TC002633
TC000901									TC012160
TC004444									TC013930
TC000642									TC001666
TC007351									TC011871
TC002653									TC015709
TC008212									TC009810
TC005354									TC007533
TC030065									TC007733
TC010216									TC000193
TC011760									TC008992
TC014296									TC004555
TC000246									TC012869
TC003492									TC005616
TC009458									TC010390
TC012332									TC012570
TC015754									TC003556
TC030605									TC011539
TC005641									TC016264
TC010117									TC015171
TC013243									TC030657
TC006116									TC001145
TC011610									TC011009
TC015423									TC012680
TC011678									TC008319
TC007230									TC006340
TC014425									TC014817
TC009888									TC003485
TC010761									TC006275
TC013272									TC004771
TC015079									TC011509
TC000814									TC008878
TC005444									TC001249
TC015100									TC007600
TC010824									TC012474
TC014616									TC013714
TC013169									TC000058
TC000858									TC011809
TC007687									TC003233
TC002551									TC009494
TC000357									TC003251
TC004552									TC014918
TC007914									TC005338
TC013103									TC030565
TC000756									TC005212
TC009613									TC003719
TC004945									TC013941
TC013142									TC007900
TC000128
TC015240
TC013098
TC004765
TC009952
TC010050
TC006771
TC007268
TC010887
TC009626
TC000337
TC006374
TC008028
TC000056
TC005732
TC008659
TC005171
TC014387
TC007291
TC001380
TC030546
TC007401
TC008650
TC016095
TC030711
TC014237
TC012770
TC011067
TC000871
TC008933
TC001253
TC001763
TC005661
TC007619
TC003895
TC012090
TC013160
TC006780
TC010815
TC013596
TC003382
TC004942
TC014231
TC008263
TC010558
TC010920
TC006336
TC009332
TC007556
TC010983
TC005438
TC009954
TC012282
TC015170
TC004374
TC008342
TC010987
TC013427
TC012662
TC001363
TC001320
TC000439
TC005184
TC000105
TC010985
TC009286
TC010654
TC000303
TC012231
TC005640
TC009110
TC012183
TC003048
TC007321
TC011769
TC007257
TC015149
TC004915
TC001364
TC010769
TC000789
TC008883
TC000361
TC007256
TC007032
TC009525
TC011362
TC008703
TC008758
TC014249
TC003056
TC015849
TC007231
TC004641
TC009304
TC016307
TC001357
TC004901
TC004957
TC007550
TC009442
TC012632
TC004127
TC013630
TC004643
TC014154
TC008243
TC016205
TC010988
TC000917
TC004015
TC014742
TC012744
TC008732
TC012317
TC010534
TC014772
TC006735
TC009486
TC015848
TC002953
TC009774
TC003965
TC006782
TC008099
TC007295
TC007506
TC005412
TC015207
TC007297
TC005829
TC008267
TC000121
TC010541
TC001657
TC008438
TC015897
TC006360
TC010836
TC011162
TC010910
TC003422
TC009727
TC004766
TC011211
TC001213
TC013309
TC009099
TC015556
TC007922
TC004898
TC002729
TC002813
TC012848
TC014907
TC002658
TC015105
TC013580
TC008340
TC012852
TC002451
TC005231
TC007277
TC014540
TC011602
TC004713
TC011003
TC005381
TC014976
TC014634
TC012880
TC000660
TC004710
TC008370
TC014511
TC012458
TC012154
TC013227
TC000116
TC006642
TC000521
TC012286
TC002465
TC008343
TC012857
TC012864
TC012531
TC013403
TC008608
TC014621
TC005670
TC001044
TC010921
TC001053
TC005982
TC007888
TC003988
TC006764
TC009176
TC004157
TC011761
TC013428
TC015857
TC013608
TC015378
TC003280
TC008985
TC007194
TC013048
TC014270
TC010099
TC013812
TC005358
TC015722
TC006763
TC009052
TC015155
TC001638
TC001165
TC003461
TC003603
TC001019
TC013474
TC013480
TC007913
TC015250
TC010535
TC004782
TC011133
TC013793
TC010954
TC007667
TC013073
TC006482
TC015836
TC008514
TC014408
TC009990
TC007223
TC004438
TC004548
TC007637
TC002474
TC007091
TC013646
TC014887
TC010813
TC012466
TC004522
TC015127
TC015408
TC012036
TC013568
TC009549
TC012361
TC003872
TC015406
TC014517
TC013331
TC014962
TC011826
TC010215
TC007996
TC006773
TC005653
TC006713
TC014592
TC015341
TC015841
TC012241
TC005442
TC007099
TC014844
TC015668
TC007226
TC004677
TC008298
TC015652
TC009699
TC006241
TC010829
TC016167
TC009414
TC003352
TC012573
TC010196
TC009731
TC015840
TC006455
TC015154
TC008336
TC007155
TC011657
TC002805
TC013258
TC030267
TC013135
TC014892
TC001048
TC016336
TC015487
TC006493
TC007269
TC006023
TC011544
TC001637
TC015266
TC012851
TC030076
TC009455
TC004540
TC009096
TC011099
TC007320
TC013894
TC005509
TC013257
TC003633
TC006777
TC013416
TC007127
TC014409
TC012621
TC011993
TC000810
TC001239
TC010955
TC000903
TC011084
TC012546
TC005986
TC015762
TC001300
TC009649
TC011046
TC000859
TC006731
TC015500
TC014004
TC012611
TC007890
TC010817
TC004120
TC007261
TC011349
TC007331
TC008240
TC001636
TC003348
TC004996
TC014380
TC000449
TC012228
TC005386
TC014392
TC000389
TC002800
TC010411
TC004657
TC015490
TC008877
TC011994
TC011888
TC013513
TC003906
TC008889
TC015753
TC001046
TC000910
TC000360
TC014266
TC030580
TC014975
TC001299
TC009097
TC013128
TC013126
TC000562
TC006749
TC011027
TC010509
TC012620
TC007044
TC011035
TC008292
TC007431
TC006700
TC000391
TC006014
TC030448
TC002955
TC009185
TC007547
TC005860
TC007170
TC010001
TC013733
TC010953
TC015764
TC007635
TC016351
TC013310
TC006240
TC016070
TC000341
TC011720
TC012102
TC000397
TC014641
TC016372
TC013213
TC014143
TC011618
TC003353
TC015304
TC015253
TC013511
TC007661
TC012717
TC008757
TC016088
TC014076
TC011627
TC011411
TC001191
TC006069
TC005691
TC010884
TC000909
TC014977
TC002721
TC003570
TC007267
TC006378
TC013748
TC009953
TC000173
TC014673
TC005658
TC012550
TC013785
TC001236
TC015572
TC007189
TC007300
TC004952
TC004539
TC014856
TC000265
TC005399
TC012501
TC030463
TC002985
TC009233
TC015305
TC012497
TC015478
TC007377
TC002829
TC011481
TC003327
TC015234
TC001715
TC011703
TC012163
TC013166
TC015310
TC009189
TC003637
TC009361
TC001630
TC015227
TC006666
TC010094
TC011865
TC000323
TC002790
TC003876
TC000996
TC001221
TC013889
TC005169
TC012879
TC000228
TC000127
TC002850
TC001569
TC010171
TC005492
TC006056
TC002749
TC011633
TC006250
TC008734
TC003086
TC000740
TC005470
TC007266
TC008119
TC001029
TC008761
TC009958
TC005579
TC014685
TC014547
TC004734
TC011637
TC007280
TC006656
TC014184
TC010533
TC007584
TC015218
TC013537
TC005411
TC009605
TC008010
TC008676
TC005523
TC008265
TC012276
TC012674
TC007249
TC010578
TC000258
TC030638
TC015449
TC007014
TC003919
TC005473
TC015718
TC000498
TC012263
TC008737
TC008601
TC004317
TC011374
TC030196
TC000071
TC001219
TC010125
TC014223
TC012870
TC015473
TC009044
TC007500
TC011894
TC009263
TC012800
TC007713
TC000273
TC012521
TC008020
TC009698
TC014912
TC010402
TC002595
TC002225
TC006471
TC011749
TC004114
TC006107
TC015324
TC006287
TC008323
TC001735
TC002905
TC001136
TC000736
TC003311
TC012404
TC014134
TC014505
TC013335
TC015106
TC006606
TC013386
TC006077
TC015664
TC008110
TC015782
TC016299
TC000723
TC011624
TC005771
TC015488
TC000643
TC014301
TC000394
TC006586
TC007633
TC003109
TC001707
TC001071
TC000898
TC016361
TC015470
TC014583
TC002460
TC003778
TC001751
TC003781
TC013538
TC002917
TC008302
TC011126
TC003656
TC013302
TC011114
TC014775
TC030433
TC010489
TC009883
TC010796
TC003833
TC003271
TC014773
TC011905
TC006683
TC007741
TC007154
TC011218
TC007845
TC001368
TC005010
TC006750
TC009448
TC014320
TC006564
TC004158
TC002723
TC011228
TC000419
TC008211
TC012091
TC006232
TC001114
TC004541
TC000991
TC009285
TC000861
TC000638
TC010023
TC005439
TC011336
TC030685
TC005884
TC007688
TC000329
TC006550
TC007332
TC014686
TC007324
TC014139
TC000518
TC007545
TC000710
TC015287
TC002586
TC012574
TC006717
TC015012
TC015905
TC007918
TC030625
TC030746
TC008966
TC016359
TC013108
TC003174
TC014034
TC001010
TC016078
TC014548
TC007290
TC001166
TC008457
TC014271
TC005606
TC009156
TC004922
TC030063
TC000721
TC000745
TC013025
TC014590
TC002484
TC013200
TC006563
TC009229
TC012136
TC011360
TC013839
TC014172
TC000111
TC013049
TC009716
TC004708
TC006113
TC013857
TC004944
TC000936
TC005879
TC010191
TC011614
TC000802
TC011081
TC008024
TC001672
TC015904
TC007204
TC002412
TC016310
TC012246
TC004747
TC014502
TC002439
TC011707
TC007208
TC001689
TC011710
TC000912
TC006120
TC003986
TC003622
TC016301
TC007139
TC010442
TC008485
TC010038
TC009890
TC012478
TC001319
TC009065
TC012772
TC011520
TC002636
TC015723
TC007952
TC015939
TC000342
TC005837
TC006594
TC005474
TC000052
TC005357
TC009624
TC002543
TC000856
TC005741
TC004974
TC010777
TC013486
TC015557
TC000130
TC014748
TC000172
TC011452
TC005461
TC000227
TC013815
TC005394
TC008887
TC002720
TC000852
TC006817
TC008524
TC000180
TC000731
TC013525
TC010551
TC002982
TC011915
TC000474
TC000803
TC007882
TC000612
TC012513
TC007762
TC016360
TC006596
TC014426
TC012111
TC009336
TC002519
TC011406
TC015558
TC013805
TC015761
TC011722
TC012229
TC010544
TC003552
TC010098
TC030146
TC030054
TC012420
TC030754
TC000561
TC016377
TC015228
TC010803
TC008496
TC013325
TC001624
TC013926
TC004695
TC012432
TC007250
TC004769
TC010548
TC000853
TC009318
TC004826
TC012018
TC000178
TC014330
TC002682
TC002503
TC015860
TC002128
TC015390
TC009634
TC014147
TC014228
TC009101
TC008333
TC011607
TC014361
TC011715
TC007378
TC009482
TC014059
TC009438
TC001610
TC001703
TC000283
TC015122
TC013903
TC011658
TC004501
TC006304
TC007002
TC012232
TC013412
TC014615
TC001690
TC013816
TC006484
TC014179
TC008769
TC002201
TC015448
TC008603
TC006195
TC006803
TC014906
TC011946
TC001278
TC015482
TC008492
TC007120
TC004923
TC002188
TC015654
TC015383
TC013769
TC004022
TC014709
TC015751
TC010364
TC009412
TC001090
TC004024
TC013132
TC030714
TC012496
TC003009
TC009828
TC002583
TC013334
TC012052
TC001769
TC011479
TC014160
TC011644
TC014388
TC015053
TC005632
TC008900
TC000578
TC007641
TC010365
TC008927
TC013713
TC003151
TC006026
TC014497
TC015810
TC008268
TC009204
TC008293
TC003255
TC013783
TC006027
TC005941
TC003054
TC009873
TC030001
TC015475
TC011696
TC011311
TC007400
TC003381
TC003369
TC000602
TC000450
TC001154
TC002918
TC011639
TC002134
TC009603
TC009447
TC013195
TC009969
TC005744
TC009137
TC006317
TC030079
TC001618
TC010056
TC002448
TC015622
TC004556
TC001310
TC003145
TC002661
TC007979
TC010192
TC012138
TC004882
TC008730
TC006639
TC007411
TC004154
TC012024
TC003294
TC014056
TC010070
TC010424
TC007923
TC002771
TC001614
TC015432
TC009959
TC006804
TC013934
TC010513
TC015977
TC007561
TC011831
TC003156
TC030712
TC016076
TC002455
TC014644
TC012050
TC011981
TC012419
TC003599

## Sheet: Limma Analysis Data
GENE	FL	VL	M	A	t	pvalue	qvalue	B
TCOGS2:TC010912-RA	14.5147	9.40184	5.11287	11.9583	52.7684	7.83126e-09	9.49437e-06	11.176
TCOGS2:TC013124-RA	15.1542	10.4301	4.72411	12.7922	50.4294	1.01144e-08	9.49437e-06	10.9792
TCOGS2:TC003047-RA	15.1386	10.4321	4.70658	12.7854	49.6856	1.0999e-08	9.49437e-06	10.9134
TCOGS2:TC014397-RA	13.9269	9.05074	4.87619	11.4888	49.2334	1.15813e-08	9.49437e-06	10.8726
TCOGS2:TC011283-RA	14.5014	9.66185	4.83958	12.0816	48.973	1.1933e-08	9.49437e-06	10.8488
TCOGS2:TC000520-RA	14.3802	9.48015	4.90002	11.9302	48.1058	1.31985e-08	9.49437e-06	10.7681
TCOGS2:TC003374-RA	14.8768	10.1042	4.77255	12.4905	47.232	1.46364e-08	9.49437e-06	10.6843
TCOGS2:TC003122-RA	14.1364	9.43677	4.69967	11.7866	46.5616	1.58656e-08	9.49437e-06	10.6183
TCOGS2:TC012495-RA	13.9969	9.32795	4.6689	11.6624	46.157	1.6666e-08	9.49437e-06	10.5778
TCOGS2:TC000916-RA	14.6048	9.42836	5.17646	12.0166	44.7669	1.98032e-08	9.49437e-06	10.434
TCOGS2:TC009334-RA	13.277	8.95383	4.32321	11.1154	44.5908	2.02482e-08	9.49437e-06	10.4153
TCOGS2:TC015702-RA	14.7292	10.2557	4.47347	12.4925	44.5865	2.02592e-08	9.49437e-06	10.4149
TCOGS2:TC005375-RA	14.7774	9.63224	5.14515	12.2048	44.5759	2.02864e-08	9.49437e-06	10.4137
TCOGS2:TC002718-RA	14.9132	10.1309	4.78239	12.522	44.0632	2.1654e-08	9.49437e-06	10.3586
TCOGS2:TC014878-RA	14.0932	9.61536	4.47783	11.8543	43.9947	2.18448e-08	9.49437e-06	10.3511
TCOGS2:TC000547-RA	13.227	9.13148	4.09553	11.1792	43.8011	2.23948e-08	9.49437e-06	10.33
TCOGS2:TC014534-RA	14.6249	9.90289	4.72205	12.2639	43.7673	2.24926e-08	9.49437e-06	10.3263
TCOGS2:TC007258-RA	14.7748	10.2263	4.54858	12.5006	43.7652	2.24987e-08	9.49437e-06	10.326
TCOGS2:TC011390-RA	13.7425	9.40176	4.3407	11.5721	43.6676	2.27838e-08	9.49437e-06	10.3153
TCOGS2:TC008888-RA	15.1171	10.6345	4.48253	12.8758	43.4579	2.34106e-08	9.49437e-06	10.2921
TCOGS2:TC008058-RA	13.1171	9.00485	4.11225	11.061	43.452	2.34287e-08	9.49437e-06	10.2915
TCOGS2:TC002971-RA	14.9997	10.1546	4.84507	12.5771	43.3396	2.37731e-08	9.49437e-06	10.279
TCOGS2:TC003982-RA	14.1176	9.93501	4.18257	12.0263	43.2786	2.39627e-08	9.49437e-06	10.2722
TCOGS2:TC011139-RA	14.4438	10.0222	4.4216	12.233	43.1842	2.42597e-08	9.49437e-06	10.2616
TCOGS2:TC015179-RA	13.799	9.67719	4.1218	11.7381	43.0677	2.46319e-08	9.49437e-06	10.2486
TCOGS2:TC014314-RA	13.97	9.00829	4.96175	11.4892	42.8891	2.5216e-08	9.49437e-06	10.2284
TCOGS2:TC008400-RA	15.1889	10.8382	4.35065	13.0136	42.8242	2.54321e-08	9.49437e-06	10.2211
TCOGS2:TC015380-RA	13.1028	8.55037	4.55241	10.8266	42.8005	2.55118e-08	9.49437e-06	10.2184
TCOGS2:TC008680-RA	13.4947	9.09211	4.40254	11.2934	42.7439	2.57027e-08	9.49437e-06	10.2119
TCOGS2:TC000411-RA	13.5329	8.84892	4.68398	11.1909	42.7252	2.57664e-08	9.49437e-06	10.2098
TCOGS2:TC014706-RA	13.1355	8.57691	4.55855	10.8562	42.6838	2.59075e-08	9.49437e-06	10.2051
TCOGS2:TC003708-RA	15.2361	10.9269	4.30924	13.0815	42.5855	2.62463e-08	9.49437e-06	10.1939
TCOGS2:TC014017-RA	14.6799	10.2156	4.46433	12.4477	42.5678	2.63082e-08	9.49437e-06	10.1918
TCOGS2:TC011709-RA	14.9229	10.6686	4.25423	12.7957	42.5524	2.63619e-08	9.49437e-06	10.1901
TCOGS2:TC008064-RA	14.5854	9.58973	4.99569	12.0876	42.5364	2.64177e-08	9.49437e-06	10.1882
TCOGS2:TC015703-RA	13.8273	9.12384	4.70342	11.4756	42.2824	2.73252e-08	9.49437e-06	10.159
TCOGS2:TC005342-RA	13.3557	8.92441	4.4313	11.1401	41.5992	2.99531e-08	9.49437e-06	10.079
TCOGS2:TC005230-RA	13.1151	8.55791	4.55722	10.8365	41.4118	3.07256e-08	9.49437e-06	10.0567
TCOGS2:TC013465-RA	14.3473	10.1456	4.20171	12.2464	41.4051	3.07536e-08	9.49437e-06	10.0559
TCOGS2:TC011937-RA	14.0651	10.1284	3.93663	12.0967	41.3302	3.10691e-08	9.49437e-06	10.047
TCOGS2:TC015554-RA	13.6115	8.98264	4.62883	11.2971	41.311	3.11504e-08	9.49437e-06	10.0447
TCOGS2:TC015843-RA	12.6165	8.59068	4.02587	10.6036	41.2605	3.1366e-08	9.49437e-06	10.0386
TCOGS2:TC000432-RA	13.4944	8.77686	4.71751	11.1356	41.2226	3.15289e-08	9.49437e-06	10.0341
TCOGS2:TC000089-RA	14.1115	8.9688	5.14266	11.5401	40.6267	3.42261e-08	9.49437e-06	9.96166
TCOGS2:TC009957-RA	15.2452	11.1486	4.09659	13.1969	40.5206	3.47341e-08	9.49437e-06	9.94861
TCOGS2:TC004948-RA	13.6418	9.32286	4.31894	11.4823	40.4644	3.5007e-08	9.49437e-06	9.94167
TCOGS2:TC015109-RA	12.9116	8.53539	4.37619	10.7235	40.4088	3.52792e-08	9.49437e-06	9.9348
TCOGS2:TC000522-RA	13.4996	9.26861	4.23098	11.3841	40.3768	3.5437e-08	9.49437e-06	9.93084
TCOGS2:TC014712-RA	12.4959	8.57174	3.92417	10.5338	40.232	3.61622e-08	9.49437e-06	9.91284
TCOGS2:TC013464-RA	15.1813	10.5263	4.65502	12.8538	40.192	3.63652e-08	9.49437e-06	9.90786
TCOGS2:TC010109-RA	13.7032	9.00167	4.7015	11.3524	40.1264	3.67015e-08	9.49437e-06	9.89966
TCOGS2:TC006681-RA	13.9649	9.39458	4.57036	11.6798	40.0998	3.68393e-08	9.49437e-06	9.89632
TCOGS2:TC009093-RA	13.3108	8.70949	4.60134	11.0102	40.0858	3.69117e-08	9.49437e-06	9.89458
TCOGS2:TC015111-RA	14.9757	10.7606	4.21518	12.8682	39.9925	3.73996e-08	9.49437e-06	9.88287
TCOGS2:TC006255-RA	13.5675	9.68073	3.88678	11.6241	39.87	3.80518e-08	9.49437e-06	9.86744
TCOGS2:TC013657-RA	14.2334	9.59259	4.64083	11.913	39.8269	3.82848e-08	9.49437e-06	9.86198
TCOGS2:TC015373-RA	14.3233	10.571	3.75231	12.4471	39.7977	3.84435e-08	9.49437e-06	9.85829
TCOGS2:TC015494-RA	14.4255	9.99363	4.43187	12.2096	39.7071	3.89399e-08	9.49437e-06	9.84681
TCOGS2:TC006033-RA	13.8326	9.70711	4.12548	11.7699	39.6619	3.9191e-08	9.49437e-06	9.84105
TCOGS2:TC013415-RA	12.6026	8.50346	4.09913	10.553	39.3126	4.11944e-08	9.49437e-06	9.79631
TCOGS2:TC005343-RA	13.6208	8.65129	4.96953	11.1361	39.2109	4.18002e-08	9.49437e-06	9.78318
TCOGS2:TC015992-RA	13.2754	8.92526	4.35014	11.1003	39.186	4.19496e-08	9.49437e-06	9.77996
TCOGS2:TC009593-RA	12.8779	8.86892	4.00896	10.8734	38.9844	4.31873e-08	9.49437e-06	9.75375
TCOGS2:TC000423-RA	13.7124	8.93295	4.77945	11.3227	38.9322	4.35144e-08	9.49437e-06	9.74693
TCOGS2:TC013658-RA	13.3417	8.90672	4.43502	11.1242	38.9138	4.36306e-08	9.49437e-06	9.74452
TCOGS2:TC008226-RA	12.6535	8.54161	4.11189	10.5975	38.8519	4.40235e-08	9.49437e-06	9.73642
TCOGS2:TC014101-RA	14.1698	9.49558	4.67425	11.8327	38.7186	4.48847e-08	9.49437e-06	9.71889
TCOGS2:TC015517-RA	13.4192	9.39492	4.0243	11.4071	38.6894	4.50756e-08	9.49437e-06	9.71505
TCOGS2:TC013978-RA	13.233	8.75234	4.48062	10.9926	38.5756	4.583e-08	9.51338e-06	9.7
TCOGS2:TC015335-RA	12.879	8.85858	4.02038	10.8688	38.3397	4.74423e-08	9.52869e-06	9.66859
TCOGS2:TC011062-RA	13.2214	8.51119	4.71022	10.8663	38.2547	4.8039e-08	9.52869e-06	9.65721
TCOGS2:TC008684-RA	13.8535	10.18	3.67352	12.0168	38.1393	4.88635e-08	9.52869e-06	9.64171
TCOGS2:TC009333-RA	14.568	10.0433	4.52476	12.3057	38.0308	4.96544e-08	9.52869e-06	9.62706
TCOGS2:TC003035-RA	14.467	10.5872	3.87986	12.5271	37.9875	4.99745e-08	9.52869e-06	9.62119
TCOGS2:TC012178-RA	14.3259	9.83358	4.49231	12.0797	37.9635	5.01524e-08	9.52869e-06	9.61794
TCOGS2:TC008454-RA	13.4843	9.52608	3.95821	11.5052	37.8968	5.06521e-08	9.52869e-06	9.60888
TCOGS2:TC011140-RA	14.6912	10.3164	4.37479	12.5038	37.6377	5.26479e-08	9.52869e-06	9.57349
TCOGS2:TC006631-RA	14.446	9.90779	4.5382	12.1769	37.4678	5.40069e-08	9.52869e-06	9.55009
TCOGS2:TC004597-RA	14.3996	9.59803	4.80154	11.9988	37.4244	5.43608e-08	9.52869e-06	9.54409
TCOGS2:TC008433-RA	14.1363	10.4615	3.67471	12.2989	37.4241	5.4363e-08	9.52869e-06	9.54405
TCOGS2:TC003974-RA	12.2479	8.22568	4.02223	10.2368	37.2948	5.54338e-08	9.52869e-06	9.5261
TCOGS2:TC003194-RA	14.0998	9.42637	4.6734	11.7631	37.206	5.61834e-08	9.52869e-06	9.51373
TCOGS2:TC003060-RA	14.5586	10.2637	4.29493	12.4112	37.1944	5.62821e-08	9.52869e-06	9.51211
TCOGS2:TC009307-RA	14.9086	10.9867	3.92189	12.9476	37.172	5.64736e-08	9.52869e-06	9.50898
TCOGS2:TC000868-RA	13.0982	9.21921	3.87896	11.1587	37.1618	5.65605e-08	9.52869e-06	9.50756
TCOGS2:TC015144-RA	14.0848	9.31245	4.77239	11.6986	37.0862	5.72134e-08	9.52869e-06	9.49697
TCOGS2:TC001186-RA	13.7728	9.11371	4.65905	11.4432	36.9295	5.85939e-08	9.62042e-06	9.47494
TCOGS2:TC013165-RA	13.7915	9.15446	4.63709	11.473	36.8724	5.91075e-08	9.62042e-06	9.46687
TCOGS2:TC005541-RA	13.7929	10.1896	3.60333	11.9913	36.7287	6.04215e-08	9.72379e-06	9.44651
TCOGS2:TC000511-RA	13.5749	9.34649	4.2284	11.4607	36.5551	6.2056e-08	9.87586e-06	9.42174
TCOGS2:TC004921-RA	12.9637	9.13428	3.82946	11.049	36.3493	6.40606e-08	1.00829e-05	9.39218
TCOGS2:TC012285-RA	12.4188	8.3417	4.07709	10.3802	36.2585	6.49696e-08	1.01148e-05	9.37906
TCOGS2:TC012208-RA	13.3444	9.50768	3.83668	11.426	36.0205	6.74246e-08	1.02722e-05	9.34445
TCOGS2:TC008437-RA	13.5708	8.95548	4.61531	11.2631	35.9612	6.80536e-08	1.02722e-05	9.33577
TCOGS2:TC009179-RA	13.1701	8.84101	4.32908	11.0056	35.9343	6.83408e-08	1.02722e-05	9.33184
TCOGS2:TC007026-RA	13.0628	8.88907	4.17371	10.9759	35.887	6.88495e-08	1.02722e-05	9.3249
TCOGS2:TC007916-RA	14.1378	9.13136	5.00649	11.6346	35.788	6.99294e-08	1.0297e-05	9.31032
TCOGS2:TC011039-RA	13.4738	9.011	4.46282	11.2424	35.7097	7.07972e-08	1.0297e-05	9.29877
TCOGS2:TC012346-RA	13.8847	9.91819	3.96655	11.9015	35.6762	7.11725e-08	1.0297e-05	9.29381
TCOGS2:TC000829-RA	12.7117	8.3249	4.3868	10.5183	35.5053	7.31237e-08	1.03339e-05	9.26841
TCOGS2:TC008101-RA	12.9098	8.71941	4.19041	10.8146	35.4796	7.3422e-08	1.03339e-05	9.26459
TCOGS2:TC006400-RA	14.3953	9.91066	4.48459	12.153	35.4606	7.36436e-08	1.03339e-05	9.26175
TCOGS2:TC010057-RA	14.8651	9.87381	4.99132	12.3695	35.3535	7.49086e-08	1.03339e-05	9.24573
TCOGS2:TC008275-RA	13.7413	8.9878	4.75347	11.3645	35.3017	7.55298e-08	1.03339e-05	9.23795
TCOGS2:TC013404-RA	14.8077	10.9108	3.89687	12.8593	35.2829	7.57566e-08	1.03339e-05	9.23513
TCOGS2:TC002943-RA	13.4307	9.23603	4.19467	11.3334	35.1787	7.70293e-08	1.04084e-05	9.21942
TCOGS2:TC014177-RA	14.8403	11.0954	3.74491	12.9679	35.0943	7.80776e-08	1.04515e-05	9.20666
TCOGS2:TC010825-RA	14.265	9.4598	4.80519	11.8624	34.9171	8.03355e-08	1.05868e-05	9.17972
TCOGS2:TC012177-RA	13.4352	8.91124	4.52398	11.1732	34.8993	8.0567e-08	1.05868e-05	9.177
TCOGS2:TC006577-RA	12.9072	8.88888	4.01827	10.898	34.7274	8.28377e-08	1.07685e-05	9.15068
TCOGS2:TC006788-RA	14.1305	9.22207	4.90844	11.6763	34.5837	8.47954e-08	1.07685e-05	9.12852
TCOGS2:TC008675-RA	12.4163	8.27656	4.13973	10.3464	34.5613	8.51048e-08	1.07685e-05	9.12506
TCOGS2:TC008772-RA	13.1213	9.29198	3.82929	11.2066	34.5367	8.54463e-08	1.07685e-05	9.12125
TCOGS2:TC012641-RA	11.7236	8.01647	3.70711	9.87002	34.5129	8.57795e-08	1.07685e-05	9.11755
TCOGS2:TC009896-RA	12.5169	8.74655	3.77031	10.6317	34.3985	8.73974e-08	1.07685e-05	9.09979
TCOGS2:TC012778-RA	13.4251	9.24454	4.18059	11.3348	34.3723	8.77728e-08	1.07685e-05	9.09571
TCOGS2:TC015249-RA	11.7257	8.39253	3.33313	10.0591	34.359	8.79648e-08	1.07685e-05	9.09363
TCOGS2:TC014627-RA	14.5646	11.2217	3.34295	12.8931	34.2479	8.95839e-08	1.07757e-05	9.07626
TCOGS2:TC001152-RA	12.858	9.37469	3.48327	11.1163	34.2276	8.98832e-08	1.07757e-05	9.07308
TCOGS2:TC004493-RA	13.9762	9.12739	4.84886	11.5518	34.2008	9.02802e-08	1.07757e-05	9.06888
TCOGS2:TC002193-RA	12.4061	8.00611	4.4	10.2061	34.0886	9.19654e-08	1.0843e-05	9.05123
TCOGS2:TC012512-RA	13.7745	9.25028	4.52419	11.5124	34.0628	9.23587e-08	1.0843e-05	9.04716
TCOGS2:TC010067-RA	12.9296	8.45384	4.47578	10.6917	33.9922	9.34439e-08	1.0843e-05	9.036
TCOGS2:TC013434-RA	12.7444	8.96278	3.78158	10.8536	33.9057	9.47931e-08	1.0843e-05	9.02229
TCOGS2:TC011142-RA	13.5225	9.55498	3.9675	11.5387	33.7028	9.80513e-08	1.0843e-05	8.98993
TCOGS2:TC006254-RA	13.6218	10.1394	3.48243	11.8806	33.6686	9.86123e-08	1.0843e-05	8.98445
TCOGS2:TC001176-RA	11.9242	7.63539	4.28877	9.77977	33.49	1.0161e-07	1.0843e-05	8.9557
TCOGS2:TC005751-RA	12.5062	8.47654	4.02965	10.4914	33.4441	1.02398e-07	1.0843e-05	8.94828
TCOGS2:TC012828-RA	14.2239	9.50182	4.72209	11.8629	33.4415	1.02443e-07	1.0843e-05	8.94786
TCOGS2:TC014094-RA	13.3869	9.1215	4.26538	11.2542	33.4038	1.03095e-07	1.0843e-05	8.94175
TCOGS2:TC008483-RA	12.3115	8.82551	3.48598	10.5685	33.3829	1.03458e-07	1.0843e-05	8.93837
TCOGS2:TC013418-RA	12.9645	9.44566	3.51883	11.2051	33.3221	1.04526e-07	1.0843e-05	8.92849
TCOGS2:TC001729-RA	13.1405	8.8375	4.30298	10.989	33.3182	1.04594e-07	1.0843e-05	8.92787
TCOGS2:TC001118-RA	11.8902	7.79655	4.09361	9.84336	33.2527	1.0576e-07	1.0843e-05	8.91719
TCOGS2:TC011064-RA	14.9655	11.8041	3.16139	13.3848	33.2137	1.06461e-07	1.0843e-05	8.91082
TCOGS2:TC006347-RA	12.744	8.41184	4.33215	10.5779	33.212	1.06491e-07	1.0843e-05	8.91055
TCOGS2:TC003508-RA	11.7635	8.14259	3.62089	9.95303	33.1864	1.06954e-07	1.0843e-05	8.90637
TCOGS2:TC006394-RA	12.061	8.80276	3.25825	10.4319	33.1844	1.0699e-07	1.0843e-05	8.90605
TCOGS2:TC013423-RA	12.9098	8.52029	4.3895	10.715	33.0906	1.08709e-07	1.0843e-05	8.89067
TCOGS2:TC000837-RA	13.1696	10.0687	3.10097	11.6192	33.0639	1.09203e-07	1.0843e-05	8.88629
TCOGS2:TC009808-RA	14.2506	10.4148	3.83578	12.3327	33.0468	1.09522e-07	1.0843e-05	8.88348
TCOGS2:TC007528-RA	11.5332	8.06717	3.46599	9.80016	33.0242	1.09944e-07	1.0843e-05	8.87976
TCOGS2:TC015822-RA	13.9394	10.663	3.27641	12.3012	33.0034	1.10335e-07	1.0843e-05	8.87633
TCOGS2:TC008204-RA	14.16	11.0582	3.10181	12.6091	32.9436	1.11467e-07	1.0843e-05	8.86647
TCOGS2:TC014084-RA	12.3816	8.74144	3.64015	10.5615	32.9317	1.11694e-07	1.0843e-05	8.8645
TCOGS2:TC015595-RA	14.6836	10.9877	3.69591	12.8356	32.8738	1.12806e-07	1.0843e-05	8.85493
TCOGS2:TC006806-RA	13.2765	9.56873	3.70778	11.4226	32.8554	1.13161e-07	1.0843e-05	8.85188
TCOGS2:TC000435-RA	13.0985	9.87734	3.22112	11.4879	32.8505	1.13257e-07	1.0843e-05	8.85106
TCOGS2:TC008653-RA	11.6026	8.24306	3.35955	9.92283	32.8287	1.13681e-07	1.0843e-05	8.84745
TCOGS2:TC006100-RA	13.7636	10.6086	3.15505	12.1861	32.7747	1.14738e-07	1.0843e-05	8.83849
TCOGS2:TC000517-RA	12.6505	8.44763	4.20283	10.549	32.7667	1.14896e-07	1.0843e-05	8.83716
TCOGS2:TC014065-RA	14.7221	10.485	4.2372	12.6036	32.7579	1.15069e-07	1.0843e-05	8.8357
TCOGS2:TC003085-RA	15.2587	10.7218	4.53697	12.9902	32.6483	1.17261e-07	1.09773e-05	8.81741
TCOGS2:TC011697-RA	13.1735	9.39915	3.7743	11.2863	32.5477	1.19316e-07	1.10971e-05	8.80056
TCOGS2:TC007188-RA	13.0386	9.18232	3.85631	11.1105	32.449	1.21372e-07	1.11888e-05	8.78397
TCOGS2:TC005351-RA	12.605	8.381	4.22396	10.493	32.3937	1.22542e-07	1.11888e-05	8.77464
TCOGS2:TC010882-RA	12.65	9.0187	3.63131	10.8344	32.3825	1.2278e-07	1.11888e-05	8.77275
TCOGS2:TC003435-RA	13.3509	9.85536	3.49549	11.6031	32.3523	1.23426e-07	1.11888e-05	8.76765
TCOGS2:TC002735-RA	12.3285	7.72943	4.59911	10.029	32.2718	1.2517e-07	1.12756e-05	8.75399
TCOGS2:TC013163-RA	14.0276	9.80359	4.22402	11.9156	32.1982	1.26788e-07	1.12833e-05	8.74148
TCOGS2:TC007912-RA	12.0046	8.05671	3.94787	10.0306	32.1513	1.27831e-07	1.12833e-05	8.7335
TCOGS2:TC002443-RA	15.0687	10.1718	4.89692	12.6202	32.1469	1.27931e-07	1.12833e-05	8.73274
TCOGS2:TC002464-RA	13.1117	8.93801	4.17372	11.0249	32.1257	1.28407e-07	1.12833e-05	8.72912
TCOGS2:TC015720-RA	12.8896	9.24158	3.64803	11.0656	32.0241	1.30715e-07	1.13516e-05	8.71174
TCOGS2:TC001264-RA	13.0044	9.17881	3.82554	11.0916	31.983	1.31664e-07	1.13516e-05	8.70467
TCOGS2:TC015370-RA	13.5777	9.65735	3.92031	11.6175	31.9657	1.32064e-07	1.13516e-05	8.70171
TCOGS2:TC014125-RA	12.3613	9.07075	3.29052	10.716	31.8374	1.35086e-07	1.13516e-05	8.6796
TCOGS2:TC001050-RA	10.8806	7.60532	3.27533	9.24298	31.7794	1.36479e-07	1.13516e-05	8.66956
TCOGS2:TC011170-RA	12.3915	8.08286	4.30867	10.2372	31.7776	1.36524e-07	1.13516e-05	8.66924
TCOGS2:TC014638-RA	12.3616	9.28519	3.07639	10.8234	31.7507	1.37175e-07	1.13516e-05	8.66459
TCOGS2:TC003057-RA	12.0117	8.76504	3.24668	10.3884	31.7221	1.37874e-07	1.13516e-05	8.65961
TCOGS2:TC009501-RA	14.7992	10.7176	4.08166	12.7584	31.7115	1.38131e-07	1.13516e-05	8.65778
TCOGS2:TC014598-RA	12.2221	8.61322	3.60886	10.4177	31.6945	1.38551e-07	1.13516e-05	8.65481
TCOGS2:TC000940-RA	12.8702	9.53029	3.33988	11.2002	31.6846	1.38794e-07	1.13516e-05	8.65309
TCOGS2:TC009805-RA	10.7192	7.73676	2.98242	9.22797	31.672	1.39105e-07	1.13516e-05	8.6509
TCOGS2:TC008767-RA	12.6943	9.62954	3.06476	11.1619	31.6565	1.39488e-07	1.13516e-05	8.64821
TCOGS2:TC013562-RA	13.9758	10.3391	3.63664	12.1575	31.5698	1.41657e-07	1.1463e-05	8.63308
TCOGS2:TC015492-RA	14.4403	9.93988	4.50046	12.1901	31.4658	1.4431e-07	1.16121e-05	8.61487
TCOGS2:TC011712-RA	12.5024	8.77165	3.73079	10.637	31.2734	1.49376e-07	1.19526e-05	8.58096
TCOGS2:TC002591-RA	12.9802	8.4096	4.57063	10.6949	31.2058	1.51205e-07	1.19655e-05	8.56899
TCOGS2:TC008789-RA	13.0522	8.76079	4.29142	10.9065	31.2057	1.51209e-07	1.19655e-05	8.56896
TCOGS2:TC001054-RA	14.4315	10.0547	4.37678	12.2431	31.137	1.53094e-07	1.20482e-05	8.55676
TCOGS2:TC010818-RA	14.2286	9.1684	5.06021	11.6985	31.0816	1.54635e-07	1.20745e-05	8.54689
TCOGS2:TC006189-RA	13.4318	10.1451	3.28668	11.7885	31.0645	1.55115e-07	1.20745e-05	8.54383
TCOGS2:TC000441-RA	11.5238	7.88152	3.64224	9.70264	30.947	1.58458e-07	1.2151e-05	8.5228
TCOGS2:TC015598-RA	13.9566	10.6723	3.28429	12.3145	30.9225	1.59166e-07	1.2151e-05	8.5184
TCOGS2:TC012171-RA	13.8185	9.11647	4.702	11.4675	30.8923	1.60043e-07	1.2151e-05	8.51297
TCOGS2:TC011629-RA	12.0282	8.10219	3.92597	10.0652	30.8318	1.61817e-07	1.2151e-05	8.50208
TCOGS2:TC002988-RA	12.4956	9.39518	3.10043	10.9454	30.812	1.62402e-07	1.2151e-05	8.49851
TCOGS2:TC014248-RA	12.9073	8.38791	4.51935	10.6476	30.8099	1.62463e-07	1.2151e-05	8.49814
TCOGS2:TC003203-RA	13.3191	9.94012	3.37901	11.6296	30.7966	1.62858e-07	1.2151e-05	8.49574
TCOGS2:TC010832-RA	14.1657	10.3855	3.78017	12.2756	30.7958	1.62884e-07	1.2151e-05	8.49558
TCOGS2:TC005505-RA	13.8885	10.8328	3.05575	12.3606	30.7209	1.6513e-07	1.22547e-05	8.48204
TCOGS2:TC004943-RA	10.9051	7.66195	3.24319	9.28354	30.6201	1.68211e-07	1.23502e-05	8.46374
TCOGS2:TC003549-RA	12.8911	8.96181	3.92929	10.9265	30.569	1.69796e-07	1.23502e-05	8.45445
TCOGS2:TC013326-RA	13.4208	10.4321	2.98866	11.9264	30.5462	1.70512e-07	1.23502e-05	8.45028
TCOGS2:TC005861-RA	11.8209	8.48811	3.33275	10.1545	30.5369	1.70805e-07	1.23502e-05	8.44858
TCOGS2:TC007632-RA	13.0223	8.63812	4.3842	10.8302	30.4925	1.72205e-07	1.23502e-05	8.44048
TCOGS2:TC000922-RA	13.5339	8.61047	4.92346	11.0722	30.4864	1.724e-07	1.23502e-05	8.43936
TCOGS2:TC014535-RA	11.7288	7.98471	3.74413	9.85678	30.4848	1.72453e-07	1.23502e-05	8.43906
TCOGS2:TC009288-RA	12.7881	8.64966	4.13839	10.7189	30.4431	1.73783e-07	1.23657e-05	8.43144
TCOGS2:TC003571-RA	12.7831	9.11383	3.66926	10.9485	30.4241	1.74395e-07	1.23657e-05	8.42795
TCOGS2:TC009469-RA	13.1094	9.84551	3.26389	11.4774	30.3024	1.78371e-07	1.25853e-05	8.40556
TCOGS2:TC014100-RA	14.7389	11.0955	3.6434	12.9172	30.183	1.82375e-07	1.28047e-05	8.38349
TCOGS2:TC015325-RA	14.0574	10.2227	3.83464	12.1401	30.1148	1.84711e-07	1.28947e-05	8.37083
TCOGS2:TC010864-RA	12.9049	9.45219	3.45268	11.1785	30.0931	1.85458e-07	1.28947e-05	8.36681
TCOGS2:TC006787-RA	10.6317	7.76815	2.86359	9.19995	30.014	1.88224e-07	1.29769e-05	8.35206
TCOGS2:TC011532-RA	10.7346	7.85127	2.88329	9.29291	29.9751	1.89601e-07	1.29769e-05	8.3448
TCOGS2:TC008322-RA	13.1026	9.51001	3.59263	11.3063	29.9307	1.91189e-07	1.29769e-05	8.33648
TCOGS2:TC001179-RA	12.2026	8.03329	4.16927	10.1179	29.9134	1.91811e-07	1.29769e-05	8.33324
TCOGS2:TC003228-RA	11.3355	7.92846	3.40705	9.63199	29.8832	1.92904e-07	1.29769e-05	8.32757
TCOGS2:TC015292-RA	12.1887	8.29266	3.89601	10.2407	29.877	1.93128e-07	1.29769e-05	8.32641
TCOGS2:TC011141-RA	12.8516	8.54819	4.30343	10.6999	29.8747	1.93214e-07	1.29769e-05	8.32597
TCOGS2:TC015188-RA	12.7696	9.5318	3.23782	11.1507	29.8562	1.93887e-07	1.29769e-05	8.3225
TCOGS2:TC006231-RA	13.1704	9.90277	3.26758	11.5366	29.8137	1.95444e-07	1.30202e-05	8.31451
TCOGS2:TC006805-RA	11.0129	7.64166	3.37127	9.3273	29.7878	1.96405e-07	1.30236e-05	8.30962
TCOGS2:TC004842-RA	11.1711	8.06621	3.10485	9.61864	29.7297	1.98572e-07	1.31067e-05	8.29866
TCOGS2:TC008778-RA	13.4008	10.2846	3.11614	11.8427	29.6897	2.00079e-07	1.31433e-05	8.2911
TCOGS2:TC007905-RA	11.0428	7.98379	3.05899	9.51328	29.6665	2.00962e-07	1.31433e-05	8.28669
TCOGS2:TC001350-RA	13.7244	9.07522	4.64919	11.3998	29.4863	2.07965e-07	1.34689e-05	8.25241
TCOGS2:TC000107-RA	14.5426	10.1918	4.35073	12.3672	29.4634	2.08876e-07	1.34689e-05	8.24803
TCOGS2:TC013567-RA	13.6551	10.6109	3.04422	12.133	29.4537	2.09262e-07	1.34689e-05	8.24618
TCOGS2:TC003635-RA	12.0512	8.06572	3.98546	10.0585	29.438	2.09889e-07	1.34689e-05	8.24319
TCOGS2:TC005750-RA	13.0651	8.77494	4.29014	10.92	29.4192	2.10643e-07	1.34689e-05	8.23959
TCOGS2:TC015614-RA	12.4424	8.77916	3.66322	10.6108	29.3041	2.15338e-07	1.37079e-05	8.21748
TCOGS2:TC014941-RA	14.2124	11.4805	2.73189	12.8464	29.2213	2.18791e-07	1.38661e-05	8.20151
TCOGS2:TC005550-RA	13.0645	10.2965	2.76798	11.6805	29.1938	2.19952e-07	1.38783e-05	8.19619
TCOGS2:TC008127-RA	12.3027	8.44749	3.85519	10.3751	29.1709	2.20924e-07	1.38785e-05	8.19176
TCOGS2:TC008788-RA	14.3359	10.329	4.00686	12.3324	29.1436	2.2209e-07	1.38908e-05	8.18647
TCOGS2:TC030468-RA	12.0846	8.70427	3.38035	10.3944	29.0854	2.24597e-07	1.39865e-05	8.17518
TCOGS2:TC014200-RA	12.3796	8.83848	3.54117	10.6091	28.969	2.29717e-07	1.42434e-05	8.1525
TCOGS2:TC012748-RA	12.3356	8.98006	3.35551	10.6578	28.9257	2.31656e-07	1.43018e-05	8.14404
TCOGS2:TC000921-RA	13.148	8.82077	4.32726	10.9844	28.8398	2.35563e-07	1.44263e-05	8.12718
TCOGS2:TC011052-RA	13.6729	9.39811	4.27476	11.5355	28.8371	2.35688e-07	1.44263e-05	8.12665
TCOGS2:TC008236-RA	11.04	8.06357	2.9764	9.55177	28.7767	2.38482e-07	1.45352e-05	8.11476
TCOGS2:TC008250-RA	12.9423	9.67203	3.27028	11.3072	28.6326	2.45305e-07	1.48877e-05	8.08629
TCOGS2:TC015056-RA	13.531	9.01141	4.51954	11.2712	28.5753	2.4808e-07	1.49926e-05	8.07492
TCOGS2:TC011635-RA	11.7536	8.14359	3.60998	9.94858	28.4182	2.55889e-07	1.53829e-05	8.04357
TCOGS2:TC010201-RA	12.6693	8.8891	3.78024	10.7792	28.3802	2.57817e-07	1.53829e-05	8.03597
TCOGS2:TC008299-RA	11.719	8.86494	2.85405	10.292	28.3533	2.59198e-07	1.53829e-05	8.03056
TCOGS2:TC015465-RA	11.238	8.48262	2.75539	9.86032	28.3349	2.60141e-07	1.53829e-05	8.02688
TCOGS2:TC013448-RA	13.018	10.2975	2.72049	11.6577	28.3338	2.60197e-07	1.53829e-05	8.02667
TCOGS2:TC011770-RA	13.5267	9.46064	4.06608	11.4937	28.3076	2.61554e-07	1.53829e-05	8.02139
TCOGS2:TC009641-RA	11.4095	7.80264	3.60685	9.60607	28.298	2.62056e-07	1.53829e-05	8.01945
TCOGS2:TC005788-RA	12.4907	8.64747	3.84325	10.5691	28.244	2.64883e-07	1.54854e-05	8.00857
TCOGS2:TC015320-RA	12.6616	9.366	3.29565	11.0138	28.2079	2.6679e-07	1.55335e-05	8.0013
TCOGS2:TC001549-RA	14.243	10.4417	3.80124	12.3424	28.1482	2.69987e-07	1.5656e-05	7.98921
TCOGS2:TC014345-RA	13.9017	9.09705	4.80462	11.4994	28.1129	2.71897e-07	1.57032e-05	7.98205
TCOGS2:TC012946-RA	11.6881	7.93497	3.7531	9.81152	27.9968	2.78291e-07	1.59185e-05	7.95844
TCOGS2:TC013433-RA	12.5045	9.6448	2.85967	11.0746	27.9905	2.78645e-07	1.59185e-05	7.95715
TCOGS2:TC007255-RA	13.8283	9.15437	4.67392	11.4913	27.9849	2.78959e-07	1.59185e-05	7.95601
TCOGS2:TC012827-RA	14.5577	11.3429	3.21487	12.9503	27.9637	2.80146e-07	1.59227e-05	7.95169
TCOGS2:TC000248-RA	13.8663	11.1892	2.67717	12.5277	27.8743	2.85236e-07	1.6148e-05	7.93337
TCOGS2:TC003123-RA	12.1578	8.08163	4.07615	10.1197	27.783	2.9054e-07	1.63835e-05	7.91462
TCOGS2:TC000174-RA	11.516	8.58321	2.93276	10.0496	27.6944	2.95801e-07	1.66147e-05	7.89633
TCOGS2:TC001161-RA	9.97668	7.33173	2.64495	8.65421	27.6685	2.9736e-07	1.66371e-05	7.89097
TCOGS2:TC014532-RA	11.2294	8.0606	3.16884	9.64502	27.6294	2.99728e-07	1.67043e-05	7.88289
TCOGS2:TC010939-RA	10.548	7.67552	2.87244	9.11174	27.4889	3.08437e-07	1.70451e-05	7.85365
TCOGS2:TC002989-RA	12.5373	9.60312	2.93418	11.0702	27.4854	3.08656e-07	1.70451e-05	7.85293
TCOGS2:TC000719-RA	10.9264	7.84942	3.07695	9.3879	27.4734	3.09413e-07	1.70451e-05	7.85042
TCOGS2:TC008770-RA	10.5548	7.48454	3.07026	9.01967	27.4061	3.13709e-07	1.72155e-05	7.83634
TCOGS2:TC008047-RA	12.7289	8.84487	3.88399	10.7869	27.0918	3.34701e-07	1.82974e-05	7.77003
TCOGS2:TC005753-RA	10.9113	8.34358	2.56774	9.62745	27.0663	3.36475e-07	1.83245e-05	7.76462
TCOGS2:TC000920-RA	13.3014	9.40801	3.89339	11.3547	27.0198	3.39739e-07	1.84124e-05	7.75471
TCOGS2:TC011676-RA	13.0675	10.0752	2.99231	11.5714	27.0068	3.40661e-07	1.84124e-05	7.75193
TCOGS2:TC011244-RA	10.8218	7.64325	3.17855	9.23252	26.9774	3.42752e-07	1.84248e-05	7.74566
TCOGS2:TC005740-RA	12.3112	9.36004	2.95114	10.8356	26.9674	3.43464e-07	1.84248e-05	7.74353
TCOGS2:TC000815-RA	12.7645	8.76305	4.00143	10.7638	26.9468	3.44943e-07	1.84351e-05	7.73912
TCOGS2:TC002454-RA	11.3096	8.14061	3.16898	9.7251	26.8941	3.48759e-07	1.84687e-05	7.72782
TCOGS2:TC007448-RA	13.7505	10.6295	3.12106	12.19	26.8875	3.49237e-07	1.84687e-05	7.72641
TCOGS2:TC006699-RA	11.917	8.46546	3.45152	10.1912	26.8847	3.4944e-07	1.84687e-05	7.72582
TCOGS2:TC001266-RA	10.9414	7.89877	3.0426	9.42007	26.7969	3.55917e-07	1.87419e-05	7.70695
TCOGS2:TC016278-RA	13.5872	10.8334	2.75376	12.2103	26.7164	3.61984e-07	1.89916e-05	7.68957
TCOGS2:TC003029-RA	12.1876	8.23164	3.95598	10.2096	26.6501	3.67065e-07	1.91879e-05	7.67522
TCOGS2:TC002470-RA	10.5461	7.71905	2.82705	9.13258	26.5286	3.76608e-07	1.96151e-05	7.64879
TCOGS2:TC015587-RA	14.8336	10.9321	3.90155	12.8828	26.5092	3.78154e-07	1.96243e-05	7.64457
TCOGS2:TC001632-RA	12.3546	8.79419	3.56039	10.5744	26.4631	3.81868e-07	1.96694e-05	7.63449
TCOGS2:TC005379-RA	10.4805	7.78788	2.69258	9.13417	26.4436	3.83454e-07	1.96694e-05	7.63022
TCOGS2:TC013376-RA	12.9498	10.2666	2.68319	11.6082	26.4307	3.84505e-07	1.96694e-05	7.6274
TCOGS2:TC008806-RA	14.1589	10.7827	3.37619	12.4708	26.4306	3.84516e-07	1.96694e-05	7.62737
TCOGS2:TC014185-RA	11.9079	8.35328	3.55465	10.1306	26.4066	3.86479e-07	1.96994e-05	7.62211
TCOGS2:TC015232-RA	11.1	7.97782	3.12223	9.53893	26.3402	3.9198e-07	1.9909e-05	7.60753
TCOGS2:TC013005-RA	13.4269	10.9285	2.49839	12.1777	26.3033	3.95074e-07	1.99105e-05	7.59941
TCOGS2:TC003144-RA	10.4018	7.90353	2.49831	9.15269	26.2957	3.95715e-07	1.99105e-05	7.59774
TCOGS2:TC012027-RA	14.2737	11.7553	2.51837	13.0145	26.2902	3.96181e-07	1.99105e-05	7.59652
TCOGS2:TC015564-RA	13.1227	9.86414	3.25853	11.4934	26.2495	3.99645e-07	2.00144e-05	7.58753
TCOGS2:TC008660-RA	12.2961	8.89611	3.39996	10.5961	26.2123	4.02836e-07	2.01039e-05	7.57931
TCOGS2:TC013671-RA	13.0111	9.51733	3.49374	11.2642	26.1838	4.05304e-07	2.01569e-05	7.573
TCOGS2:TC003773-RA	13.687	10.1102	3.57682	11.8986	26.1561	4.07722e-07	2.02069e-05	7.56685
TCOGS2:TC008442-RA	13.9922	11.4704	2.52177	12.7313	26.0806	4.14389e-07	2.04665e-05	7.55008
TCOGS2:TC003231-RA	10.8806	8.28954	2.59105	9.58506	26.0582	4.16398e-07	2.04951e-05	7.54507
TCOGS2:TC014157-RA	12.1008	8.22467	3.87612	10.1627	26.0161	4.20192e-07	2.05479e-05	7.53569
TCOGS2:TC005352-RA	11.6369	7.93908	3.69777	9.78797	25.9869	4.22851e-07	2.05479e-05	7.52915
TCOGS2:TC001088-RA	11.5811	8.07433	3.50679	9.82772	25.9861	4.22919e-07	2.05479e-05	7.52899
TCOGS2:TC000926-RA	12.6408	9.87797	2.7628	11.2594	25.9734	4.24081e-07	2.05479e-05	7.52614
TCOGS2:TC003782-RA	12.2629	9.68089	2.58203	10.9719	25.9522	4.26033e-07	2.05479e-05	7.52139
TCOGS2:TC008062-RA	12.9812	8.52633	4.45486	10.7538	25.9517	4.26078e-07	2.05479e-05	7.52128
TCOGS2:TC012187-RA	10.9309	8.21837	2.71257	9.57465	25.9034	4.30551e-07	2.06939e-05	7.51046
TCOGS2:TC002564-RA	13.2049	9.3049	3.90004	11.2549	25.7375	4.46361e-07	2.1382e-05	7.47306
TCOGS2:TC013074-RA	13.0305	8.65283	4.37768	10.8417	25.6932	4.507e-07	2.15179e-05	7.46302
TCOGS2:TC013723-RA	12.9388	9.24907	3.68974	11.0939	25.6754	4.52454e-07	2.15299e-05	7.45898
TCOGS2:TC008926-RA	11.7015	8.55175	3.14976	10.1266	25.6199	4.57984e-07	2.16917e-05	7.44637
TCOGS2:TC015522-RA	13.2407	9.91659	3.3241	11.5786	25.6109	4.58883e-07	2.16917e-05	7.44433
TCOGS2:TC008482-RA	10.3625	7.90292	2.45962	9.13273	25.5222	4.6791e-07	2.20456e-05	7.42408
TCOGS2:TC005328-RA	13.6528	9.62777	4.02507	11.6403	25.4928	4.70947e-07	2.2116e-05	7.41735
TCOGS2:TC014022-RA	12.9848	8.4614	4.52335	10.7231	25.3971	4.80992e-07	2.24706e-05	7.39539
TCOGS2:TC013579-RA	13.4144	8.58667	4.82774	11.0005	25.391	4.81635e-07	2.24706e-05	7.394
TCOGS2:TC012839-RA	11.4322	7.67024	3.76194	9.55121	25.3584	4.85116e-07	2.24991e-05	7.3865
TCOGS2:TC013304-RA	12.7974	8.9704	3.827	10.8839	25.3491	4.8612e-07	2.24991e-05	7.38435
TCOGS2:TC007430-RA	11.7871	8.57422	3.21283	10.1806	25.3413	4.86959e-07	2.24991e-05	7.38255
TCOGS2:TC030715-RA	11.343	7.68949	3.65352	9.51625	25.2946	4.92024e-07	2.25813e-05	7.37177
TCOGS2:TC006440-RA	10.4253	7.87234	2.55297	9.14882	25.2927	4.92228e-07	2.25813e-05	7.37134
TCOGS2:TC005562-RA	10.2447	7.83998	2.40472	9.04234	25.2749	4.94184e-07	2.25813e-05	7.36721
TCOGS2:TC012520-RA	10.6743	7.54836	3.12595	9.11133	25.267	4.95045e-07	2.25813e-05	7.36539
TCOGS2:TC013042-RA	10.6683	7.78661	2.88174	9.22748	25.2331	4.98785e-07	2.2596e-05	7.35755
TCOGS2:TC015898-RA	10.0492	7.50886	2.54038	8.77905	25.2297	4.99164e-07	2.2596e-05	7.35676
TCOGS2:TC014086-RA	12.1604	9.63309	2.52731	10.8967	25.2213	5.001e-07	2.2596e-05	7.3548
TCOGS2:TC011763-RA	13.136	10.259	2.87699	11.6975	25.1544	5.07608e-07	2.28154e-05	7.33926
TCOGS2:TC004761-RA	10.9125	8.08638	2.82613	9.49944	25.1497	5.08143e-07	2.28154e-05	7.33816
TCOGS2:TC011863-RA	13.2596	10.3722	2.88741	11.8159	25.1335	5.09979e-07	2.28263e-05	7.3344
TCOGS2:TC009401-RA	10.6648	7.65702	3.00781	9.16093	25.0759	5.16582e-07	2.30499e-05	7.32097
TCOGS2:TC008783-RA	11.3689	7.59509	3.77383	9.48201	24.9675	5.29298e-07	2.34912e-05	7.29558
TCOGS2:TC010590-RA	13.245	9.87586	3.36918	11.5604	24.9624	5.29905e-07	2.34912e-05	7.29438
TCOGS2:TC012159-RA	11.9534	8.40566	3.54775	10.1795	24.9499	5.31394e-07	2.34912e-05	7.29145
TCOGS2:TC015123-RA	11.31	8.97806	2.33194	10.144	24.9248	5.34396e-07	2.35512e-05	7.28556
TCOGS2:TC010992-RA	13.7623	9.7409	4.02136	11.7516	24.8921	5.38351e-07	2.36528e-05	7.27785
TCOGS2:TC008176-RA	13.0546	9.12572	3.92892	11.0902	24.8614	5.42089e-07	2.37421e-05	7.27061
TCOGS2:TC010163-RA	13.072	8.94982	4.12215	11.0109	24.8422	5.44447e-07	2.37421e-05	7.26607
TCOGS2:TC015161-RA	12.0474	8.59851	3.44893	10.323	24.8282	5.46165e-07	2.37421e-05	7.26278
TCOGS2:TC011713-RA	11.1716	7.96028	3.21129	9.56592	24.8213	5.47016e-07	2.37421e-05	7.26115
TCOGS2:TC008280-RA	11.4876	8.05312	3.43446	9.77034	24.6967	5.62683e-07	2.43484e-05	7.23159
TCOGS2:TC006527-RA	12.9669	8.89551	4.07136	10.9312	24.6344	5.70701e-07	2.46209e-05	7.21676
TCOGS2:TC014954-RA	14.6263	11.3332	3.29318	12.9798	24.5848	5.77188e-07	2.4826e-05	7.20492
TCOGS2:TC007369-RA	13.5672	9.93288	3.63431	11.75	24.516	5.86338e-07	2.49983e-05	7.18842
TCOGS2:TC000459-RA	14.7055	10.9171	3.78839	12.8113	24.5129	5.86752e-07	2.49983e-05	7.18768
TCOGS2:TC008357-RA	11.9137	9.35857	2.55518	10.6362	24.5126	5.86787e-07	2.49983e-05	7.18762
TCOGS2:TC030609-RA	13.3653	8.84739	4.51789	11.1063	24.5023	5.88176e-07	2.49983e-05	7.18514
TCOGS2:TC007476-RA	12.5585	8.60759	3.95094	10.5831	24.4506	5.95187e-07	2.52215e-05	7.1727
TCOGS2:TC007951-RA	9.98518	7.65119	2.33399	8.81819	24.4346	5.97377e-07	2.52396e-05	7.16885
TCOGS2:TC000813-RA	10.2232	7.58563	2.63755	8.90441	24.3635	6.07208e-07	2.55795e-05	7.15171
TCOGS2:TC008043-RA	11.3929	8.29264	3.10026	9.84277	24.3387	6.10691e-07	2.56016e-05	7.1457
TCOGS2:TC013607-RA	12.8044	9.52103	3.28334	11.1627	24.3272	6.12315e-07	2.56016e-05	7.14291
TCOGS2:TC015855-RA	12.8064	9.68948	3.11688	11.2479	24.3217	6.13094e-07	2.56016e-05	7.14157
TCOGS2:TC011857-RA	12.2774	9.2045	3.07286	10.7409	24.2659	6.21032e-07	2.58577e-05	7.12805
TCOGS2:TC005773-RA	11.0147	8.39256	2.6221	9.70361	24.2521	6.23014e-07	2.5865e-05	7.1247
TCOGS2:TC001947-RA	14.1248	10.1801	3.9447	12.1525	24.2163	6.28198e-07	2.59614e-05	7.11599
TCOGS2:TC010054-RA	11.3486	8.92621	2.4224	10.1374	24.2111	6.28962e-07	2.59614e-05	7.11471
TCOGS2:TC009484-RA	13.9015	10.4738	3.42768	12.1876	24.1921	6.31737e-07	2.59984e-05	7.11008
TCOGS2:TC005327-RA	11.9551	8.4741	3.48096	10.2146	24.1801	6.33487e-07	2.59984e-05	7.10717
TCOGS2:TC005318-RA	13.0321	10.1688	2.86335	11.6004	24.1319	6.40616e-07	2.62159e-05	7.09539
TCOGS2:TC013067-RA	10.7803	7.8798	2.90054	9.33007	24.1188	6.42578e-07	2.62212e-05	7.09218
TCOGS2:TC010407-RA	13.6866	10.7651	2.92152	12.2259	24.0969	6.45851e-07	2.62301e-05	7.08683
TCOGS2:TC003975-RA	13.4862	9.38507	4.1011	11.4356	24.0929	6.46459e-07	2.62301e-05	7.08584
TCOGS2:TC001268-RA	10.3866	7.44719	2.93938	8.91688	24.0769	6.48871e-07	2.62536e-05	7.08192
TCOGS2:TC006432-RA	11.7571	9.46713	2.29	10.6121	24.0535	6.52412e-07	2.63225e-05	7.07618
TCOGS2:TC015719-RA	13.7066	9.77022	3.93635	11.7384	24.0309	6.55852e-07	2.6387e-05	7.07065
TCOGS2:TC006664-RA	11.7889	9.22414	2.56478	10.5065	23.9879	6.6248e-07	2.6579e-05	7.06005
TCOGS2:TC006632-RA	10.4257	8.00639	2.41931	9.21604	23.9569	6.6729e-07	2.66972e-05	7.05243
TCOGS2:TC011061-RA	11.5221	8.87969	2.64246	10.2009	23.8383	6.86117e-07	2.7374e-05	7.02308
TCOGS2:TC000611-RA	12.9162	8.57555	4.34069	10.7459	23.8028	6.91879e-07	2.75272e-05	7.01426
TCOGS2:TC015563-RA	14.3985	11.4496	2.9489	12.9241	23.7753	6.96366e-07	2.7629e-05	7.00744
TCOGS2:TC011677-RA	9.94876	7.5762	2.37256	8.76248	23.7281	7.04164e-07	2.78612e-05	6.99568
TCOGS2:TC006392-RA	11.7081	8.18471	3.52339	9.94641	23.71	7.07183e-07	2.79035e-05	6.99116
TCOGS2:TC014229-RA	10.3423	7.55627	2.78602	8.94928	23.6962	7.09505e-07	2.79183e-05	6.9877
TCOGS2:TC004306-RA	10.1589	7.82857	2.33038	8.99375	23.656	7.16282e-07	2.79559e-05	6.97766
TCOGS2:TC008996-RA	12.6069	8.94999	3.65692	10.7785	23.6426	7.18563e-07	2.79559e-05	6.97429
TCOGS2:TC007543-RA	9.5057	7.14741	2.35829	8.32656	23.6306	7.20617e-07	2.79559e-05	6.97128
TCOGS2:TC005224-RA	14.0567	11.136	2.92076	12.5964	23.6191	7.2257e-07	2.79559e-05	6.96842
TCOGS2:TC007915-RA	12.3302	8.15836	4.17186	10.2443	23.6095	7.2423e-07	2.79559e-05	6.96599
TCOGS2:TC005344-RA	11.3486	8.75299	2.5956	10.0508	23.607	7.24649e-07	2.79559e-05	6.96538
TCOGS2:TC008202-RA	14.7995	12.087	2.71249	13.4433	23.5998	7.259e-07	2.79559e-05	6.96356
TCOGS2:TC013650-RA	12.5271	8.1873	4.33984	10.3572	23.5987	7.26077e-07	2.79559e-05	6.9633
TCOGS2:TC000527-RA	10.1582	7.53029	2.62786	8.84422	23.5449	7.35431e-07	2.81904e-05	6.94976
TCOGS2:TC000236-RA	12.288	8.88702	3.40103	10.5875	23.5367	7.3686e-07	2.81904e-05	6.94771
TCOGS2:TC011744-RA	11.6698	8.67196	2.99787	10.1709	23.5298	7.38071e-07	2.81904e-05	6.94597
TCOGS2:TC011196-RA	11.9222	7.94335	3.97884	9.93277	23.4326	7.55404e-07	2.87757e-05	6.92141
TCOGS2:TC009198-RA	10.8463	7.91776	2.92853	9.38203	23.4097	7.59544e-07	2.88566e-05	6.91562
TCOGS2:TC012528-RA	12.9766	10.5319	2.44477	11.7543	23.3664	7.67475e-07	2.90808e-05	6.90462
TCOGS2:TC015704-RA	12.213	8.36264	3.85036	10.2878	23.329	7.7439e-07	2.90888e-05	6.89512
TCOGS2:TC030077-RA	14.5803	11.86	2.72027	13.2201	23.3117	7.77614e-07	2.90888e-05	6.89072
TCOGS2:TC030629-RA	11.0838	7.8913	3.19249	9.48754	23.3073	7.78432e-07	2.90888e-05	6.8896
TCOGS2:TC007953-RA	12.2535	9.15875	3.09476	10.7061	23.3008	7.79656e-07	2.90888e-05	6.88794
TCOGS2:TC003345-RA	12.2927	9.19933	3.09333	10.746	23.3006	7.79685e-07	2.90888e-05	6.8879
TCOGS2:TC003391-RA	13.1339	10.2544	2.87947	11.6941	23.2996	7.79871e-07	2.90888e-05	6.88764
TCOGS2:TC003286-RA	11.3069	8.68962	2.61727	9.99825	23.2326	7.92568e-07	2.94856e-05	6.87052
TCOGS2:TC000943-RA	13.7946	10.1178	3.67689	11.9562	23.1958	7.99642e-07	2.96717e-05	6.8611
TCOGS2:TC001698-RA	12.5509	10.0014	2.54944	11.2761	23.1561	8.07348e-07	2.98802e-05	6.85093
TCOGS2:TC015455-RA	10.7981	7.82428	2.97382	9.31119	23.0799	8.22392e-07	3.03288e-05	6.83133
TCOGS2:TC008891-RA	10.8406	8.54007	2.30052	9.69034	23.0733	8.23702e-07	3.03288e-05	6.82964
TCOGS2:TC005433-RA	12.4913	8.60027	3.891	10.5458	23.0411	8.30175e-07	3.04409e-05	6.82133
TCOGS2:TC003877-RA	12.0936	9.84266	2.25097	10.9681	23.0296	8.3251e-07	3.04409e-05	6.81834
TCOGS2:TC007644-RA	12.3409	9.97274	2.36817	11.1568	23.0265	8.33123e-07	3.04409e-05	6.81756
TCOGS2:TC007141-RA	13.1702	9.38125	3.78896	11.2757	22.9963	8.39285e-07	3.0588e-05	6.80973
TCOGS2:TC030104-RA	11.7388	8.57725	3.16159	10.158	22.9394	8.51015e-07	3.09368e-05	6.79498
TCOGS2:TC004396-RA	10.6995	12.9016	-2.20207	11.8006	-22.8998	8.59274e-07	3.11579e-05	6.78472
TCOGS2:TC013737-RA	12.297	9.37803	2.919	10.8375	22.8567	8.68394e-07	3.14091e-05	6.77349
TCOGS2:TC015555-RA	11.1588	8.3153	2.84348	9.73704	22.8139	8.7755e-07	3.16603e-05	6.76233
TCOGS2:TC013648-RA	13.818	10.7294	3.08864	12.2737	22.7761	8.85749e-07	3.18758e-05	6.75244
TCOGS2:TC009567-RA	10.1346	7.69462	2.44002	8.91463	22.7624	8.88737e-07	3.19032e-05	6.74885
TCOGS2:TC004836-RA	10.8362	8.36157	2.47464	9.59889	22.7219	8.97642e-07	3.21216e-05	6.73824
TCOGS2:TC001684-RA	10.2209	8.02901	2.19191	9.12497	22.7144	8.99307e-07	3.21216e-05	6.73626
TCOGS2:TC012289-RA	12.3041	10.0787	2.22543	11.1914	22.6999	9.0253e-07	3.21566e-05	6.73245
TCOGS2:TC004895-RA	9.90154	7.54178	2.35976	8.72166	22.6838	9.06128e-07	3.22047e-05	6.72821
TCOGS2:TC001781-RA	12.8407	8.12493	4.7158	10.4828	22.6604	9.11371e-07	3.23108e-05	6.72207
TCOGS2:TC005353-RA	10.5655	7.68892	2.87661	9.12723	22.6143	9.21817e-07	3.26005e-05	6.70993
TCOGS2:TC006668-RA	11.6957	9.17841	2.5173	10.4371	22.5321	9.40823e-07	3.31907e-05	6.68817
TCOGS2:TC011803-RA	10.3856	7.79505	2.59059	9.09035	22.5216	9.43282e-07	3.31956e-05	6.68538
TCOGS2:TC003147-RA	13.9409	11.2611	2.67982	12.601	22.4429	9.61953e-07	3.37697e-05	6.66447
TCOGS2:TC001169-RA	11.6362	9.10333	2.53288	10.3698	22.3176	9.92575e-07	3.47595e-05	6.63101
TCOGS2:TC015379-RA	14.1	10.4896	3.6104	12.2948	22.2686	1.00487e-06	3.51043e-05	6.61786
TCOGS2:TC011971-RA	13.0368	10.2213	2.81548	11.6291	22.2022	1.0218e-06	3.56089e-05	6.6
TCOGS2:TC007055-RA	13.921	9.60956	4.31146	11.7653	22.178	1.02805e-06	3.57398e-05	6.59348
TCOGS2:TC007950-RA	9.691	7.36411	2.32689	8.52756	22.137	1.03875e-06	3.60244e-05	6.5824
TCOGS2:TC003939-RA	12.6219	9.8651	2.75683	11.2435	22.0964	1.0495e-06	3.62312e-05	6.57139
TCOGS2:TC005181-RA	11.1523	8.17888	2.97344	9.6656	22.0953	1.04978e-06	3.62312e-05	6.57111
TCOGS2:TC002618-RA	12.2507	8.42872	3.822	10.3397	22.071	1.05627e-06	3.63677e-05	6.56451
TCOGS2:TC010763-RA	11.2319	8.39448	2.83744	9.8132	22.0454	1.06315e-06	3.65169e-05	6.55756
TCOGS2:TC007429-RA	10.4765	7.97924	2.49726	9.22787	22.02	1.07002e-06	3.66611e-05	6.55066
TCOGS2:TC002389-RA	10.7923	7.73805	3.05427	9.26518	22.011	1.07247e-06	3.66611e-05	6.54821
TCOGS2:TC005752-RA	10.2889	7.76108	2.52785	9.025	21.9633	1.08558e-06	3.69832e-05	6.5352
TCOGS2:TC000635-RA	13.3873	10.7506	2.63673	12.0689	21.958	1.08706e-06	3.69832e-05	6.53374
TCOGS2:TC005772-RA	13.7537	10.905	2.84876	12.3294	21.9205	1.09751e-06	3.72117e-05	6.52349
TCOGS2:TC014025-RA	12.2869	9.52867	2.75819	10.9078	21.9152	1.09897e-06	3.72117e-05	6.52206
TCOGS2:TC012158-RA	10.3221	8.06834	2.25371	9.1952	21.896	1.1044e-06	3.73073e-05	6.51678
TCOGS2:TC014688-RA	11.353	8.81376	2.53921	10.0834	21.871	1.11147e-06	3.74579e-05	6.50994
TCOGS2:TC015297-RA	12.5776	8.90815	3.66943	10.7429	21.7892	1.13502e-06	3.81299e-05	6.48745
TCOGS2:TC016207-RA	10.8879	8.83832	2.04963	9.86313	21.7833	1.13674e-06	3.81299e-05	6.48584
TCOGS2:TC007616-RA	14.3153	12.1691	2.14624	13.2422	21.7229	1.15454e-06	3.86365e-05	6.46916
TCOGS2:TC009917-RA	11.3928	8.78905	2.60379	10.0909	21.7089	1.1587e-06	3.86855e-05	6.4653
TCOGS2:TC003632-RA	11.5908	8.33947	3.25129	9.96511	21.6864	1.16546e-06	3.87175e-05	6.45906
TCOGS2:TC015372-RA	14.5207	11.0647	3.45599	12.7927	21.6815	1.16692e-06	3.87175e-05	6.45771
TCOGS2:TC013035-RA	10.9461	8.26795	2.6781	9.607	21.6787	1.16777e-06	3.87175e-05	6.45693
TCOGS2:TC004543-RA	11.0603	7.84504	3.21525	9.45266	21.6371	1.18039e-06	3.90457e-05	6.44539
TCOGS2:TC003634-RA	10.2917	7.8615	2.43022	9.07661	21.6277	1.18325e-06	3.905e-05	6.44279
TCOGS2:TC003018-RA	13.8035	9.89303	3.91046	11.8483	21.6036	1.19067e-06	3.92045e-05	6.43607
TCOGS2:TC000269-RA	12.2687	9.81439	2.45428	11.0415	21.5567	1.20523e-06	3.95795e-05	6.42301
TCOGS2:TC013417-RA	9.95708	7.90748	2.0496	8.93228	21.5492	1.20759e-06	3.95795e-05	6.42092
TCOGS2:TC007083-RA	13.182	9.97001	3.21203	11.576	21.4993	1.22333e-06	4.0004e-05	6.40699
TCOGS2:TC013112-RA	10.079	7.54623	2.53276	8.81261	21.4759	1.23081e-06	4.0157e-05	6.40044
TCOGS2:TC014032-RA	10.0956	7.7628	2.33279	8.92919	21.4626	1.23509e-06	4.02049e-05	6.39671
TCOGS2:TC011538-RA	12.1848	9.26105	2.92377	10.7229	21.4434	1.24128e-06	4.0315e-05	6.39133
TCOGS2:TC002552-RA	12.0581	8.71271	3.34538	10.3854	21.4105	1.25201e-06	4.05713e-05	6.38207
TCOGS2:TC008344-RA	13.8734	10.3275	3.54585	12.1005	21.3596	1.26877e-06	4.09929e-05	6.36776
TCOGS2:TC011528-RA	11.3819	9.04078	2.34108	10.2113	21.3537	1.27074e-06	4.09929e-05	6.36609
TCOGS2:TC007409-RA	12.29	8.82198	3.46804	10.556	21.345	1.27364e-06	4.0994e-05	6.36364
TCOGS2:TC001120-RA	11.3972	8.26505	3.13218	9.83114	21.3011	1.2884e-06	4.12252e-05	6.35124
TCOGS2:TC009877-RA	10.0815	7.89203	2.18947	8.98676	21.301	1.28843e-06	4.12252e-05	6.35121
TCOGS2:TC008033-RA	10.4021	7.81922	2.5829	9.11067	21.2921	1.29143e-06	4.12252e-05	6.34871
TCOGS2:TC005625-RA	10.7485	8.3935	2.355	9.571	21.2881	1.29279e-06	4.12252e-05	6.34757
TCOGS2:TC014389-RA	12.9047	10.267	2.63773	11.5858	21.2743	1.29748e-06	4.12252e-05	6.34368
TCOGS2:TC010593-RA	11.8979	8.94022	2.95763	10.419	21.2725	1.29809e-06	4.12252e-05	6.34316
TCOGS2:TC003922-RA	13.1008	11.0467	2.05402	12.0737	21.229	1.31305e-06	4.15471e-05	6.33082
TCOGS2:TC008827-RA	12.5482	8.8012	3.747	10.6747	21.2262	1.31403e-06	4.15471e-05	6.33002
TCOGS2:TC030064-RA	9.70983	7.49712	2.21271	8.60347	21.1985	1.32366e-06	4.17596e-05	6.32215
TCOGS2:TC001613-RA	12.1465	9.30661	2.8399	10.7266	21.1812	1.32971e-06	4.18581e-05	6.31724
TCOGS2:TC011755-RA	12.955	9.44304	3.51195	11.199	21.083	1.36472e-06	4.28591e-05	6.28922
TCOGS2:TC001162-RA	12.6722	9.10098	3.57117	10.8866	21.0726	1.36848e-06	4.28591e-05	6.28626
TCOGS2:TC008134-RA	10.9101	7.83025	3.07985	9.37018	21.0671	1.37049e-06	4.28591e-05	6.28467
TCOGS2:TC008439-RA	12.0144	9.036	2.97841	10.5252	21.0068	1.39264e-06	4.34572e-05	6.26737
TCOGS2:TC011529-RA	11.4311	8.49781	2.93329	9.96445	20.9849	1.40078e-06	4.3616e-05	6.26108
TCOGS2:TC000403-RA	10.2986	7.92487	2.37368	9.11171	20.9518	1.41318e-06	4.39002e-05	6.25157
TCOGS2:TC007675-RA	11.6099	8.59814	3.01176	10.104	20.9394	1.41786e-06	4.39002e-05	6.248
TCOGS2:TC013635-RA	11.1996	7.9259	3.27374	9.56277	20.9362	1.4191e-06	4.39002e-05	6.24706
TCOGS2:TC001262-RA	11.7497	7.93367	3.81599	9.84166	20.9256	1.42309e-06	4.39288e-05	6.24402
TCOGS2:TC012872-RA	14.8656	10.257	4.60867	12.5613	20.8918	1.43603e-06	4.42328e-05	6.23425
TCOGS2:TC015158-RA	9.54556	7.40586	2.1397	8.47571	20.8723	1.44355e-06	4.4369e-05	6.22861
TCOGS2:TC000024-RA	11.6867	9.70597	1.98077	10.6964	20.8548	1.45034e-06	4.441e-05	6.22354
TCOGS2:TC009115-RA	9.25633	7.29261	1.96371	8.27447	20.8497	1.45232e-06	4.441e-05	6.22207
TCOGS2:TC001018-RA	9.37786	7.42639	1.95147	8.40212	20.8449	1.45418e-06	4.441e-05	6.22068
TCOGS2:TC015616-RA	10.5846	7.59824	2.98636	9.09142	20.8036	1.47041e-06	4.48099e-05	6.20869
TCOGS2:TC011313-RA	12.4472	9.61056	2.83667	11.0289	20.7831	1.47851e-06	4.48473e-05	6.20275
TCOGS2:TC002151-RA	11.4233	7.70076	3.72251	9.56202	20.7792	1.48008e-06	4.48473e-05	6.2016
TCOGS2:TC009590-RA	13.5502	11.2745	2.27578	12.4124	20.7768	1.48103e-06	4.48473e-05	6.20091
TCOGS2:TC010068-RA	11.1545	7.90785	3.24663	9.53117	20.7157	1.5056e-06	4.54587e-05	6.18312
TCOGS2:TC000753-RA	10.6173	7.52515	3.09219	9.07125	20.7109	1.50757e-06	4.54587e-05	6.18171
TCOGS2:TC004551-RA	13.7591	10.8331	2.92605	12.2961	20.6588	1.52896e-06	4.60069e-05	6.16647
TCOGS2:TC011756-RA	12.9684	9.79859	3.1698	11.3835	20.5738	1.56458e-06	4.698e-05	6.14154
TCOGS2:TC004797-RA	11.1678	8.45819	2.70959	9.81299	20.557	1.57175e-06	4.70965e-05	6.13659
TCOGS2:TC005503-RA	11.5579	8.0035	3.55444	9.78073	20.5381	1.57985e-06	4.72404e-05	6.13103
TCOGS2:TC013059-RA	13.0277	10.234	2.79368	11.6308	20.5186	1.58825e-06	4.73928e-05	6.12528
TCOGS2:TC015102-RA	11.696	9.1543	2.54174	10.4252	20.4958	1.59815e-06	4.75891e-05	6.11855
TCOGS2:TC008760-RA	10.4676	8.34261	2.12496	9.40509	20.461	1.61341e-06	4.79097e-05	6.10826
TCOGS2:TC010876-RA	13.1368	10.3297	2.8071	11.7333	20.456	1.61561e-06	4.79097e-05	6.10678
TCOGS2:TC014943-RA	12.2535	8.93182	3.32165	10.5926	20.4176	1.63267e-06	4.82588e-05	6.0954
TCOGS2:TC015108-RA	13.1619	9.31192	3.84994	11.2369	20.4143	1.63412e-06	4.82588e-05	6.09443
TCOGS2:TC011173-RA	10.9844	8.74386	2.24057	9.86415	20.4004	1.64038e-06	4.83439e-05	6.09029
TCOGS2:TC014731-RA	10.8966	7.97019	2.9264	9.43339	20.3788	1.65009e-06	4.85247e-05	6.08389
TCOGS2:TC008952-RA	11.7162	8.81882	2.89734	10.2675	20.3717	1.65329e-06	4.85247e-05	6.08179
TCOGS2:TC006530-RA	11.4902	9.4631	2.02712	10.4767	20.3643	1.65667e-06	4.85247e-05	6.07957
TCOGS2:TC015589-RA	13.4178	10.8805	2.53723	12.1492	20.3547	1.66105e-06	4.85535e-05	6.07671
TCOGS2:TC001678-RA	9.7477	7.60157	2.14613	8.67463	20.3459	1.66504e-06	4.85709e-05	6.07412
TCOGS2:TC009094-RA	11.6987	8.91238	2.78634	10.3056	20.2731	1.69874e-06	4.94533e-05	6.05238
TCOGS2:TC000215-RA	13.7846	10.4464	3.33816	12.1155	20.2608	1.70449e-06	4.94783e-05	6.04871
TCOGS2:TC014421-RA	12.1164	9.46648	2.64994	10.7915	20.2505	1.70934e-06	4.94783e-05	6.04563
TCOGS2:TC006726-RA	12.5321	8.66586	3.86623	10.599	20.2487	1.71018e-06	4.94783e-05	6.04509
TCOGS2:TC000925-RA	10.189	7.96101	2.22794	9.07498	20.235	1.71669e-06	4.94783e-05	6.04097
TCOGS2:TC010880-RA	12.9903	10.7846	2.2057	11.8874	20.2346	1.71687e-06	4.94783e-05	6.04086
TCOGS2:TC004159-RA	11.9415	8.68602	3.25546	10.3137	20.208	1.72954e-06	4.97433e-05	6.03288
TCOGS2:TC002894-RA	13.1379	11.1315	2.00638	12.1347	20.158	1.75364e-06	5.03353e-05	6.01786
TCOGS2:TC014135-RA	13.3634	10.7343	2.62909	12.0488	20.1389	1.76294e-06	5.05013e-05	6.01211
TCOGS2:TC014715-RA	11.8012	9.11473	2.68651	10.458	20.0948	1.78465e-06	5.0875e-05	5.99881
TCOGS2:TC008928-RA	9.83194	7.84892	1.98302	8.84043	20.0946	1.78476e-06	5.0875e-05	5.99875
TCOGS2:TC011460-RA	10.9959	8.67465	2.32126	9.83527	20.0908	1.78665e-06	5.0875e-05	5.9976
TCOGS2:TC012061-RA	11.3915	8.2228	3.16874	9.80718	20.0808	1.79165e-06	5.09163e-05	5.99456
TCOGS2:TC011427-RA	10.2968	8.33	1.96681	9.3134	20.0717	1.79619e-06	5.09442e-05	5.99181
TCOGS2:TC011480-RA	11.1032	7.84289	3.2603	9.47304	20.0614	1.80134e-06	5.09645e-05	5.9887
TCOGS2:TC015481-RA	11.3443	8.17373	3.17058	9.75902	20.0513	1.80642e-06	5.09645e-05	5.98564
TCOGS2:TC006088-RA	13.1867	9.13065	4.05603	11.1587	20.0433	1.81043e-06	5.09645e-05	5.98323
TCOGS2:TC013050-RA	12.8154	10.3017	2.51372	11.5585	20.0275	1.81841e-06	5.09645e-05	5.97845
TCOGS2:TC008466-RA	12.683	10.7096	1.97349	11.6963	20.0253	1.81952e-06	5.09645e-05	5.97779
TCOGS2:TC009956-RA	11.2879	8.35262	2.93527	9.82025	20.025	1.81969e-06	5.09645e-05	5.97768
TCOGS2:TC014279-RA	13.2431	10.4675	2.77558	11.8553	20.0208	1.82181e-06	5.09645e-05	5.97642
TCOGS2:TC012871-RA	12.0675	8.53028	3.53726	10.2989	19.9785	1.84346e-06	5.1401e-05	5.96358
TCOGS2:TC005624-RA	10.0351	7.70357	2.33151	8.86933	19.9763	1.84459e-06	5.1401e-05	5.96291
TCOGS2:TC009098-RA	13.7801	9.2882	4.49195	11.5342	19.9386	1.86416e-06	5.18453e-05	5.95144
TCOGS2:TC006099-RA	10.215	7.78573	2.42932	9.00039	19.9015	1.88368e-06	5.22868e-05	5.9401
TCOGS2:TC005440-RA	10.0119	7.40169	2.6102	8.70679	19.8879	1.89085e-06	5.23842e-05	5.93597
TCOGS2:TC000364-RA	9.55739	7.56939	1.988	8.56339	19.8746	1.89795e-06	5.24795e-05	5.93189
TCOGS2:TC009872-RA	13.061	9.63432	3.42671	11.3477	19.8403	1.91633e-06	5.28855e-05	5.9214
TCOGS2:TC010837-RA	9.33106	7.43384	1.89722	8.38245	19.8314	1.92113e-06	5.29162e-05	5.91868
TCOGS2:TC008822-RA	10.8512	7.74675	3.10445	9.29897	19.7899	1.94377e-06	5.34369e-05	5.90593
TCOGS2:TC015712-RA	11.2112	7.71943	3.49174	9.4653	19.7206	1.98218e-06	5.43831e-05	5.88462
TCOGS2:TC004447-RA	9.96165	7.48164	2.48001	8.72164	19.7142	1.98578e-06	5.43831e-05	5.88264
TCOGS2:TC015219-RA	10.0569	7.46806	2.58885	8.76248	19.6354	2.0307e-06	5.55071e-05	5.85827
TCOGS2:TC011748-RA	12.6169	8.38973	4.22712	10.5033	19.6159	2.04199e-06	5.57094e-05	5.85222
TCOGS2:TC013191-RA	9.84229	7.89478	1.94752	8.86854	19.6084	2.04636e-06	5.57225e-05	5.84989
TCOGS2:TC012704-RA	10.6042	7.97178	2.63237	9.28797	19.5833	2.06101e-06	5.6015e-05	5.84211
TCOGS2:TC014884-RA	11.1768	8.54743	2.62932	9.86209	19.5606	2.0744e-06	5.6179e-05	5.83505
TCOGS2:TC005785-RA	11.7559	9.22827	2.52763	10.4921	19.5579	2.07601e-06	5.6179e-05	5.83421
TCOGS2:TC008247-RA	12.067	8.67229	3.39474	10.3697	19.5532	2.07882e-06	5.6179e-05	5.83274
TCOGS2:TC015715-RA	13.0224	8.77048	4.2519	10.8964	19.5228	2.0969e-06	5.6561e-05	5.82329
TCOGS2:TC005441-RA	10.4651	8.08622	2.37884	9.27564	19.5016	2.10968e-06	5.67309e-05	5.81666
TCOGS2:TC006727-RA	10.161	7.64149	2.5195	8.90124	19.4992	2.11112e-06	5.67309e-05	5.81592
TCOGS2:TC009053-RA	10.68	8.55017	2.12983	9.61509	19.491	2.11608e-06	5.67576e-05	5.81336
TCOGS2:TC015238-RA	11.2323	7.93515	3.29718	9.58374	19.4558	2.13758e-06	5.7057e-05	5.80233
TCOGS2:TC015531-RA	10.2225	7.57631	2.64622	8.89942	19.4539	2.13872e-06	5.7057e-05	5.80174
TCOGS2:TC006096-RA	10.1893	7.58344	2.60582	8.88635	19.4467	2.14314e-06	5.7057e-05	5.79949
TCOGS2:TC000720-RA	12.8787	9.18919	3.68947	11.0339	19.443	2.14541e-06	5.7057e-05	5.79834
TCOGS2:TC000221-RA	10.4466	7.88847	2.55813	9.16753	19.4402	2.14716e-06	5.7057e-05	5.79745
TCOGS2:TC009570-RA	11.0066	8.32921	2.67741	9.66792	19.4083	2.16688e-06	5.74746e-05	5.78746
TCOGS2:TC009789-RA	14.2538	11.0073	3.24649	12.6305	19.3824	2.18312e-06	5.77183e-05	5.77931
TCOGS2:TC011094-RA	12.3022	9.42604	2.87618	10.8641	19.3808	2.18413e-06	5.77183e-05	5.77881
TCOGS2:TC013606-RA	10.8772	8.66521	2.212	9.77121	19.3716	2.18994e-06	5.77653e-05	5.7759
TCOGS2:TC006580-RA	14.3735	12.1409	2.2326	13.2572	19.3456	2.20638e-06	5.80919e-05	5.76774
TCOGS2:TC013578-RA	11.7902	8.16473	3.6255	9.97748	19.3272	2.21811e-06	5.8251e-05	5.76195
TCOGS2:TC008270-RA	13.3177	11.4631	1.85467	12.3904	19.3191	2.22332e-06	5.8251e-05	5.75938
TCOGS2:TC011417-RA	15.1708	13.0069	2.16386	14.0888	19.3171	2.22462e-06	5.8251e-05	5.75875
TCOGS2:TC011745-RA	10.7547	8.45753	2.29721	9.60614	19.3071	2.23108e-06	5.83136e-05	5.75558
TCOGS2:TC003590-RA	9.26842	7.32738	1.94104	8.2979	19.2413	2.27395e-06	5.91242e-05	5.73478
TCOGS2:TC014155-RA	11.0356	7.89552	3.1401	9.46557	19.2397	2.27503e-06	5.91242e-05	5.73426
TCOGS2:TC009887-RA	9.4345	7.47089	1.96361	8.4527	19.239	2.27546e-06	5.91242e-05	5.73406
TCOGS2:TC003620-RA	14.4088	12.5438	1.86499	13.4763	19.231	2.28075e-06	5.91242e-05	5.73152
TCOGS2:TC007598-RA	10.9407	9.07685	1.86383	10.0088	19.228	2.28274e-06	5.91242e-05	5.73057
TCOGS2:TC030280-RA	9.508	7.55402	1.95398	8.53101	19.1953	2.30457e-06	5.95018e-05	5.72016
TCOGS2:TC005419-RA	12.452	10.1317	2.32033	11.2918	19.1937	2.30563e-06	5.95018e-05	5.71966
TCOGS2:TC003371-RA	14.0099	12.0032	2.00671	13.0065	19.1686	2.3225e-06	5.98295e-05	5.71169
TCOGS2:TC015039-RA	12.6304	8.67461	3.95584	10.6525	19.1342	2.34587e-06	6.03231e-05	5.70074
TCOGS2:TC014168-RA	12.7401	9.7402	2.99994	11.2402	19.1143	2.35956e-06	6.05663e-05	5.69437
TCOGS2:TC008417-RA	14.0444	12.0483	1.99612	13.0464	19.1077	2.36409e-06	6.0574e-05	5.69227
TCOGS2:TC005822-RA	12.6016	9.33042	3.27116	10.966	19.0788	2.38412e-06	6.09239e-05	5.68304
TCOGS2:TC012359-RA	13.1382	10.5219	2.61633	11.83	19.0758	2.38625e-06	6.09239e-05	5.68207
TCOGS2:TC015721-RA	10.8365	7.99261	2.84391	9.41456	19.0673	2.39215e-06	6.09547e-05	5.67937
TCOGS2:TC008890-RA	12.6643	8.8962	3.76814	10.7803	19.0604	2.39701e-06	6.09547e-05	5.67714
TCOGS2:TC002150-RA	13.5342	9.59835	3.93588	11.5663	19.0558	2.40023e-06	6.09547e-05	5.67568
TCOGS2:TC003884-RA	12.048	7.96034	4.08767	10.0042	19.0419	2.41003e-06	6.10952e-05	5.67122
TCOGS2:TC010653-RA	13.4585	10.7432	2.7153	12.1009	19.0306	2.41804e-06	6.11901e-05	5.66758
TCOGS2:TC012781-RA	9.87843	7.82947	2.04896	8.85395	19.0125	2.4309e-06	6.1231e-05	5.66178
TCOGS2:TC013933-RA	12.2194	8.87682	3.3426	10.5481	19.0117	2.43149e-06	6.1231e-05	5.66151
TCOGS2:TC001217-RA	13.2913	10.1031	3.18819	11.6972	19.0103	2.43248e-06	6.1231e-05	5.66107
TCOGS2:TC014439-RA	11.9099	9.76281	2.14706	10.8363	18.9737	2.45875e-06	6.16984e-05	5.64931
TCOGS2:TC008884-RA	12.0912	9.92781	2.16334	11.0095	18.9671	2.46352e-06	6.16984e-05	5.64719
TCOGS2:TC014837-RA	10.2366	7.76658	2.47	9.00158	18.9665	2.46397e-06	6.16984e-05	5.64698
TCOGS2:TC003715-RA	10.9803	9.14254	1.83779	10.0614	18.9099	2.50534e-06	6.26247e-05	5.62875
TCOGS2:TC003193-RA	11.1713	8.09248	3.07883	9.6319	18.8904	2.51985e-06	6.28776e-05	5.62242
TCOGS2:TC012787-RA	12.1629	9.46976	2.69314	10.8163	18.8793	2.52807e-06	6.29732e-05	5.61885
TCOGS2:TC009894-RA	11.3373	8.01198	3.32531	9.67463	18.8263	2.56805e-06	6.38581e-05	5.60166
TCOGS2:TC010951-RA	10.1584	8.21353	1.94488	9.18597	18.7713	2.61032e-06	6.47013e-05	5.58376
TCOGS2:TC004976-RA	12.3172	9.02675	3.29049	10.672	18.7637	2.61618e-06	6.47013e-05	5.5813
TCOGS2:TC003413-RA	9.99173	7.99742	1.99431	8.99458	18.7629	2.61683e-06	6.47013e-05	5.58103
TCOGS2:TC002616-RA	12.9881	9.18436	3.80374	11.0862	18.7573	2.62118e-06	6.47013e-05	5.57921
TCOGS2:TC012799-RA	9.29594	7.52237	1.77356	8.40916	18.753	2.62455e-06	6.47013e-05	5.5778
TCOGS2:TC006008-RA	14.993	12.2931	2.69984	13.6431	18.7407	2.63413e-06	6.48259e-05	5.5738
TCOGS2:TC004635-RA	10.9198	9.14543	1.77434	10.0326	18.7146	2.65467e-06	6.52193e-05	5.56528
TCOGS2:TC009100-RA	10.8098	8.31518	2.49463	9.5625	18.674	2.68703e-06	6.57491e-05	5.55199
TCOGS2:TC010980-RA	11.3847	9.08481	2.29984	10.2347	18.6709	2.68953e-06	6.57491e-05	5.55097
TCOGS2:TC015146-RA	9.98103	8.03081	1.95022	9.00592	18.6703	2.69001e-06	6.57491e-05	5.55078
TCOGS2:TC008768-RA	9.82827	7.93075	1.89752	8.87951	18.6564	2.70115e-06	6.58072e-05	5.54624
TCOGS2:TC012058-RA	10.7539	12.6636	-1.90974	11.7088	-18.6505	2.70596e-06	6.58072e-05	5.54429
TCOGS2:TC000583-RA	9.86919	7.68624	2.18294	8.77772	18.6502	2.70617e-06	6.58072e-05	5.54421
TCOGS2:TC000343-RA	9.44741	7.03232	2.41509	8.23987	18.6248	2.72686e-06	6.6198e-05	5.53585
TCOGS2:TC006578-RA	12.4287	8.83338	3.59533	10.631	18.6145	2.73526e-06	6.62896e-05	5.53247
TCOGS2:TC003104-RA	9.89209	7.91674	1.97535	8.90442	18.5958	2.75065e-06	6.65499e-05	5.52631
TCOGS2:TC014346-RA	11.7313	8.07966	3.65166	9.90549	18.5634	2.77751e-06	6.69906e-05	5.51564
TCOGS2:TC011804-RA	11.3055	8.51306	2.79246	9.9093	18.5569	2.78288e-06	6.69906e-05	5.51352
TCOGS2:TC010899-RA	13.4947	8.87449	4.62022	11.1846	18.5569	2.78289e-06	6.69906e-05	5.51352
TCOGS2:TC003852-RA	11.0292	8.55838	2.47085	9.79381	18.5495	2.7891e-06	6.70273e-05	5.51107
TCOGS2:TC008369-RA	12.8073	9.01285	3.79444	10.9101	18.5389	2.79802e-06	6.71291e-05	5.50756
TCOGS2:TC012161-RA	9.92478	7.68073	2.24404	8.80275	18.4875	2.84161e-06	6.79679e-05	5.49059
TCOGS2:TC006716-RA	11.4831	8.96864	2.51443	10.2259	18.4865	2.84248e-06	6.79679e-05	5.49025
TCOGS2:TC006441-RA	10.4124	7.67657	2.7358	9.04447	18.4727	2.85434e-06	6.81378e-05	5.48568
TCOGS2:TC015928-RA	9.81875	7.7602	2.05855	8.78948	18.4277	2.89341e-06	6.89555e-05	5.47074
TCOGS2:TC007381-RA	14.2606	11.3443	2.91632	12.8024	18.4166	2.90319e-06	6.90737e-05	5.46703
TCOGS2:TC001187-RA	9.73725	7.68846	2.04879	8.71286	18.3858	2.93034e-06	6.9604e-05	5.4568
TCOGS2:TC006124-RA	11.6779	9.56339	2.1145	10.6206	18.3463	2.96573e-06	7.02521e-05	5.4436
TCOGS2:TC008005-RA	11.5554	8.17883	3.3766	9.86713	18.3444	2.96743e-06	7.02521e-05	5.44297
TCOGS2:TC000851-RA	10.1109	8.17926	1.93165	9.14508	18.3167	2.99248e-06	7.07282e-05	5.43372
TCOGS2:TC012153-RA	10.689	8.41169	2.27726	9.55032	18.3054	3.00276e-06	7.08544e-05	5.42995
TCOGS2:TC011335-RA	10.9511	8.2223	2.72882	9.58671	18.2815	3.02472e-06	7.11607e-05	5.42194
TCOGS2:TC004711-RA	11.2601	7.97828	3.28186	9.61921	18.2805	3.02568e-06	7.11607e-05	5.42159
TCOGS2:TC014275-RA	9.49154	11.387	-1.89542	10.4392	-18.2524	3.05166e-06	7.15376e-05	5.41218
TCOGS2:TC013122-RA	9.19144	7.25818	1.93327	8.22481	18.248	3.05582e-06	7.15376e-05	5.41068
TCOGS2:TC013245-RA	14.6665	12.1291	2.53739	13.3978	18.2466	3.05708e-06	7.15376e-05	5.41023
TCOGS2:TC009478-RA	11.1503	8.59958	2.5507	9.87493	18.2417	3.06169e-06	7.15376e-05	5.40857
TCOGS2:TC006229-RA	13.8265	10.7268	3.09966	12.2767	18.2178	3.08416e-06	7.19453e-05	5.40052
TCOGS2:TC015265-RA	9.87981	7.44	2.4398	8.65991	18.2066	3.09475e-06	7.20749e-05	5.39675
TCOGS2:TC015508-RA	14.9243	12.986	1.93836	13.9551	18.1909	3.10966e-06	7.23047e-05	5.39146
TCOGS2:TC000440-RA	9.55884	7.63603	1.92282	8.59743	18.1788	3.12115e-06	7.24543e-05	5.3874
TCOGS2:TC003377-RA	8.91746	10.7783	-1.86082	9.84787	-18.1685	3.13108e-06	7.2567e-05	5.38391
TCOGS2:TC009616-RA	9.77817	7.87298	1.90518	8.82557	18.1614	3.13788e-06	7.26072e-05	5.38152
TCOGS2:TC011376-RA	9.19654	7.3638	1.83274	8.28017	18.1529	3.14608e-06	7.26796e-05	5.37864
TCOGS2:TC009861-RA	11.1762	8.74374	2.43244	9.95996	18.147	3.15178e-06	7.26939e-05	5.37665
TCOGS2:TC009351-RA	13.3734	10.2417	3.13165	11.8076	18.1102	3.18763e-06	7.34027e-05	5.3642
TCOGS2:TC007583-RA	9.19378	7.32455	1.86924	8.25917	18.0363	3.26105e-06	7.49729e-05	5.33911
TCOGS2:TC002722-RA	11.9142	8.43874	3.47546	10.1765	17.9854	3.31272e-06	7.60387e-05	5.32179
TCOGS2:TC007215-RA	11.3254	8.20209	3.12333	9.76375	17.9712	3.32739e-06	7.62531e-05	5.31692
TCOGS2:TC013614-RA	11.0888	8.28469	2.8041	9.68674	17.9536	3.3456e-06	7.65479e-05	5.3109
TCOGS2:TC010814-RA	14.9902	12.9395	2.0507	13.9648	17.9243	3.37615e-06	7.71237e-05	5.30088
TCOGS2:TC007525-RA	10.208	7.98967	2.2183	9.09882	17.9143	3.38661e-06	7.72395e-05	5.29747
TCOGS2:TC008969-RA	10.6849	7.49678	3.18817	9.09086	17.9027	3.39886e-06	7.73936e-05	5.29349
TCOGS2:TC001164-RA	9.85078	7.65563	2.19515	8.7532	17.8977	3.40417e-06	7.73936e-05	5.29177
TCOGS2:TC015392-RA	13.7072	11.5498	2.15747	12.6285	17.8809	3.42206e-06	7.76771e-05	5.28599
TCOGS2:TC000067-RA	11.4217	8.95209	2.46962	10.1869	17.846	3.45942e-06	7.84008e-05	5.27401
TCOGS2:TC005170-RA	10.9989	8.71363	2.28528	9.85627	17.8114	3.49701e-06	7.91274e-05	5.26209
TCOGS2:TC006446-RA	12.4251	10.1582	2.26695	11.2917	17.7788	3.53285e-06	7.96417e-05	5.25084
TCOGS2:TC000497-RA	11.8299	9.31112	2.51879	10.5705	17.7771	3.53471e-06	7.96417e-05	5.25025
TCOGS2:TC013091-RA	13.0372	9.58068	3.45652	11.3089	17.773	3.53934e-06	7.96417e-05	5.24881
TCOGS2:TC002705-RA	10.3493	7.74673	2.60254	9.048	17.7706	3.54198e-06	7.96417e-05	5.24799
TCOGS2:TC007100-RA	13.2482	11.0643	2.18384	12.1563	17.7628	3.55066e-06	7.97118e-05	5.24529
TCOGS2:TC000170-RA	11.9034	9.08987	2.81357	10.4967	17.7401	3.57598e-06	8.01185e-05	5.23744
TCOGS2:TC015974-RA	12.1313	10.4135	1.71772	11.2724	17.7366	3.57997e-06	8.01185e-05	5.23621
TCOGS2:TC012841-RA	9.95276	7.27598	2.67677	8.61437	17.7194	3.59926e-06	8.03867e-05	5.23028
TCOGS2:TC004940-RA	13.7729	11.045	2.72788	12.4089	17.716	3.60318e-06	8.03867e-05	5.22908
TCOGS2:TC001121-RA	11.468	7.90145	3.56659	9.68474	17.7107	3.6092e-06	8.0396e-05	5.22723
TCOGS2:TC012257-RA	10.6535	8.3651	2.2884	9.5093	17.702	3.61902e-06	8.04894e-05	5.22424
TCOGS2:TC015110-RA	11.0437	8.18127	2.86238	9.61246	17.6773	3.64729e-06	8.09925e-05	5.21564
TCOGS2:TC030335-RA	10.0476	11.7808	-1.73315	10.9142	-17.6692	3.65656e-06	8.10726e-05	5.21284
TCOGS2:TC007896-RA	14.7284	11.0242	3.7042	12.8763	17.6548	3.67327e-06	8.13171e-05	5.2078
TCOGS2:TC006636-RA	9.62455	7.66887	1.95567	8.64671	17.6486	3.68042e-06	8.13497e-05	5.20566
TCOGS2:TC030467-RA	11.6255	9.51571	2.10979	10.5706	17.6396	3.69083e-06	8.14542e-05	5.20253
TCOGS2:TC010540-RA	10.6671	8.28607	2.38102	9.47658	17.5604	3.78453e-06	8.33936e-05	5.17483
TCOGS2:TC000061-RA	8.86386	7.10211	1.76175	7.98298	17.5545	3.79156e-06	8.34202e-05	5.17278
TCOGS2:TC001318-RA	13.832	11.5308	2.30114	12.6814	17.5196	3.83374e-06	8.41879e-05	5.16056
TCOGS2:TC014795-RA	11.6312	8.98144	2.64976	10.3063	17.516	3.83821e-06	8.41879e-05	5.15927
TCOGS2:TC007046-RA	9.60518	11.6052	-2.00003	10.6052	-17.5107	3.84459e-06	8.41988e-05	5.15743
TCOGS2:TC012284-RA	9.0331	7.34781	1.68528	8.19046	17.4883	3.87216e-06	8.46731e-05	5.14953
TCOGS2:TC010212-RA	8.86456	7.22791	1.63665	8.04623	17.3951	3.98902e-06	8.70226e-05	5.11665
TCOGS2:TC006444-RA	11.4734	8.30991	3.16349	9.89166	17.3929	3.99175e-06	8.70226e-05	5.11589
TCOGS2:TC008197-RA	13.1794	11.4021	1.77739	12.2908	17.3754	4.01415e-06	8.7378e-05	5.1097
TCOGS2:TC014474-RA	12.6693	8.58056	4.0887	10.6249	17.3593	4.03495e-06	8.76722e-05	5.10398
TCOGS2:TC005692-RA	12.3206	9.05712	3.2635	10.6889	17.3555	4.03991e-06	8.76722e-05	5.10262
TCOGS2:TC014350-RA	12.904	10.5634	2.34058	11.7337	17.3094	4.10009e-06	8.88435e-05	5.08626
TCOGS2:TC005525-RA	12.8113	9.50169	3.30965	11.1565	17.3031	4.10836e-06	8.88883e-05	5.08403
TCOGS2:TC006515-RA	11.2905	8.66452	2.62602	9.97753	17.2906	4.12491e-06	8.91117e-05	5.07958
TCOGS2:TC002124-RA	12.3205	10.2571	2.06337	11.2888	17.2734	4.14787e-06	8.94728e-05	5.07343
TCOGS2:TC004741-RA	11.3151	9.68614	1.62897	10.5006	17.2332	4.20195e-06	9.05031e-05	5.05909
TCOGS2:TC011428-RA	10.1229	7.80347	2.3194	8.96317	17.2026	4.24361e-06	9.12632e-05	5.04816
TCOGS2:TC012277-RA	10.3865	12.0552	-1.66878	11.2208	-17.1931	4.25666e-06	9.14066e-05	5.04476
TCOGS2:TC015236-RA	11.3836	7.86572	3.51792	9.62468	17.1808	4.27364e-06	9.15397e-05	5.04035
TCOGS2:TC004422-RA	10.8971	8.69318	2.20395	9.79515	17.1794	4.27564e-06	9.15397e-05	5.03983
TCOGS2:TC008826-RA	13.878	12.0901	1.78793	12.9841	17.17	4.28865e-06	9.15786e-05	5.03647
TCOGS2:TC014942-RA	13.7906	11.4719	2.31864	12.6313	17.1689	4.29025e-06	9.15786e-05	5.03605
TCOGS2:TC008102-RA	12.6098	10.5105	2.09929	11.5601	17.16	4.30261e-06	9.17057e-05	5.03287
TCOGS2:TC007035-RA	14.06	11.7007	2.35931	12.8804	17.1406	4.32976e-06	9.21474e-05	5.0259
TCOGS2:TC000938-RA	13.7237	9.68601	4.03764	11.7048	17.1031	4.38279e-06	9.31375e-05	5.01241
TCOGS2:TC004664-RA	13.1423	11.3045	1.83783	12.2234	17.0961	4.39275e-06	9.32109e-05	5.00989
TCOGS2:TC003898-RA	10.7948	8.43887	2.35595	9.61685	17.0541	4.45321e-06	9.4354e-05	4.99474
TCOGS2:TC000091-RA	13.5548	10.9143	2.64049	12.2345	17.0418	4.4711e-06	9.4562e-05	4.99029
TCOGS2:TC011115-RA	9.00848	7.27763	1.73086	8.14306	17.0383	4.47623e-06	9.4562e-05	4.98902
TCOGS2:TC002388-RA	13.8215	11.6391	2.18245	12.7303	17.0211	4.50147e-06	9.49552e-05	4.98279
TCOGS2:TC014227-RA	9.36217	7.19379	2.16839	8.27798	17.0077	4.52122e-06	9.52315e-05	4.97793
TCOGS2:TC009651-RA	13.5821	11.5791	2.003	12.5806	16.991	4.54599e-06	9.56126e-05	4.97187
TCOGS2:TC030068-RA	11.7981	8.79346	3.00466	10.2958	16.9716	4.57501e-06	9.60392e-05	4.96482
TCOGS2:TC009184-RA	12.3436	10.5325	1.81111	11.438	16.9684	4.57968e-06	9.60392e-05	4.96368
TCOGS2:TC005716-RA	11.1244	8.6332	2.49122	9.87881	16.9482	4.61019e-06	9.65376e-05	4.95632
TCOGS2:TC014948-RA	9.32451	11.3569	-2.03243	10.3407	-16.9325	4.63395e-06	9.65471e-05	4.95062
TCOGS2:TC013544-RA	13.3128	9.94114	3.37165	11.627	16.9313	4.63579e-06	9.65471e-05	4.95018
TCOGS2:TC004518-RA	10.4981	8.90386	1.59421	9.70096	16.929	4.63928e-06	9.65471e-05	4.94934
TCOGS2:TC001270-RA	9.03203	7.38105	1.65099	8.20654	16.9244	4.64633e-06	9.65471e-05	4.94765
TCOGS2:TC000495-RA	11.4841	8.56855	2.9155	10.0263	16.9208	4.65179e-06	9.65471e-05	4.94635
TCOGS2:TC013967-RA	10.0851	7.59133	2.49379	8.83823	16.918	4.65607e-06	9.65471e-05	4.94533
TCOGS2:TC009479-RA	11.9198	9.3616	2.55819	10.6407	16.9169	4.65782e-06	9.65471e-05	4.94491
TCOGS2:TC000979-RA	9.40739	7.39943	2.00797	8.40341	16.8961	4.6898e-06	9.70101e-05	4.93732
TCOGS2:TC009043-RA	13.0871	10.0686	3.01855	11.5779	16.8935	4.69371e-06	9.70101e-05	4.9364
TCOGS2:TC009642-RA	9.94011	7.48093	2.45918	8.71052	16.8589	4.74752e-06	9.79809e-05	4.92375
TCOGS2:TC015640-RA	9.72917	7.97589	1.75328	8.85253	16.8371	4.78186e-06	9.85475e-05	4.91575
TCOGS2:TC007784-RA	9.72115	11.3715	-1.65032	10.5463	-16.8179	4.81226e-06	9.90316e-05	4.90871
TCOGS2:TC009694-RA	9.2216	7.42827	1.79333	8.32493	16.7956	4.84779e-06	9.94179e-05	4.90054
TCOGS2:TC005365-RA	9.63887	7.58312	2.05575	8.61099	16.7915	4.85446e-06	9.94179e-05	4.89902
TCOGS2:TC011534-RA	9.09391	10.8925	-1.79861	9.99322	-16.7906	4.85578e-06	9.94179e-05	4.89872
TCOGS2:TC000761-RA	9.89432	7.88818	2.00614	8.89125	16.7888	4.85879e-06	9.94179e-05	4.89803
TCOGS2:TC003417-RA	10.7506	8.77303	1.97761	9.76183	16.7471	4.92637e-06	0.000100522	4.88269
TCOGS2:TC009738-RA	12.731	10.7855	1.94549	11.7583	16.7468	4.92677e-06	0.000100522	4.8826
TCOGS2:TC009929-RA	13.0031	10.8055	2.19752	11.9043	16.7357	4.94501e-06	0.00010075	4.87849
TCOGS2:TC015156-RA	11.476	8.89013	2.58588	10.1831	16.7272	4.95897e-06	0.000100891	4.87536
TCOGS2:TC004726-RA	9.7411	7.94636	1.79474	8.84373	16.7157	4.97806e-06	0.000101136	4.87109
TCOGS2:TC011632-RA	12.2177	10.1068	2.11089	11.1622	16.6812	5.03552e-06	0.000102158	4.85834
TCOGS2:TC015293-RA	8.85536	7.20239	1.65297	8.02888	16.661	5.06945e-06	0.000102701	4.85088
TCOGS2:TC014622-RA	13.848	11.8376	2.01044	12.8428	16.6532	5.08275e-06	0.000102825	4.84797
TCOGS2:TC009528-RA	9.10008	7.43449	1.66559	8.26729	16.6459	5.09509e-06	0.00010293	4.84527
TCOGS2:TC009283-RA	10.0831	7.78253	2.30056	8.93281	16.6063	5.1629e-06	0.000104152	4.83058
TCOGS2:TC014776-RA	9.89579	7.95826	1.93753	8.92702	16.5753	5.21684e-06	0.000105019	4.81902
TCOGS2:TC001281-RA	12.8019	11.0935	1.7084	11.9477	16.5732	5.22051e-06	0.000105019	4.81824
TCOGS2:TC005669-RA	13.1099	8.96325	4.14662	11.0366	16.5619	5.24033e-06	0.00010527	4.81403
TCOGS2:TC007235-RA	9.8533	7.96269	1.89061	8.908	16.5427	5.27409e-06	0.000105799	4.80689
TCOGS2:TC010855-RA	13.6322	10.3425	3.2897	11.9873	16.511	5.33059e-06	0.000106677	4.79504
TCOGS2:TC000395-RA	10.3278	8.37228	1.95555	9.35005	16.5098	5.33275e-06	0.000106677	4.79459
TCOGS2:TC007755-RA	8.76285	7.21704	1.5458	7.98995	16.4855	5.37652e-06	0.000107403	4.7855
TCOGS2:TC004004-RA	10.5483	7.90672	2.64161	9.22753	16.4782	5.38983e-06	0.000107423	4.78274
TCOGS2:TC006230-RA	9.98347	8.18298	1.80049	9.08322	16.4767	5.39251e-06	0.000107423	4.78219
TCOGS2:TC015469-RA	8.42361	6.88226	1.54135	7.65294	16.4522	5.43728e-06	0.000108164	4.77299
TCOGS2:TC009629-RA	9.2782	7.47468	1.80352	8.37644	16.442	5.45609e-06	0.00010836	4.76915
TCOGS2:TC011733-RA	11.8656	8.41072	3.45491	10.1382	16.4386	5.46225e-06	0.00010836	4.76789
TCOGS2:TC014427-RA	12.4901	10.9517	1.53839	11.7209	16.4118	5.51208e-06	0.000109197	4.75779
TCOGS2:TC002876-RA	9.21608	10.8115	-1.59545	10.0138	-16.4006	5.53302e-06	0.000109461	4.75357
TCOGS2:TC003128-RA	8.08127	9.62702	-1.54574	8.85415	-16.3944	5.54458e-06	0.000109538	4.75125
TCOGS2:TC015866-RA	13.5514	9.67422	3.8772	11.6128	16.3898	5.5533e-06	0.000109559	4.7495
TCOGS2:TC010155-RA	10.4458	8.15951	2.28633	9.30267	16.3823	5.56739e-06	0.000109686	4.74668
TCOGS2:TC014783-RA	12.4472	8.08104	4.36617	10.2641	16.3525	5.62396e-06	0.000110648	4.73542
TCOGS2:TC013172-RA	9.66784	7.73256	1.93528	8.7002	16.3397	5.64833e-06	0.000110963	4.73061
TCOGS2:TC012636-RA	10.3622	8.47261	1.88959	9.41741	16.336	5.65545e-06	0.000110963	4.72921
TCOGS2:TC005925-RA	9.22325	7.52831	1.69495	8.37578	16.3127	5.70058e-06	0.000111695	4.72036
TCOGS2:TC010164-RA	9.36493	7.53528	1.82965	8.45011	16.2999	5.72535e-06	0.000112028	4.71553
TCOGS2:TC014359-RA	10.6319	7.50541	3.12649	9.06865	16.2119	5.90002e-06	0.000115064	4.68205
TCOGS2:TC006428-RA	9.61323	7.7237	1.88953	8.66846	16.2091	5.90578e-06	0.000115064	4.68097
TCOGS2:TC013613-RA	10.127	7.56051	2.56647	8.84375	16.207	5.90985e-06	0.000115064	4.6802
TCOGS2:TC006454-RA	9.63848	7.82637	1.81211	8.73243	16.2057	5.91264e-06	0.000115064	4.67967
TCOGS2:TC002686-RA	11.4566	9.6553	1.80128	10.5559	16.1955	5.93335e-06	0.00011531	4.67578
TCOGS2:TC004160-RA	14.2411	12.3876	1.85347	13.3144	16.1912	5.94209e-06	0.000115323	4.67414
TCOGS2:TC003398-RA	10.8468	12.5536	-1.70682	11.7002	-16.1795	5.96593e-06	0.000115629	4.66967
TCOGS2:TC003355-RA	11.0714	9.00295	2.06845	10.0372	16.1598	6.00632e-06	0.000116255	4.66216
TCOGS2:TC006542-RA	11.3551	8.76956	2.58549	10.0623	16.1543	6.01767e-06	0.000116317	4.66005
TCOGS2:TC015669-RA	10.5744	8.47815	2.09622	9.52626	16.149	6.02879e-06	0.000116375	4.65799
TCOGS2:TC011333-RA	12.0574	8.67723	3.3802	10.3673	16.1215	6.08601e-06	0.000117233	4.64746
TCOGS2:TC008048-RA	9.21332	7.6194	1.59392	8.41636	16.1198	6.08958e-06	0.000117233	4.64681
TCOGS2:TC003331-RA	10.9981	8.67827	2.3198	9.83817	16.0911	6.15009e-06	0.000118239	4.63579
TCOGS2:TC000901-RA	10.1448	8.11945	2.0253	9.1321	16.0756	6.18298e-06	0.000118712	4.62984
TCOGS2:TC002964-RA	9.48414	11.1911	-1.70691	10.3376	-16.0669	6.20163e-06	0.000118807	4.62648
TCOGS2:TC004444-RA	10.5578	8.84363	1.71413	9.7007	16.0656	6.20452e-06	0.000118807	4.62596
TCOGS2:TC000642-RA	9.04911	7.51076	1.53835	8.27994	16.0604	6.21555e-06	0.000118859	4.62398
TCOGS2:TC007351-RA	13.0988	11.1528	1.94602	12.1258	16.0469	6.24455e-06	0.000119254	4.61879
TCOGS2:TC002653-RA	10.6331	8.5598	2.07327	9.59644	16.022	6.29871e-06	0.00012007	4.60916
TCOGS2:TC016352-RA	8.37122	10.0648	-1.6936	9.21802	-16.0195	6.30405e-06	0.00012007	4.60821
TCOGS2:TC008212-RA	12.6349	10.8412	1.79366	11.7381	16.0135	6.31717e-06	0.00012016	4.60589
TCOGS2:TC005354-RA	9.10747	7.43647	1.671	8.27197	16.0024	6.34155e-06	0.000120464	4.6016
TCOGS2:TC013271-RA	8.95317	10.7076	-1.7544	9.83037	-15.9754	6.40133e-06	0.00012125	4.59113
TCOGS2:TC030065-RA	8.65742	7.15315	1.50428	7.90529	15.973	6.40662e-06	0.00012125	4.59021
TCOGS2:TC010216-RA	11.6636	8.38979	3.27382	10.0267	15.9722	6.4083e-06	0.00012125	4.58992
TCOGS2:TC011760-RA	11.4153	7.98309	3.43224	9.69921	15.951	6.45568e-06	0.000121985	4.5817
TCOGS2:TC014296-RA	9.82806	8.33874	1.48932	9.0834	15.9068	6.55578e-06	0.000123713	4.56452
TCOGS2:TC000246-RA	9.14533	7.62751	1.51782	8.38642	15.8959	6.58081e-06	0.000124022	4.56027
TCOGS2:TC003492-RA	10.2582	8.65353	1.60468	9.45587	15.882	6.61291e-06	0.000124463	4.55484
TCOGS2:TC009458-RA	8.8545	7.346	1.5085	8.10025	15.8576	6.66942e-06	0.00012526	4.54534
TCOGS2:TC012332-RA	10.8045	9.18628	1.61821	9.99538	15.8562	6.67275e-06	0.00012526	4.54478
TCOGS2:TC015754-RA	12.4885	9.30113	3.18742	10.8948	15.8401	6.71054e-06	0.000125716	4.53848
TCOGS2:TC030605-RA	14.2083	12.6756	1.53271	13.442	15.8383	6.71459e-06	0.000125716	4.5378
TCOGS2:TC008835-RA	9.22421	10.7701	-1.54593	9.99717	-15.8263	6.74291e-06	0.000126082	4.53311
TCOGS2:TC016227-RA	9.79542	11.3715	-1.57612	10.5835	-15.7955	6.8161e-06	0.000127284	4.52105
TCOGS2:TC005641-RA	10.5179	8.66498	1.85292	9.59143	15.7813	6.85017e-06	0.000127754	4.51548
TCOGS2:TC010117-RA	9.1154	7.39538	1.72002	8.25539	15.7759	6.86321e-06	0.000127831	4.51336
TCOGS2:TC009980-RA	8.92469	10.7477	-1.82296	9.83617	-15.7392	6.95234e-06	0.000129323	4.49894
TCOGS2:TC013243-RA	11.0972	8.53117	2.56608	9.81421	15.6659	7.13482e-06	0.000132398	4.46999
TCOGS2:TC006116-RA	14.8496	13.2775	1.5721	14.0635	15.6653	7.13616e-06	0.000132398	4.46978
TCOGS2:TC011610-RA	9.32024	7.56816	1.75209	8.4442	15.6478	7.18048e-06	0.000133048	4.46286
TCOGS2:TC015423-RA	12.7947	11.2861	1.50859	12.0404	15.6337	7.21658e-06	0.000133544	4.45726
TCOGS2:TC011678-RA	9.37786	7.64442	1.73345	8.51114	15.6273	7.23299e-06	0.000133675	4.45472
TCOGS2:TC007230-RA	14.1903	12.4835	1.7068	13.3369	15.61	7.27739e-06	0.000134322	4.44788
TCOGS2:TC014425-RA	10.2207	8.5749	1.64581	9.39781	15.5848	7.34287e-06	0.000135356	4.43786
TCOGS2:TC013492-RA	8.71479	10.3248	-1.61004	9.51981	-15.5804	7.35439e-06	0.000135394	4.43611
TCOGS2:TC009888-RA	11.2992	8.23987	3.05935	9.76955	15.5681	7.38663e-06	0.000135813	4.43122
TCOGS2:TC010761-RA	11.6414	8.75811	2.88326	10.1997	15.5626	7.40124e-06	0.000135908	4.42901
TCOGS2:TC013272-RA	11.4016	9.49835	1.9033	10.45	15.5485	7.43837e-06	0.000136259	4.42341
TCOGS2:TC015079-RA	14.7873	12.9705	1.81681	13.8789	15.5481	7.43942e-06	0.000136259	4.42325
TCOGS2:TC000814-RA	10.0669	7.71573	2.35121	8.89133	15.5331	7.47933e-06	0.000136815	4.41727
TCOGS2:TC005444-RA	11.0532	9.11391	1.93932	10.0836	15.5227	7.50715e-06	0.000137149	4.41312
TCOGS2:TC015100-RA	10.1569	8.51771	1.63919	9.3373	15.5003	7.56755e-06	0.000138076	4.40415
TCOGS2:TC010824-RA	11.9339	10.181	1.75285	11.0574	15.4591	7.67982e-06	0.000139947	4.38768
TCOGS2:TC014616-RA	10.2172	7.92307	2.29411	9.07013	15.4185	7.7927e-06	0.000141823	4.37135
TCOGS2:TC013169-RA	9.82921	7.93809	1.89113	8.88365	15.4048	7.83094e-06	0.000142223	4.36587
TCOGS2:TC000858-RA	12.7583	8.65693	4.10133	10.7076	15.4036	7.83451e-06	0.000142223	4.36536
TCOGS2:TC007687-RA	11.4837	10.006	1.47762	10.7448	15.3981	7.85004e-06	0.000142324	4.36314
TCOGS2:TC002551-RA	9.96997	7.55796	2.41201	8.76396	15.3915	7.86869e-06	0.000142482	4.36049
TCOGS2:TC000754-RA	9.40695	10.8738	-1.46684	10.1404	-15.3822	7.89494e-06	0.000142777	4.35676
TCOGS2:TC000357-RA	13.8459	11.0923	2.7536	12.4691	15.3604	7.95737e-06	0.00014344	4.34794
TCOGS2:TC004552-RA	9.38221	7.52334	1.85888	8.45278	15.3595	7.95989e-06	0.00014344	4.34759
TCOGS2:TC007914-RA	10.2394	8.17308	2.06637	9.20626	15.3578	7.96471e-06	0.00014344	4.34691
TCOGS2:TC013103-RA	9.47319	8.02622	1.44696	8.74971	15.3554	7.97167e-06	0.00014344	4.34593
TCOGS2:TC000756-RA	9.97721	7.50423	2.47297	8.74072	15.3253	8.0587e-06	0.000144824	4.33378
TCOGS2:TC015081-RA	9.22907	10.8113	-1.5822	10.0202	-15.2744	8.20846e-06	0.000147165	4.31316
TCOGS2:TC009613-RA	12.12	10.4717	1.64831	11.2958	15.2741	8.20949e-06	0.000147165	4.31301
TCOGS2:TC010455-RA	10.0304	11.5342	-1.50386	10.7823	-15.2355	8.32522e-06	0.000149053	4.29734
TCOGS2:TC004945-RA	12.6417	10.2106	2.43103	11.4262	15.2281	8.34768e-06	0.000149268	4.29432
TCOGS2:TC013142-RA	13.9154	12.4773	1.43818	13.1963	15.2077	8.40997e-06	0.000150139	4.28599
TCOGS2:TC000128-RA	12.0441	9.54879	2.49531	10.7964	15.2052	8.41736e-06	0.000150139	4.285
TCOGS2:TC015240-RA	12.9865	11.067	1.91947	12.0267	15.1923	8.45711e-06	0.000150595	4.27972
TCOGS2:TC013098-RA	14.0634	12.1776	1.88585	13.1205	15.1901	8.46392e-06	0.000150595	4.27882
TCOGS2:TC004765-RA	10.7253	9.03218	1.69316	9.87876	15.1837	8.48384e-06	0.000150762	4.27619
TCOGS2:TC009952-RA	11.805	8.53499	3.27001	10.17	15.1575	8.56533e-06	0.000152021	4.26548
TCOGS2:TC004369-RA	9.69475	11.2208	-1.52607	10.4578	-15.1455	8.6028e-06	0.000152497	4.26058
TCOGS2:TC010050-RA	10.3376	7.93534	2.40229	9.13649	15.1266	8.66238e-06	0.000153364	4.25285
TCOGS2:TC006771-RA	14.8464	13.0523	1.79411	13.9494	15.1213	8.67929e-06	0.000153473	4.25066
TCOGS2:TC007268-RA	10.5953	8.28838	2.30694	9.44185	15.1138	8.7031e-06	0.000153705	4.24759
TCOGS2:TC014016-RA	9.86401	11.289	-1.42498	10.5765	-15.1099	8.71546e-06	0.000153733	4.246
TCOGS2:TC007131-RA	10.8923	12.5858	-1.69349	11.739	-15.0966	8.75812e-06	0.000154296	4.24053
TCOGS2:TC010887-RA	10.8935	9.07214	1.82132	9.98281	15.0883	8.78475e-06	0.000154481	4.23712
TCOGS2:TC009626-RA	8.88625	7.37737	1.50888	8.13181	15.0866	8.79022e-06	0.000154481	4.23642
TCOGS2:TC000337-RA	9.93326	7.41446	2.5188	8.67386	15.07	8.84395e-06	0.000155235	4.22959
TCOGS2:TC006374-RA	11.143	9.6421	1.50086	10.3925	15.0651	8.86011e-06	0.000155329	4.22754
TCOGS2:TC008028-RA	9.48364	8.03564	1.44799	8.75964	15.0596	8.87778e-06	0.000155448	4.22531
TCOGS2:TC000056-RA	14.9106	13.4291	1.48156	14.1699	15.0532	8.89878e-06	0.000155625	4.22266
TCOGS2:TC005732-RA	9.1992	7.25534	1.94386	8.22727	15.0443	8.92797e-06	0.000155946	4.21899
TCOGS2:TC008659-RA	9.41599	7.64815	1.76785	8.53207	14.964	9.19625e-06	0.000160436	4.18578
TCOGS2:TC005171-RA	9.65234	7.87341	1.77893	8.76288	14.9509	9.24086e-06	0.000161018	4.18035
TCOGS2:TC014387-RA	9.55894	7.54143	2.01751	8.55018	14.9424	9.27023e-06	0.000161231	4.17679
TCOGS2:TC007291-RA	11.2257	9.71969	1.50601	10.4727	14.9408	9.27559e-06	0.000161231	4.17614
TCOGS2:TC006042-RA	8.44636	10.1199	-1.67355	9.28313	-14.9375	9.28695e-06	0.000161233	4.17477
TCOGS2:TC001380-RA	10.773	8.2222	2.55075	9.49758	14.9314	9.30783e-06	0.0001614	4.17225
TCOGS2:TC030546-RA	10.9025	9.17796	1.72456	10.0402	14.9197	9.34833e-06	0.000161718	4.16738
TCOGS2:TC000988-RA	9.64892	11.0545	-1.40562	10.3517	-14.9196	9.3488e-06	0.000161718	4.16732
TCOGS2:TC007401-RA	10.2234	8.44851	1.77489	9.33596	14.9162	9.36059e-06	0.000161727	4.16591
TCOGS2:TC005894-RA	11.6229	13.1383	-1.51544	12.3806	-14.9045	9.4011e-06	0.000162231	4.16106
TCOGS2:TC008650-RA	11.4245	8.42184	3.00262	9.92315	14.8792	9.49001e-06	0.000163569	4.1505
TCOGS2:TC016095-RA	9.93706	7.46793	2.46913	8.7025	14.8735	9.51003e-06	0.000163717	4.14813
TCOGS2:TC030711-RA	11.1893	9.23066	1.95863	10.21	14.8673	9.53209e-06	0.000163899	4.14553
TCOGS2:TC014237-RA	11.9633	9.84468	2.11862	10.904	14.8637	9.54499e-06	0.000163924	4.14401
TCOGS2:TC012770-RA	9.95313	7.50531	2.44783	8.72922	14.8505	9.59193e-06	0.000164533	4.13851
TCOGS2:TC011067-RA	11.6556	9.76793	1.88765	10.7118	14.8436	9.61673e-06	0.000164698	4.13561
TCOGS2:TC000871-RA	9.01238	7.4173	1.59508	8.21484	14.84	9.62937e-06	0.000164698	4.13413
TCOGS2:TC008933-RA	10.4848	7.86665	2.61817	9.17573	14.8382	9.63605e-06	0.000164698	4.13335
TCOGS2:TC001253-RA	8.80879	7.42076	1.38803	8.11477	14.8264	9.67839e-06	0.000165143	4.12843
TCOGS2:TC001763-RA	12.7587	9.81032	2.94835	11.2845	14.8245	9.68514e-06	0.000165143	4.12765
TCOGS2:TC016295-RA	9.65073	11.6277	-1.97701	10.6392	-14.8154	9.71809e-06	0.000165508	4.12384
TCOGS2:TC005661-RA	9.35311	7.69871	1.6544	8.52591	14.8013	9.76948e-06	0.000166186	4.11791
TCOGS2:TC001362-RA	12.6218	14.2105	-1.58864	13.4162	-14.7798	9.84852e-06	0.000167086	4.10887
TCOGS2:TC004400-RA	10.6607	12.0446	-1.38385	11.3527	-14.7785	9.85302e-06	0.000167086	4.10835
TCOGS2:TC013085-RA	10.2237	11.6652	-1.44148	10.9445	-14.7774	9.8574e-06	0.000167086	4.10785
TCOGS2:TC007619-RA	12.6193	10.846	1.77333	11.7326	14.7486	9.9642e-06	0.000168697	4.09575
TCOGS2:TC003895-RA	10.57	8.46327	2.10674	9.51663	14.7303	1.00327e-05	0.000169655	4.08806
TCOGS2:TC012090-RA	12.1916	10.3835	1.8081	11.2876	14.7191	1.00751e-05	0.000170173	4.08331
TCOGS2:TC013160-RA	8.88153	7.24467	1.63686	8.0631	14.7075	1.01189e-05	0.000170674	4.07844
TCOGS2:TC006780-RA	10.9427	9.51461	1.42808	10.2287	14.705	1.01287e-05	0.000170674	4.07736
TCOGS2:TC010815-RA	9.59105	7.51147	2.07958	8.55126	14.6981	1.0155e-05	0.000170917	4.07445
TCOGS2:TC013596-RA	9.3578	7.90463	1.45317	8.63121	14.6948	1.01675e-05	0.000170926	4.07306
TCOGS2:TC003382-RA	9.17435	7.29745	1.87689	8.2359	14.6854	1.02034e-05	0.000171328	4.06911
TCOGS2:TC015567-RA	9.35315	10.8154	-1.46225	10.0843	-14.6806	1.0222e-05	0.00017142	4.06705
TCOGS2:TC004942-RA	9.85911	7.67985	2.17926	8.76948	14.6778	1.02328e-05	0.00017142	4.06587
TCOGS2:TC014231-RA	10.5361	7.60156	2.93455	9.06883	14.6684	1.02692e-05	0.00017183	4.06188
TCOGS2:TC008263-RA	12.1158	10.6577	1.45814	11.3867	14.6618	1.02947e-05	0.000171897	4.0591
TCOGS2:TC008222-RA	10.9656	12.4588	-1.49325	11.7122	-14.6611	1.02972e-05	0.000171897	4.05882
TCOGS2:TC010558-RA	8.80025	7.30277	1.49747	8.05151	14.6394	1.0382e-05	0.00017311	4.04961
TCOGS2:TC010920-RA	13.0327	11.487	1.54572	12.2598	14.6003	1.05365e-05	0.000175482	4.033
TCOGS2:TC006336-RA	9.32637	7.82148	1.50489	8.57393	14.5958	1.05547e-05	0.000175581	4.03106
TCOGS2:TC009332-RA	9.84946	7.9877	1.86175	8.91858	14.5892	1.05809e-05	0.000175812	4.02828
TCOGS2:TC007556-RA	8.71879	7.19466	1.52413	7.95672	14.5759	1.06345e-05	0.000176499	4.02259
TCOGS2:TC010983-RA	9.90038	7.66173	2.23866	8.78106	14.5634	1.06849e-05	0.000176942	4.01728
TCOGS2:TC005438-RA	8.85075	7.38387	1.46688	8.11731	14.5632	1.0686e-05	0.000176942	4.01717
TCOGS2:TC030573-RA	10.9976	12.3661	-1.36859	11.6818	-14.5368	1.07933e-05	0.000178318	4.00594
TCOGS2:TC005339-RA	11.3323	12.7285	-1.39623	12.0304	-14.5367	1.0794e-05	0.000178318	4.00587
TCOGS2:TC009954-RA	9.7229	7.73359	1.98931	8.72825	14.532	1.08133e-05	0.000178433	4.00385
TCOGS2:TC012282-RA	10.3004	8.83188	1.46847	9.56612	14.5173	1.08738e-05	0.000179224	3.99758
TCOGS2:TC015170-RA	11.965	10.3583	1.60674	11.1617	14.5128	1.08926e-05	0.000179327	3.99564
TCOGS2:TC004374-RA	14.0265	12.558	1.46854	13.2922	14.5081	1.09121e-05	0.000179442	3.99363
TCOGS2:TC008342-RA	9.46445	7.57559	1.88887	8.52002	14.5041	1.09284e-05	0.000179505	3.99194
TCOGS2:TC010987-RA	14.3909	12.9161	1.47482	13.6535	14.468	1.10803e-05	0.000181732	3.97642
TCOGS2:TC008350-RA	11.4291	13.4032	-1.97412	12.4162	-14.4642	1.10962e-05	0.000181732	3.97481
TCOGS2:TC013427-RA	14.2456	9.99524	4.25039	12.1204	14.4628	1.11021e-05	0.000181732	3.97421
TCOGS2:TC012662-RA	10.4967	8.53227	1.96442	9.51448	14.4523	1.11468e-05	0.000182255	3.96969
TCOGS2:TC030691-RA	12.3526	13.711	-1.35837	13.0318	-14.4485	1.1163e-05	0.000182311	3.96806
TCOGS2:TC001363-RA	13.5732	11.916	1.65719	12.7446	14.4204	1.12836e-05	0.000184072	3.95597
TCOGS2:TC009330-RA	9.98769	11.3505	-1.36277	10.6691	-14.4033	1.13577e-05	0.00018507	3.94861
TCOGS2:TC001320-RA	13.5748	11.7544	1.82038	12.6646	14.3721	1.14948e-05	0.000186889	3.93511
TCOGS2:TC000439-RA	8.90836	7.32569	1.58267	8.11702	14.3719	1.14954e-05	0.000186889	3.93504
TCOGS2:TC007172-RA	9.49553	10.9635	-1.46794	10.2295	-14.3495	1.15949e-05	0.000188292	3.92535
TCOGS2:TC005184-RA	10.7645	8.82373	1.94079	9.79412	14.3393	1.16404e-05	0.000188624	3.92094
TCOGS2:TC003206-RA	9.0179	10.5195	-1.50158	9.76869	-14.3391	1.16417e-05	0.000188624	3.92082
TCOGS2:TC013456-RA	11.4384	12.9809	-1.54251	12.2097	-14.3217	1.172e-05	0.000189678	3.91327
TCOGS2:TC000105-RA	10.5537	7.81448	2.73926	9.18411	14.2983	1.18261e-05	0.00019118	3.90312
TCOGS2:TC004526-RA	9.43874	10.9357	-1.49699	10.1872	-14.2928	1.18511e-05	0.00019119	3.90075
TCOGS2:TC010985-RA	11.574	7.78862	3.78533	9.68128	14.2923	1.18534e-05	0.00019119	3.90053
TCOGS2:TC009286-RA	9.18074	7.74684	1.4339	8.46379	14.2802	1.19092e-05	0.000191873	3.89525
TCOGS2:TC010654-RA	13.7811	11.769	2.01206	12.7751	14.2737	1.19393e-05	0.000192057	3.89241
TCOGS2:TC010508-RA	11.0305	12.4235	-1.39297	11.727	-14.2719	1.19474e-05	0.000192057	3.89164
TCOGS2:TC000303-RA	9.23816	7.82845	1.40971	8.53331	14.2611	1.19972e-05	0.000192641	3.88695
TCOGS2:TC012231-RA	8.77484	7.21414	1.5607	7.99449	14.25	1.20491e-05	0.000193209	3.88209
TCOGS2:TC005640-RA	9.04599	7.675	1.37099	8.36049	14.2478	1.20595e-05	0.000193209	3.88112
TCOGS2:TC004440-RA	8.25588	9.58739	-1.33151	8.92163	-14.2433	1.20803e-05	0.000193326	3.87918
TCOGS2:TC009110-RA	13.5626	12.1344	1.42817	12.8485	14.2343	1.21227e-05	0.000193628	3.87524
TCOGS2:TC012183-RA	12.6961	10.9708	1.7253	11.8334	14.2335	1.21263e-05	0.000193628	3.87491
TCOGS2:TC003048-RA	10.9852	8.52329	2.46192	9.75425	14.2097	1.22389e-05	0.000195209	3.8645
TCOGS2:TC010343-RA	10.177	11.5739	-1.39686	10.8755	-14.2052	1.22602e-05	0.000195331	3.86254
TCOGS2:TC013715-RA	11.8343	13.1657	-1.33136	12.5	-14.1995	1.22874e-05	0.000195548	3.86004
TCOGS2:TC007321-RA	9.61165	7.37152	2.24013	8.49158	14.196	1.23043e-05	0.000195599	3.85849
TCOGS2:TC002608-RA	9.75506	11.3029	-1.5478	10.529	-14.1915	1.23259e-05	0.000195678	3.85651
TCOGS2:TC008852-RA	8.72104	10.0811	-1.36005	9.40107	-14.1892	1.23366e-05	0.000195678	3.85554
TCOGS2:TC011769-RA	9.27057	7.65362	1.61696	8.4621	14.1812	1.23753e-05	0.000196074	3.85201
TCOGS2:TC007257-RA	10.4566	9.07398	1.38258	9.76526	14.1553	1.25007e-05	0.000197843	3.84065
TCOGS2:TC015149-RA	9.63371	7.52057	2.11314	8.57714	14.1456	1.25479e-05	0.000198351	3.83641
TCOGS2:TC004915-RA	9.77504	7.99402	1.78103	8.88453	14.1403	1.25739e-05	0.000198351	3.83408
TCOGS2:TC001364-RA	12.0038	10.4401	1.56366	11.222	14.1402	1.25744e-05	0.000198351	3.83404
TCOGS2:TC010769-RA	12.8703	11.0395	1.8308	11.9549	14.1329	1.26104e-05	0.000198522	3.83081
TCOGS2:TC000789-RA	12.4846	10.5576	1.92695	11.5211	14.1324	1.26129e-05	0.000198522	3.83059
TCOGS2:TC008883-RA	13.533	12.1644	1.36856	12.8487	14.1285	1.26322e-05	0.000198608	3.82886
TCOGS2:TC007370-RA	8.63828	10.3987	-1.76046	9.51851	-14.1039	1.2754e-05	0.000200282	3.81805
TCOGS2:TC000361-RA	9.11749	7.6629	1.45459	8.39019	14.1003	1.27723e-05	0.000200282	3.81644
TCOGS2:TC010143-RA	9.68718	11.1244	-1.43722	10.4058	-14.0986	1.27807e-05	0.000200282	3.8157
TCOGS2:TC007256-RA	12.0631	10.1839	1.87921	11.1235	14.0884	1.2832e-05	0.000200347	3.81118
TCOGS2:TC007032-RA	10.21	8.54405	1.66594	9.37701	14.0857	1.28453e-05	0.000200347	3.81002
TCOGS2:TC030661-RA	11.3579	12.7104	-1.35245	12.0342	-14.0848	1.28497e-05	0.000200347	3.80963
TCOGS2:TC009525-RA	9.0589	7.54964	1.50926	8.30427	14.0847	1.28505e-05	0.000200347	3.80956
TCOGS2:TC011362-RA	13.1543	11.7879	1.36639	12.4711	14.0838	1.28548e-05	0.000200347	3.80919
TCOGS2:TC014081-RA	10.025	11.5578	-1.53283	10.7914	-14.0679	1.29356e-05	0.000201176	3.80213
TCOGS2:TC008703-RA	12.3989	10.2249	2.17406	11.3119	14.0678	1.2936e-05	0.000201176	3.80209
TCOGS2:TC008758-RA	10.0508	7.71987	2.33093	8.88534	14.061	1.29706e-05	0.000201495	3.79907
TCOGS2:TC014249-RA	10.4869	8.50055	1.98638	9.49373	14.0555	1.29984e-05	0.000201708	3.79666
TCOGS2:TC003056-RA	11.0506	7.63301	3.41761	9.34182	14.0413	1.30709e-05	0.000202614	3.79039
TCOGS2:TC015849-RA	10.7853	9.04951	1.73578	9.9174	14.0283	1.31379e-05	0.000203432	3.78463
TCOGS2:TC007231-RA	8.73419	7.38803	1.34616	8.06111	14.0036	1.32661e-05	0.000205195	3.77368
TCOGS2:TC011226-RA	8.83495	10.4215	-1.5866	9.62825	-13.9992	1.32896e-05	0.000205337	3.77169
TCOGS2:TC015347-RA	10.8746	12.2689	-1.39432	11.5717	-13.9817	1.33814e-05	0.000206335	3.76393
TCOGS2:TC004641-RA	9.87051	7.80216	2.06835	8.83633	13.9814	1.3383e-05	0.000206335	3.76379
TCOGS2:TC004756-RA	8.95767	10.5953	-1.63762	9.77648	-13.9784	1.33988e-05	0.000206356	3.76247
TCOGS2:TC009304-RA	9.34584	7.49712	1.84872	8.42148	13.9643	1.34737e-05	0.000207286	3.75618
TCOGS2:TC004712-RA	9.11239	10.516	-1.40364	9.81421	-13.9579	1.35079e-05	0.000207589	3.75332
TCOGS2:TC008801-RA	10.0605	11.8703	-1.80977	10.9654	-13.9535	1.3531e-05	0.000207722	3.75139
TCOGS2:TC016307-RA	9.80471	8.45816	1.34655	9.13143	13.9253	1.36827e-05	0.000209827	3.73882
TCOGS2:TC001357-RA	12.666	11.0408	1.62516	11.8534	13.9183	1.37209e-05	0.000210187	3.73568
TCOGS2:TC004927-RA	12.4569	14.344	-1.88705	13.4005	-13.9103	1.37644e-05	0.000210616	3.73211
TCOGS2:TC004901-RA	10.8369	9.40284	1.43406	10.1199	13.9078	1.37784e-05	0.000210616	3.73097
TCOGS2:TC004957-RA	11.4563	8.5536	2.90269	10.0049	13.8949	1.3849e-05	0.000211285	3.7252
TCOGS2:TC007550-RA	9.16618	7.10745	2.05873	8.13681	13.8944	1.38516e-05	0.000211285	3.72498
TCOGS2:TC009442-RA	10.3634	7.84645	2.51693	9.10492	13.8848	1.39046e-05	0.000211867	3.72068
TCOGS2:TC012632-RA	8.65342	7.23872	1.4147	7.94607	13.8817	1.39219e-05	0.000211905	3.71928
TCOGS2:TC004127-RA	10.0721	8.47291	1.59921	9.27252	13.8744	1.39618e-05	0.000212288	3.71605
TCOGS2:TC005929-RA	9.16914	10.8437	-1.67453	10.0064	-13.8624	1.40288e-05	0.000213081	3.71064
TCOGS2:TC013630-RA	8.99736	7.60634	1.39102	8.30185	13.8211	1.42617e-05	0.000216387	3.69208
TCOGS2:TC004643-RA	8.97971	7.33633	1.64339	8.15802	13.8104	1.43228e-05	0.000217085	3.68725
TCOGS2:TC014154-RA	8.75613	7.41259	1.34353	8.08436	13.8057	1.43496e-05	0.000217246	3.68514
TCOGS2:TC008243-RA	9.03041	7.50116	1.52925	8.26578	13.8027	1.43666e-05	0.000217246	3.6838
TCOGS2:TC016205-RA	9.18419	7.65404	1.53014	8.41912	13.7997	1.43835e-05	0.000217246	3.68247
TCOGS2:TC010988-RA	14.6184	12.9382	1.68022	13.7783	13.7979	1.43941e-05	0.000217246	3.68165
TCOGS2:TC000917-RA	11.5054	9.72419	1.7812	10.6148	13.7794	1.45009e-05	0.000218481	3.6733
TCOGS2:TC004015-RA	8.51746	7.15025	1.36721	7.83385	13.7785	1.45064e-05	0.000218481	3.67288
TCOGS2:TC014742-RA	12.7012	10.4406	2.2606	11.5709	13.7707	1.45513e-05	0.000218828	3.66939
TCOGS2:TC012744-RA	9.90284	7.63306	2.26978	8.76795	13.7692	1.456e-05	0.000218828	3.66871
TCOGS2:TC008732-RA	11.6553	9.07038	2.58493	10.3628	13.7609	1.4609e-05	0.000219334	3.66492
TCOGS2:TC012317-RA	10.5078	8.34493	2.16288	9.42637	13.7519	1.46615e-05	0.000219704	3.66087
TCOGS2:TC010534-RA	11.6367	9.57926	2.05749	10.608	13.7514	1.46643e-05	0.000219704	3.66066
TCOGS2:TC007081-RA	11.2622	12.8022	-1.53997	12.0322	-13.7439	1.47084e-05	0.000220072	3.65727
TCOGS2:TC011044-RA	11.2389	12.5369	-1.29802	11.8879	-13.742	1.47196e-05	0.000220072	3.65641
TCOGS2:TC006310-RA	8.55943	9.8816	-1.32217	9.22052	-13.7378	1.47447e-05	0.000220217	3.65449
TCOGS2:TC014772-RA	8.80871	7.40157	1.40714	8.10514	13.733	1.47728e-05	0.000220407	3.65234
TCOGS2:TC009935-RA	11.5621	13.1516	-1.58957	12.3569	-13.7216	1.48409e-05	0.000221148	3.64715
TCOGS2:TC006735-RA	10.1915	8.02075	2.1708	9.10615	13.7195	1.48533e-05	0.000221148	3.6462
TCOGS2:TC009486-RA	14.1089	12.2523	1.85654	13.1806	13.6875	1.50458e-05	0.000223538	3.63166
TCOGS2:TC004626-RA	10.0552	11.8889	-1.83379	10.9721	-13.6862	1.50537e-05	0.000223538	3.63108
TCOGS2:TC004847-RA	9.76043	11.2063	-1.4459	10.4834	-13.685	1.50607e-05	0.000223538	3.63055
TCOGS2:TC003942-RA	10.9543	12.3583	-1.40403	11.6563	-13.6816	1.50817e-05	0.000223619	3.62897
TCOGS2:TC015848-RA	11.3283	8.8954	2.43289	10.1118	13.6729	1.51343e-05	0.000224146	3.62505
TCOGS2:TC002953-RA	9.18961	7.71923	1.47038	8.45442	13.6706	1.51486e-05	0.000224146	3.62398
TCOGS2:TC009774-RA	9.09846	7.71425	1.3842	8.40636	13.6466	1.52956e-05	0.000226088	3.61307
TCOGS2:TC015078-RA	11.0982	12.3842	-1.28599	11.7412	-13.6329	1.53805e-05	0.00022705	3.60682
TCOGS2:TC003965-RA	13.1731	11.6359	1.53719	12.4045	13.6294	1.54023e-05	0.00022705	3.60523
TCOGS2:TC006782-RA	15.042	12.9145	2.12753	13.9783	13.6285	1.54083e-05	0.00022705	3.60478
TCOGS2:TC008099-RA	9.96504	7.93568	2.02936	8.95036	13.6242	1.54348e-05	0.000227207	3.60284
TCOGS2:TC015636-RA	8.9492	10.9559	-2.00667	9.95253	-13.6091	1.55293e-05	0.000228053	3.59595
TCOGS2:TC007295-RA	11.5637	10.1172	1.44654	10.8405	13.6077	1.55384e-05	0.000228053	3.59528
TCOGS2:TC007506-RA	9.51085	7.80292	1.70793	8.65689	13.6074	1.55401e-05	0.000228053	3.59517
TCOGS2:TC005412-RA	10.1375	8.45897	1.67857	9.29825	13.5908	1.56447e-05	0.000229354	3.58759
TCOGS2:TC015207-RA	11.2419	9.08976	2.15213	10.1658	13.5616	1.58313e-05	0.000231852	3.57419
TCOGS2:TC007297-RA	11.9811	8.83003	3.15107	10.4056	13.5479	1.59194e-05	0.000232904	3.56793
TCOGS2:TC005829-RA	12.3273	10.9455	1.38186	11.6364	13.5407	1.59663e-05	0.000233352	3.5646
TCOGS2:TC009376-RA	9.81954	11.163	-1.3435	10.4913	-13.536	1.59968e-05	0.000233559	3.56245
TCOGS2:TC009085-RA	11.3886	12.6624	-1.27382	12.0255	-13.5212	1.60932e-05	0.000234728	3.55566
TCOGS2:TC008267-RA	9.6675	7.76867	1.89882	8.71809	13.5075	1.61833e-05	0.000235676	3.54935
TCOGS2:TC009818-RA	11.7257	12.99	-1.26432	12.3579	-13.5021	1.62192e-05	0.000235676	3.54685
TCOGS2:TC000831-RA	10.9774	12.4136	-1.43624	11.6955	-13.502	1.622e-05	0.000235676	3.54679
TCOGS2:TC000121-RA	12.6107	8.92114	3.68959	10.7659	13.4995	1.62363e-05	0.000235676	3.54565
TCOGS2:TC010541-RA	9.73404	7.38076	2.35329	8.5574	13.4989	1.62405e-05	0.000235676	3.54536
TCOGS2:TC001657-RA	11.8315	9.09877	2.73271	10.4651	13.4936	1.62754e-05	0.000235944	3.54293
TCOGS2:TC008438-RA	8.78372	7.19966	1.58406	7.99169	13.4501	1.65676e-05	0.000239937	3.52283
TCOGS2:TC015897-RA	8.53402	7.24023	1.2938	7.88712	13.447	1.65883e-05	0.000239994	3.52141
TCOGS2:TC006360-RA	13.6049	12.3283	1.27663	12.9666	13.4425	1.6619e-05	0.000240196	3.51932
TCOGS2:TC010836-RA	9.45181	8.15644	1.29537	8.80412	13.4339	1.66777e-05	0.000240801	3.51534
TCOGS2:TC011874-RA	11.0227	12.3549	-1.33225	11.6888	-13.4239	1.67464e-05	0.00024155	3.51069
TCOGS2:TC011162-RA	11.891	9.22119	2.66984	10.5561	13.4189	1.67805e-05	0.000241797	3.50839
TCOGS2:TC010910-RA	9.04229	7.35325	1.68905	8.19777	13.4037	1.68857e-05	0.00024307	3.50133
TCOGS2:TC003422-RA	8.35967	7.06907	1.2906	7.71437	13.3949	1.69465e-05	0.0002437	3.49726
TCOGS2:TC006213-RA	9.568	11.2358	-1.66778	10.4019	-13.392	1.69672e-05	0.000243753	3.49588
TCOGS2:TC009727-RA	10.5045	8.72277	1.78176	9.61365	13.3832	1.70283e-05	0.000244218	3.49182
TCOGS2:TC010445-RA	9.44169	10.7611	-1.31937	10.1014	-13.3824	1.70337e-05	0.000244218	3.49146
TCOGS2:TC004766-RA	13.1069	11.5407	1.56618	12.3238	13.3765	1.70751e-05	0.000244567	3.48872
TCOGS2:TC001378-RA	10.4007	11.7916	-1.39092	11.0962	-13.3702	1.71199e-05	0.00024491	3.48575
TCOGS2:TC011211-RA	9.88656	8.59747	1.28908	9.24202	13.3683	1.71332e-05	0.00024491	3.48487
TCOGS2:TC002939-RA	10.0447	11.4057	-1.36103	10.7252	-13.3601	1.71907e-05	0.000245486	3.48109
TCOGS2:TC001213-RA	9.15305	7.88004	1.27302	8.51654	13.3448	1.72995e-05	0.000246794	3.47395
TCOGS2:TC013309-RA	9.02525	7.72402	1.30123	8.37463	13.3386	1.73443e-05	0.000247186	3.47103
TCOGS2:TC010772-RA	9.88215	11.1791	-1.297	10.5307	-13.3357	1.73645e-05	0.000247228	3.46971
TCOGS2:TC009099-RA	13.0961	8.53879	4.55728	10.8174	13.329	1.74127e-05	0.000247669	3.46658
TCOGS2:TC004968-RA	12.3352	13.5982	-1.26296	12.9667	-13.3169	1.75002e-05	0.000248666	3.46091
TCOGS2:TC015556-RA	9.3632	7.73392	1.62928	8.54856	13.3077	1.75668e-05	0.000249365	3.45662
TCOGS2:TC007922-RA	9.08971	7.55122	1.53849	8.32047	13.3051	1.75856e-05	0.000249385	3.4554
TCOGS2:TC004898-RA	9.94578	8.49014	1.45564	9.21796	13.297	1.76444e-05	0.000249971	3.45163
TCOGS2:TC004397-RA	10.9827	12.3691	-1.38639	11.6759	-13.2803	1.77674e-05	0.000251376	3.44377
TCOGS2:TC002729-RA	9.26899	7.64463	1.62436	8.45681	13.2787	1.77789e-05	0.000251376	3.44304
TCOGS2:TC002813-RA	11.5203	10.2232	1.29707	10.8717	13.2763	1.77962e-05	0.000251376	3.44194
TCOGS2:TC004505-RA	8.46417	9.71353	-1.24936	9.08885	-13.2691	1.78497e-05	0.000251883	3.43855
TCOGS2:TC012848-RA	9.758	7.9422	1.8158	8.8501	13.2622	1.79009e-05	0.000252296	3.4353
TCOGS2:TC014907-RA	10.5825	8.75739	1.82507	9.66992	13.2604	1.79142e-05	0.000252296	3.43446
TCOGS2:TC002658-RA	10.2088	7.37167	2.8371	8.79022	13.2448	1.80307e-05	0.000253687	3.42713
TCOGS2:TC015105-RA	10.9769	8.4334	2.54345	9.70512	13.2254	1.81769e-05	0.000255493	3.418
TCOGS2:TC013580-RA	8.82499	7.49338	1.33161	8.15918	13.2225	1.81981e-05	0.000255541	3.41667
TCOGS2:TC008340-RA	9.44893	8.18658	1.26235	8.81776	13.207	1.83165e-05	0.000256952	3.40934
TCOGS2:TC009848-RA	10.0052	11.4398	-1.43458	10.7225	-13.1985	1.83815e-05	0.00025761	3.40533
TCOGS2:TC012852-RA	9.48868	7.41325	2.07543	8.45097	13.1882	1.84603e-05	0.000258462	3.40049
TCOGS2:TC002451-RA	9.33056	7.96539	1.36516	8.64798	13.1802	1.85217e-05	0.000258938	3.39673
TCOGS2:TC011918-RA	11.3911	12.663	-1.27196	12.0271	-13.1769	1.85478e-05	0.000258938	3.39514
TCOGS2:TC005231-RA	10.7969	9.0512	1.74566	9.92403	13.1768	1.85485e-05	0.000258938	3.3951
TCOGS2:TC007277-RA	14.174	12.2863	1.88771	13.2301	13.1694	1.86056e-05	0.000259482	3.39162
TCOGS2:TC014540-RA	12.3166	10.8751	1.44141	11.5958	13.1604	1.86757e-05	0.000260206	3.38736
TCOGS2:TC011602-RA	11.7027	8.15353	3.54922	9.92814	13.1372	1.88574e-05	0.000262467	3.3764
TCOGS2:TC004713-RA	11.4848	9.17752	2.30732	10.3312	13.1319	1.88999e-05	0.000262467	3.37386
TCOGS2:TC011003-RA	15.0893	13.7886	1.30069	14.4389	13.1305	1.89108e-05	0.000262467	3.3732
TCOGS2:TC008381-RA	11.8544	13.6961	-1.84173	12.7753	-13.1304	1.89113e-05	0.000262467	3.37318
TCOGS2:TC007814-RA	9.93152	11.3001	-1.36856	10.6158	-13.1002	1.91525e-05	0.000265354	3.35883
TCOGS2:TC005381-RA	11.2597	9.51115	1.74853	10.3854	13.0997	1.91563e-05	0.000265354	3.3586
TCOGS2:TC012221-RA	9.85395	11.1445	-1.29058	10.4992	-13.0971	1.91775e-05	0.000265391	3.35735
TCOGS2:TC000136-RA	11.789	13.4723	-1.68335	12.6306	-13.0916	1.92213e-05	0.00026574	3.35477
TCOGS2:TC014976-RA	8.76603	7.22198	1.54405	7.994	13.0662	1.94275e-05	0.000267753	3.34269
TCOGS2:TC014634-RA	11.2197	9.19157	2.0281	10.2056	13.0653	1.94353e-05	0.000267753	3.34223
TCOGS2:TC000382-RA	11.066	12.3314	-1.26536	11.6987	-13.0635	1.94502e-05	0.000267753	3.34137
TCOGS2:TC012880-RA	11.0448	9.81982	1.225	10.4323	13.0624	1.94589e-05	0.000267753	3.34086
TCOGS2:TC000660-RA	9.50449	8.26576	1.23873	8.88513	13.0622	1.94604e-05	0.000267753	3.34078
TCOGS2:TC004710-RA	13.137	11.7335	1.40343	12.4352	13.0561	1.95108e-05	0.000268189	3.33785
TCOGS2:TC013679-RA	11.3293	12.9072	-1.57786	12.1183	-13.0497	1.95632e-05	0.000268422	3.33481
TCOGS2:TC008370-RA	12.3299	10.845	1.48489	11.5874	13.0495	1.95652e-05	0.000268422	3.33469
TCOGS2:TC014511-RA	10.6039	9.13859	1.46527	9.87122	13.0347	1.96873e-05	0.000269838	3.32765
TCOGS2:TC012458-RA	13.3796	12.0213	1.35829	12.7004	13.018	1.98264e-05	0.000270881	3.31968
TCOGS2:TC010436-RA	9.3909	10.8978	-1.50695	10.1444	-13.0143	1.98575e-05	0.000270881	3.3179
TCOGS2:TC014020-RA	9.42568	10.8469	-1.42123	10.1363	-13.011	1.98851e-05	0.000270881	3.31633
TCOGS2:TC012430-RA	9.48852	11.076	-1.5875	10.2823	-13.0104	1.98905e-05	0.000270881	3.31602
TCOGS2:TC012154-RA	11.9177	10.5593	1.35839	11.2385	13.0077	1.99127e-05	0.000270881	3.31476
TCOGS2:TC013227-RA	9.03605	7.76502	1.27103	8.40053	13.0059	1.99282e-05	0.000270881	3.31387
TCOGS2:TC000116-RA	10.4961	7.53203	2.96411	9.01409	13.0055	1.99317e-05	0.000270881	3.31367
TCOGS2:TC006642-RA	8.49294	7.26278	1.23015	7.87786	13.0034	1.9949e-05	0.000270881	3.3127
TCOGS2:TC010952-RA	9.69976	11.0183	-1.31853	10.359	-13.0032	1.99505e-05	0.000270881	3.31261
TCOGS2:TC000521-RA	9.06227	7.36584	1.69643	8.21406	13.003	1.99525e-05	0.000270881	3.3125
TCOGS2:TC012286-RA	9.84357	7.73308	2.11049	8.78832	12.9946	2.00237e-05	0.00027159	3.30846
TCOGS2:TC002465-RA	9.17777	7.56994	1.60783	8.37386	12.988	2.00796e-05	0.000272091	3.3053
TCOGS2:TC008343-RA	14.48	12.8503	1.62971	13.6652	12.9772	2.01712e-05	0.000273073	3.30015
TCOGS2:TC015542-RA	12.4398	13.9312	-1.49137	13.1855	-12.9693	2.02388e-05	0.00027373	3.29636
TCOGS2:TC012857-RA	12.7447	11.2338	1.51092	11.9892	12.9669	2.02598e-05	0.000273756	3.29518
TCOGS2:TC012510-RA	10.2479	11.7963	-1.54845	11.0221	-12.9554	2.03581e-05	0.000274825	3.2897
TCOGS2:TC012864-RA	11.5623	10.1003	1.46204	10.8313	12.9483	2.04202e-05	0.000275403	3.28625
TCOGS2:TC012531-RA	13.4645	12.1058	1.3587	12.7852	12.9404	2.04886e-05	0.000276065	3.28247
TCOGS2:TC000750-RA	11.5165	12.8076	-1.29108	12.162	-12.9345	2.05399e-05	0.000276497	3.27963
TCOGS2:TC000385-RA	10.5354	11.9295	-1.39403	11.2324	-12.9238	2.06335e-05	0.000277447	3.27448
TCOGS2:TC002596-RA	11.0744	12.5517	-1.47726	11.813	-12.922	2.06492e-05	0.000277447	3.27362
TCOGS2:TC008526-RA	11.0993	13.0453	-1.94597	12.0723	-12.914	2.07193e-05	0.000278031	3.26978
TCOGS2:TC013403-RA	9.83587	8.134	1.70186	8.98493	12.9126	2.07315e-05	0.000278031	3.26911
TCOGS2:TC013860-RA	10.5321	12.1721	-1.64005	11.3521	-12.9103	2.07524e-05	0.000278051	3.26797
TCOGS2:TC008608-RA	9.82815	8.23449	1.59366	9.03132	12.8972	2.0868e-05	0.000279111	3.26168
TCOGS2:TC014621-RA	12.671	11.2579	1.41303	11.9644	12.897	2.08705e-05	0.000279111	3.26154
TCOGS2:TC004133-RA	10.7499	12.0666	-1.31671	11.4083	-12.8856	2.09714e-05	0.000280199	3.25608
TCOGS2:TC012309-RA	10.5341	11.9017	-1.36753	11.2179	-12.8761	2.10572e-05	0.000281083	3.25145
TCOGS2:TC009817-RA	9.84743	11.1363	-1.28883	10.4918	-12.8545	2.12514e-05	0.000283411	3.24105
TCOGS2:TC005590-RA	11.1396	12.4784	-1.33878	11.809	-12.8489	2.13031e-05	0.000283836	3.2383
TCOGS2:TC004719-RA	10.1435	11.4053	-1.26183	10.7744	-12.8432	2.13549e-05	0.000284177	3.23554
TCOGS2:TC005670-RA	11.3155	9.95157	1.36398	10.6336	12.8417	2.13684e-05	0.000284177	3.23483
TCOGS2:TC003550-RA	11.1497	12.5033	-1.35359	11.8265	-12.8282	2.14924e-05	0.000285562	3.22827
TCOGS2:TC011670-RA	10.8641	12.3177	-1.45363	11.5909	-12.821	2.1558e-05	0.000286168	3.22481
TCOGS2:TC001044-RA	9.3841	7.96705	1.41706	8.67557	12.8041	2.17149e-05	0.000287929	3.2166
TCOGS2:TC009777-RA	9.23746	10.9468	-1.70936	10.0921	-12.8024	2.17309e-05	0.000287929	3.21576
TCOGS2:TC010921-RA	14.8407	13.5275	1.31315	14.1841	12.7993	2.17596e-05	0.000288043	3.21426
TCOGS2:TC000377-RA	10.387	11.9086	-1.52154	11.1478	-12.7785	2.19551e-05	0.000290266	3.20412
TCOGS2:TC003980-RA	10.2967	11.5412	-1.24449	10.919	-12.7771	2.1968e-05	0.000290266	3.20346
TCOGS2:TC013792-RA	9.96798	11.257	-1.28899	10.6125	-12.7691	2.20437e-05	0.000290997	3.19956
TCOGS2:TC010807-RA	9.88116	11.3665	-1.48533	10.6238	-12.766	2.2073e-05	0.000291115	3.19805
TCOGS2:TC008972-RA	10.3144	11.7298	-1.41537	11.0221	-12.7612	2.21188e-05	0.000291262	3.1957
TCOGS2:TC001053-RA	8.75741	7.20666	1.55076	7.98204	12.7606	2.21248e-05	0.000291262	3.1954
TCOGS2:TC005982-RA	10.3872	8.84032	1.54693	9.61378	12.7471	2.22538e-05	0.000292366	3.18881
TCOGS2:TC007888-RA	8.63949	7.07864	1.56085	7.85906	12.7447	2.22765e-05	0.000292366	3.18765
TCOGS2:TC003988-RA	10.2381	8.51256	1.72551	9.37531	12.744	2.22828e-05	0.000292366	3.18733
TCOGS2:TC008598-RA	10.6784	11.9425	-1.26416	11.3104	-12.7433	2.22903e-05	0.000292366	3.18695
TCOGS2:TC006764-RA	9.67893	7.61877	2.06016	8.64885	12.7396	2.23257e-05	0.000292563	3.18515
TCOGS2:TC009176-RA	8.72424	7.47442	1.24982	8.09933	12.7348	2.23712e-05	0.00029289	3.18284
TCOGS2:TC004157-RA	9.19971	7.55646	1.64325	8.37809	12.7309	2.24093e-05	0.000293122	3.18091
TCOGS2:TC011761-RA	9.87649	8.03462	1.84187	8.95556	12.7106	2.26059e-05	0.000295424	3.17101
TCOGS2:TC007481-RA	9.96184	11.2439	-1.2821	10.6029	-12.7029	2.26817e-05	0.000295633	3.16721
TCOGS2:TC013428-RA	14.321	9.78128	4.53972	12.0511	12.7024	2.26868e-05	0.000295633	3.16696
TCOGS2:TC006686-RA	12.6723	14.017	-1.34476	13.3446	-12.7019	2.26914e-05	0.000295633	3.16673
TCOGS2:TC015857-RA	12.3648	11.0437	1.32102	11.7042	12.7006	2.27045e-05	0.000295633	3.16607
TCOGS2:TC010410-RA	11.9849	13.2078	-1.22292	12.5964	-12.6953	2.27566e-05	0.00029589	3.16347
TCOGS2:TC013608-RA	10.2532	8.12321	2.12994	9.18818	12.6944	2.27655e-05	0.00029589	3.16303
TCOGS2:TC014672-RA	11.0286	12.2376	-1.20898	11.6331	-12.6816	2.28913e-05	0.000297254	3.15678
TCOGS2:TC000606-RA	9.7295	10.9283	-1.19883	10.3289	-12.6721	2.2986e-05	0.000298215	3.1521
TCOGS2:TC015378-RA	10.1761	8.52122	1.65486	9.34865	12.6699	2.30077e-05	0.000298226	3.15103
TCOGS2:TC003280-RA	11.7051	10.4982	1.20684	11.1017	12.667	2.30364e-05	0.000298328	3.14961
TCOGS2:TC008985-RA	13.8487	12.0314	1.81733	12.94	12.6576	2.31306e-05	0.000299278	3.14498
TCOGS2:TC007194-RA	9.0037	7.69544	1.30827	8.34957	12.6507	2.31999e-05	0.000299902	3.1416
TCOGS2:TC013048-RA	12.502	10.001	2.501	11.2515	12.6427	2.32808e-05	0.000300677	3.13765
TCOGS2:TC014270-RA	10.3776	8.64663	1.73101	9.51214	12.6404	2.3304e-05	0.000300705	3.13652
TCOGS2:TC010099-RA	12.4952	9.63924	2.85595	11.0672	12.6352	2.3356e-05	0.000301105	3.13399
TCOGS2:TC005316-RA	11.6825	12.8863	-1.20381	12.2844	-12.6283	2.34261e-05	0.000301738	3.13059
TCOGS2:TC010670-RA	10.6272	11.8224	-1.19524	11.2248	-12.6227	2.34835e-05	0.000302205	3.12781
TCOGS2:TC013812-RA	10.6317	8.6125	2.01915	9.62208	12.6169	2.3543e-05	0.000302698	3.12494
TCOGS2:TC006458-RA	11.0671	12.3377	-1.27063	11.7024	-12.6093	2.36211e-05	0.000303431	3.12118
TCOGS2:TC005358-RA	13.0395	11.7036	1.33586	12.3716	12.605	2.36652e-05	0.000303725	3.11907
TCOGS2:TC015722-RA	8.67333	7.323	1.35033	7.99816	12.6004	2.37128e-05	0.000303833	3.11679
TCOGS2:TC007036-RA	12.6773	14.2896	-1.61228	13.4835	-12.6	2.37161e-05	0.000303833	3.11663
TCOGS2:TC006763-RA	8.46559	7.09088	1.37471	7.77823	12.5873	2.38478e-05	0.000305001	3.11035
TCOGS2:TC009052-RA	11.9564	10.7446	1.21179	11.3505	12.5861	2.38609e-05	0.000305001	3.10973
TCOGS2:TC015155-RA	8.66511	7.46704	1.19807	8.06608	12.5851	2.38711e-05	0.000305001	3.10924
TCOGS2:TC001638-RA	10.6179	9.26147	1.35647	9.93971	12.581	2.39133e-05	0.000305034	3.10724
TCOGS2:TC012001-RA	9.64674	10.9954	-1.34868	10.3211	-12.5792	2.39329e-05	0.000305034	3.10631
TCOGS2:TC012267-RA	9.68048	11.4702	-1.78971	10.5753	-12.5787	2.39376e-05	0.000305034	3.10609
TCOGS2:TC013350-RA	10.5473	11.817	-1.26976	11.1822	-12.5674	2.4056e-05	0.00030622	3.10049
TCOGS2:TC001165-RA	10.1851	8.57054	1.61454	9.37781	12.5643	2.40883e-05	0.00030622	3.09896
TCOGS2:TC007716-RA	10.8538	12.1132	-1.25943	11.4835	-12.5637	2.40948e-05	0.00030622	3.09866
TCOGS2:TC003461-RA	11.0903	9.45107	1.63922	10.2707	12.5463	2.42782e-05	0.000308277	3.09006
TCOGS2:TC003603-RA	9.46291	7.82345	1.63947	8.64318	12.5343	2.44058e-05	0.000309622	3.08411
TCOGS2:TC001019-RA	12.5678	9.2516	3.31622	10.9097	12.518	2.45806e-05	0.00031145	3.07601
TCOGS2:TC013474-RA	11.6213	10.4378	1.18347	11.0295	12.5169	2.45933e-05	0.00031145	3.07542
TCOGS2:TC008111-RA	12.3552	13.5876	-1.23243	12.9714	-12.5091	2.46768e-05	0.000311642	3.07158
TCOGS2:TC010649-RA	10.0569	11.2404	-1.1835	10.6487	-12.5084	2.46849e-05	0.000311642	3.07121
TCOGS2:TC013480-RA	12.1161	10.6332	1.48294	11.3746	12.5082	2.46872e-05	0.000311642	3.0711
TCOGS2:TC013292-RA	10.1133	11.5151	-1.4018	10.8142	-12.5074	2.46955e-05	0.000311642	3.07072
TCOGS2:TC007913-RA	12.6705	9.62622	3.04424	11.1483	12.5046	2.47252e-05	0.000311742	3.06935
TCOGS2:TC015250-RA	11.9097	10.6983	1.21135	11.304	12.4985	2.47924e-05	0.000312126	3.06627
TCOGS2:TC013010-RA	9.85411	11.0286	-1.17449	10.4414	-12.4978	2.47992e-05	0.000312126	3.06596
TCOGS2:TC010535-RA	10.3667	8.56372	1.80295	9.4652	12.4941	2.48396e-05	0.00031236	3.06411
TCOGS2:TC004782-RA	14.5037	13.0811	1.42259	13.7924	12.4875	2.49123e-05	0.000312782	3.0608
TCOGS2:TC014011-RA	9.4715	10.9268	-1.45528	10.1991	-12.4865	2.4923e-05	0.000312782	3.06031
TCOGS2:TC011133-RA	9.49195	7.96759	1.52436	8.72977	12.4851	2.49387e-05	0.000312782	3.0596
TCOGS2:TC003478-RA	8.31048	9.72123	-1.41075	9.01585	-12.4728	2.50737e-05	0.00031399	3.05347
TCOGS2:TC011262-RA	13.5344	15.007	-1.47262	14.2707	-12.4723	2.50789e-05	0.00031399	3.05323
TCOGS2:TC013716-RA	8.69456	9.86946	-1.17489	9.28201	-12.4629	2.51828e-05	0.000315016	3.04854
TCOGS2:TC007785-RA	11.1299	12.418	-1.28812	11.774	-12.4438	2.53951e-05	0.000317394	3.03901
TCOGS2:TC007362-RA	9.10517	10.5281	-1.42294	9.81664	-12.4413	2.54229e-05	0.000317464	3.03777
TCOGS2:TC013793-RA	10.3179	8.52013	1.79777	9.41902	12.4349	2.54949e-05	0.000317991	3.03456
TCOGS2:TC008851-RA	8.7833	9.99579	-1.21249	9.38954	-12.4336	2.55094e-05	0.000317991	3.03391
TCOGS2:TC010954-RA	9.86826	8.37068	1.49757	9.11947	12.4296	2.55546e-05	0.000318277	3.0319
TCOGS2:TC007667-RA	8.69636	7.25277	1.44359	7.97456	12.427	2.55838e-05	0.000318364	3.03061
TCOGS2:TC014222-RA	12.4634	13.7022	-1.23885	13.0828	-12.4197	2.56668e-05	0.000318992	3.02693
TCOGS2:TC011514-RA	11.3294	12.5058	-1.1764	11.9176	-12.4186	2.56788e-05	0.000318992	3.0264
TCOGS2:TC014417-RA	10.0457	11.2904	-1.24471	10.6681	-12.4122	2.5751e-05	0.000319611	3.02321
TCOGS2:TC013073-RA	8.61367	7.44643	1.16724	8.03005	12.407	2.58107e-05	0.00031986	3.02058
TCOGS2:TC006482-RA	9.01496	7.28393	1.73104	8.14945	12.4062	2.58194e-05	0.00031986	3.0202
TCOGS2:TC005948-RA	9.4485	10.8492	-1.40068	10.1488	-12.4046	2.58381e-05	0.00031986	3.01938
TCOGS2:TC015836-RA	14.7275	13.1634	1.56414	13.9455	12.3983	2.59096e-05	0.000320469	3.01624
TCOGS2:TC005897-RA	10.7688	11.9832	-1.21446	11.376	-12.3852	2.60608e-05	0.000322061	3.00964
TCOGS2:TC007323-RA	9.57902	11.2558	-1.67678	10.4174	-12.38	2.61208e-05	0.000322525	3.00702
TCOGS2:TC008514-RA	12.816	10.7757	2.04033	11.7958	12.3771	2.6154e-05	0.000322656	3.00558
TCOGS2:TC014408-RA	10.0622	8.31025	1.75191	9.1862	12.372	2.62127e-05	0.000323102	3.00304
TCOGS2:TC013000-RA	9.92162	11.1236	-1.202	10.5226	-12.3668	2.6274e-05	0.00032358	3.00038
TCOGS2:TC004144-RA	10.0799	11.3239	-1.24406	10.7019	-12.363	2.63183e-05	0.000323847	2.99847
TCOGS2:TC009990-RA	12.3754	10.0916	2.28375	11.2335	12.3608	2.63438e-05	0.000323882	2.99737
TCOGS2:TC007223-RA	10.4324	8.79632	1.63605	9.61434	12.3499	2.6471e-05	0.000324595	2.9919
TCOGS2:TC009546-RA	11.6005	12.7667	-1.1662	12.1836	-12.3492	2.6479e-05	0.000324595	2.99156
TCOGS2:TC004438-RA	11.6476	9.39429	2.25329	10.5209	12.3491	2.64805e-05	0.000324595	2.99149
TCOGS2:TC004548-RA	9.46232	8.24408	1.21824	8.8532	12.3469	2.65067e-05	0.000324595	2.99037
TCOGS2:TC003788-RA	8.44487	9.74743	-1.30257	9.09615	-12.3449	2.65295e-05	0.000324595	2.98939
TCOGS2:TC007637-RA	9.5129	8.34221	1.17069	8.92756	12.3442	2.65378e-05	0.000324595	2.98904
TCOGS2:TC002474-RA	9.54212	7.28932	2.2528	8.41572	12.3296	2.6711e-05	0.000326435	2.98165
TCOGS2:TC008856-RA	9.73788	11.1437	-1.40582	10.4408	-12.3262	2.67514e-05	0.000326649	2.97994
TCOGS2:TC007091-RA	8.8325	7.31625	1.51625	8.07437	12.3241	2.67763e-05	0.000326675	2.97888
TCOGS2:TC013646-RA	9.77946	7.74882	2.03064	8.76414	12.3189	2.68384e-05	0.000326973	2.97625
TCOGS2:TC003699-RA	10.272	11.4275	-1.15547	10.8498	-12.3182	2.68463e-05	0.000326973	2.97591
TCOGS2:TC014887-RA	10.3037	9.10398	1.19977	9.70386	12.3128	2.69108e-05	0.000327403	2.97319
TCOGS2:TC003843-RA	9.49328	10.8028	-1.30954	10.1481	-12.3093	2.69534e-05	0.000327403	2.97139
TCOGS2:TC001737-RA	10.4084	11.8896	-1.48114	11.149	-12.3083	2.69648e-05	0.000327403	2.97091
TCOGS2:TC010813-RA	8.9691	7.23705	1.73205	8.10308	12.3076	2.69731e-05	0.000327403	2.97056
TCOGS2:TC012588-RA	10.5195	12.6242	-2.10461	11.5719	-12.2903	2.71818e-05	0.000329657	2.96181
TCOGS2:TC012466-RA	14.6586	13.3041	1.35455	13.9814	12.2853	2.72424e-05	0.000330112	2.95928
TCOGS2:TC004522-RA	12.1177	10.2923	1.82546	11.205	12.2799	2.73077e-05	0.000330147	2.95656
TCOGS2:TC010102-RA	11.808	13.066	-1.25803	12.437	-12.2783	2.73276e-05	0.000330147	2.95573
TCOGS2:TC015127-RA	9.5852	7.84923	1.73597	8.71721	12.2769	2.73442e-05	0.000330147	2.95504
TCOGS2:TC003753-RA	10.5431	11.92	-1.3769	11.2316	-12.2767	2.73476e-05	0.000330147	2.9549
TCOGS2:TC000479-RA	10.3613	11.9425	-1.5812	11.1519	-12.2746	2.73734e-05	0.000330147	2.95383
TCOGS2:TC015408-RA	12.1161	10.7502	1.36588	11.4331	12.2737	2.73835e-05	0.000330147	2.95341
TCOGS2:TC006065-RA	11.8226	12.9829	-1.16022	12.4027	-12.2673	2.74622e-05	0.000330817	2.95015
TCOGS2:TC012036-RA	9.35412	7.82342	1.5307	8.58877	12.2609	2.75405e-05	0.000331482	2.94691
TCOGS2:TC013568-RA	12.8302	10.5961	2.23407	11.7132	12.2426	2.77674e-05	0.000333932	2.93759
TCOGS2:TC006381-RA	11.3806	12.6098	-1.22919	11.9952	-12.2278	2.79517e-05	0.000335865	2.93008
TCOGS2:TC009549-RA	10.7485	8.16249	2.58598	9.45548	12.2201	2.80482e-05	0.000336743	2.92616
TCOGS2:TC004768-RA	9.77909	10.9386	-1.1595	10.3588	-12.218	2.80749e-05	0.000336781	2.92508
TCOGS2:TC008521-RA	12.6021	14.1798	-1.57773	13.3909	-12.2144	2.81201e-05	0.000337041	2.92325
TCOGS2:TC012361-RA	10.6082	8.34339	2.26484	9.47581	12.2121	2.81484e-05	0.000337098	2.92211
TCOGS2:TC008934-RA	9.63418	10.9824	-1.3482	10.3083	-12.2045	2.82447e-05	0.000337757	2.91823
TCOGS2:TC003872-RA	9.30466	7.60695	1.69771	8.45581	12.2024	2.8271e-05	0.000337757	2.91717
TCOGS2:TC015406-RA	9.64574	7.556	2.08974	8.60087	12.2017	2.82801e-05	0.000337757	2.91681
TCOGS2:TC001232-RA	9.384	10.9182	-1.53421	10.1511	-12.2003	2.82978e-05	0.000337757	2.9161
TCOGS2:TC001230-RA	13.1124	14.5688	-1.45639	13.8406	-12.1984	2.83226e-05	0.000337772	2.9151
TCOGS2:TC014935-RA	9.821	10.9659	-1.14488	10.3934	-12.1958	2.83553e-05	0.000337793	2.91379
TCOGS2:TC002826-RA	8.20793	9.8861	-1.67817	9.04701	-12.1945	2.83715e-05	0.000337793	2.91314
TCOGS2:TC014517-RA	12.4695	10.8013	1.66823	11.6354	12.1892	2.84387e-05	0.000338177	2.91045
TCOGS2:TC014339-RA	9.67095	10.9216	-1.25062	10.2963	-12.1883	2.8451e-05	0.000338177	2.90996
TCOGS2:TC013331-RA	8.65648	7.29909	1.35739	7.97779	12.1832	2.85164e-05	0.000338673	2.90735
TCOGS2:TC003910-RA	10.6562	12.252	-1.59581	11.4541	-12.1794	2.85645e-05	0.000338964	2.90544
TCOGS2:TC014962-RA	12.2414	11.0329	1.20852	11.6372	12.1517	2.89235e-05	0.00034294	2.89124
TCOGS2:TC011826-RA	9.52266	8.08476	1.4379	8.80371	12.1371	2.91141e-05	0.000344915	2.88378
TCOGS2:TC010215-RA	9.86951	7.46509	2.40442	8.6673	12.1318	2.91834e-05	0.000345202	2.88108
TCOGS2:TC010123-RA	10.1066	11.4426	-1.33597	10.7746	-12.1316	2.91866e-05	0.000345202	2.88095
TCOGS2:TC007996-RA	9.3909	7.53725	1.85366	8.46408	12.1224	2.93075e-05	0.000346345	2.87626
TCOGS2:TC006773-RA	10.5477	8.42441	2.12331	9.48607	12.1149	2.94071e-05	0.000347237	2.8724
TCOGS2:TC005653-RA	9.68781	8.48874	1.19908	9.08828	12.1035	2.95588e-05	0.00034874	2.86655
TCOGS2:TC006713-RA	14.2459	13.0514	1.19452	13.6487	12.0991	2.96179e-05	0.000349149	2.86428
TCOGS2:TC014592-RA	12.0342	10.7915	1.24275	11.4128	12.0886	2.97591e-05	0.000349823	2.85887
TCOGS2:TC015341-RA	8.55657	7.23846	1.31811	7.89751	12.0885	2.97593e-05	0.000349823	2.85886
TCOGS2:TC008352-RA	8.59087	10.5015	-1.91058	9.54616	-12.0873	2.97754e-05	0.000349823	2.85825
TCOGS2:TC001750-RA	9.48558	10.6815	-1.19596	10.0836	-12.0872	2.97778e-05	0.000349823	2.85816
TCOGS2:TC015841-RA	9.11954	7.55065	1.5689	8.3351	12.0857	2.97971e-05	0.000349823	2.85742
TCOGS2:TC012241-RA	9.32997	7.45205	1.87793	8.39101	12.0694	3.00179e-05	0.000352127	2.84903
TCOGS2:TC005442-RA	9.81156	8.56785	1.24371	9.1897	12.0587	3.0164e-05	0.00035355	2.84351
TCOGS2:TC007099-RA	10.8971	9.35065	1.5465	10.1239	12.0497	3.02885e-05	0.000354675	2.83883
TCOGS2:TC014844-RA	8.97458	7.83231	1.14227	8.40344	12.0469	3.03265e-05	0.000354675	2.8374
TCOGS2:TC011171-RA	9.07663	10.7641	-1.68748	9.92037	-12.0463	3.03342e-05	0.000354675	2.83711
TCOGS2:TC015668-RA	12.2033	10.8622	1.34109	11.5327	12.0333	3.05149e-05	0.000356496	2.83036
TCOGS2:TC007226-RA	8.48441	7.34322	1.1412	7.91381	12.0212	3.06823e-05	0.000358161	2.82414
TCOGS2:TC004677-RA	9.64228	8.36122	1.28106	9.00175	12.0038	3.09263e-05	0.000360714	2.81513
TCOGS2:TC008298-RA	10.8327	9.33239	1.50028	10.0825	11.9961	3.10359e-05	0.000361699	2.81111
TCOGS2:TC004775-RA	10.7694	12.393	-1.62366	11.5812	-11.9892	3.11328e-05	0.000362533	2.80757
TCOGS2:TC015652-RA	9.62909	8.33233	1.29676	8.98071	11.9858	3.11808e-05	0.000362757	2.80581
TCOGS2:TC012384-RA	11.7548	13.0222	-1.26736	12.3885	-11.9822	3.12329e-05	0.000362757	2.80392
TCOGS2:TC009699-RA	8.52118	7.3125	1.20868	7.91684	11.9809	3.12517e-05	0.000362757	2.80323
TCOGS2:TC006241-RA	9.59284	8.35853	1.23431	8.97569	11.9807	3.12533e-05	0.000362757	2.80317
TCOGS2:TC002404-RA	10.7318	11.877	-1.14523	11.3044	-11.9745	3.13424e-05	0.000363495	2.79994
TCOGS2:TC013586-RA	9.55664	10.8838	-1.32715	10.2202	-11.9696	3.14133e-05	0.000364024	2.79736
TCOGS2:TC010829-RA	10.0822	8.4584	1.62376	9.27029	11.9665	3.14573e-05	0.000364238	2.79577
TCOGS2:TC016167-RA	10.4772	8.25021	2.22703	9.36372	11.9647	3.14836e-05	0.000364249	2.79482
TCOGS2:TC009414-RA	9.30221	7.87089	1.43132	8.58655	11.9604	3.15447e-05	0.000364658	2.79262
TCOGS2:TC003178-RA	9.71427	10.9852	-1.27091	10.3497	-11.9587	3.157e-05	0.000364658	2.79171
TCOGS2:TC003352-RA	9.88312	8.18831	1.69481	9.03572	11.9531	3.16502e-05	0.00036529	2.78882
TCOGS2:TC012573-RA	9.00247	7.78546	1.21701	8.39397	11.9496	3.1701e-05	0.000365583	2.787
TCOGS2:TC010196-RA	9.01442	7.38243	1.63199	8.19843	11.9477	3.17284e-05	0.000365604	2.78601
TCOGS2:TC009731-RA	9.28841	7.44449	1.84392	8.36645	11.9391	3.18533e-05	0.000366748	2.78155
TCOGS2:TC015840-RA	8.64005	7.52124	1.11881	8.08065	11.937	3.18843e-05	0.00036681	2.78044
TCOGS2:TC006253-RA	9.64585	10.9461	-1.30029	10.296	-11.9327	3.19473e-05	0.000367026	2.77819
TCOGS2:TC006455-RA	9.2304	7.27492	1.95548	8.25266	11.9322	3.19543e-05	0.000367026	2.77795
TCOGS2:TC012376-RA	12.9189	14.1535	-1.23463	13.5362	-11.9297	3.19917e-05	0.000367161	2.77661
TCOGS2:TC010344-RA	12.1482	13.6235	-1.47526	12.8858	-11.9148	3.22099e-05	0.00036937	2.76888
TCOGS2:TC011737-RA	8.12353	9.39709	-1.27356	8.76031	-11.9112	3.22635e-05	0.000369688	2.76699
TCOGS2:TC008973-RA	11.8767	13.0448	-1.16813	12.4608	-11.9049	3.2358e-05	0.000370474	2.76367
TCOGS2:TC015330-RA	8.88345	10.2733	-1.3899	9.5784	-11.8988	3.24484e-05	0.000371213	2.76049
TCOGS2:TC015154-RA	10.0814	8.56426	1.51717	9.32284	11.8741	3.28182e-05	0.000375143	2.7476
TCOGS2:TC008336-RA	11.6623	7.68239	3.97992	9.67235	11.8698	3.28836e-05	0.000375408	2.74533
TCOGS2:TC006480-RA	9.97287	11.668	-1.69515	10.8204	-11.8686	3.29019e-05	0.000375408	2.7447
TCOGS2:TC007155-RA	12.3236	11.1214	1.20211	11.7225	11.8672	3.29229e-05	0.000375408	2.74398
TCOGS2:TC011657-RA	9.2387	7.49603	1.74268	8.36737	11.8654	3.29496e-05	0.000375408	2.74305
TCOGS2:TC008410-RA	9.7706	11.4696	-1.69896	10.6201	-11.8639	3.29724e-05	0.000375408	2.74227
TCOGS2:TC002805-RA	14.6831	13.3767	1.30647	14.0299	11.8584	3.3056e-05	0.000376062	2.73938
TCOGS2:TC014403-RA	10.4296	11.6491	-1.21948	11.0394	-11.8558	3.30962e-05	0.00037622	2.738
TCOGS2:TC004142-RA	13.2332	14.4618	-1.22859	13.8475	-11.8493	3.3196e-05	0.000376981	2.73458
TCOGS2:TC013258-RA	13.3234	12.1629	1.16044	12.7431	11.848	3.32158e-05	0.000376981	2.7339
TCOGS2:TC030267-RA	10.7223	8.61932	2.10298	9.67081	11.8428	3.32958e-05	0.000377346	2.73116
TCOGS2:TC012129-RA	8.54327	9.66394	-1.12067	9.1036	-11.8424	3.33006e-05	0.000377346	2.731
TCOGS2:TC004594-RA	10.7023	11.8839	-1.18161	11.2931	-11.8372	3.33821e-05	0.00037797	2.72822
TCOGS2:TC013135-RA	9.16253	7.57671	1.58582	8.36962	11.8295	3.35002e-05	0.000378967	2.7242
TCOGS2:TC014806-RA	8.9115	10.0586	-1.14707	9.48503	-11.8276	3.35297e-05	0.000378967	2.7232
TCOGS2:TC014892-RA	8.79255	7.63671	1.15584	8.21463	11.8263	3.35496e-05	0.000378967	2.72252
TCOGS2:TC009658-RA	8.46262	9.82203	-1.35941	9.14232	-11.8196	3.36542e-05	0.000379825	2.71898
TCOGS2:TC014152-RA	8.48225	9.98461	-1.50237	9.23343	-11.818	3.36785e-05	0.000379825	2.71816
TCOGS2:TC002500-RA	11.3471	12.5409	-1.1938	11.944	-11.8094	3.38129e-05	0.000380746	2.71363
TCOGS2:TC001048-RA	9.43728	8.28073	1.15654	8.85901	11.8088	3.38216e-05	0.000380746	2.71333
TCOGS2:TC016336-RA	8.53941	7.343	1.19641	7.94121	11.8077	3.38399e-05	0.000380746	2.71272
TCOGS2:TC014042-RA	12.935	14.6341	-1.69908	13.7845	-11.8013	3.39391e-05	0.00038122	2.70939
TCOGS2:TC001748-RA	11.2294	12.4376	-1.20819	11.8335	-11.8003	3.39557e-05	0.00038122	2.70883
TCOGS2:TC002957-RA	10.8779	12.0637	-1.18576	11.4708	-11.7999	3.39619e-05	0.00038122	2.70862
TCOGS2:TC007434-RA	10.1386	11.4753	-1.33668	10.8069	-11.7878	3.41529e-05	0.000383063	2.70224
TCOGS2:TC000230-RA	10.4299	11.5804	-1.15049	11.0051	-11.7795	3.42848e-05	0.000383983	2.69785
TCOGS2:TC002423-RA	10.698	12.0362	-1.33818	11.3671	-11.7776	3.43142e-05	0.000383983	2.69688
TCOGS2:TC015487-RA	9.22921	7.83931	1.3899	8.53426	11.7775	3.43153e-05	0.000383983	2.69684
TCOGS2:TC006493-RA	8.91856	7.3864	1.53215	8.15248	11.7725	3.43952e-05	0.000384576	2.6942
TCOGS2:TC001580-RA	10.6984	11.9323	-1.23386	11.3154	-11.7511	3.47386e-05	0.000388113	2.68289
TCOGS2:TC007269-RA	10.5266	8.77267	1.75395	9.64965	11.7368	3.49715e-05	0.000390336	2.67528
TCOGS2:TC015124-RA	10.3701	11.5944	-1.2243	10.9823	-11.7324	3.50423e-05	0.000390336	2.67298
TCOGS2:TC006023-RA	9.82209	7.60013	2.22196	8.71111	11.7323	3.50437e-05	0.000390336	2.67294
TCOGS2:TC007004-RA	8.37649	9.54177	-1.16528	8.95913	-11.7311	3.5063e-05	0.000390336	2.67231
TCOGS2:TC011544-RA	13.3904	10.8218	2.56854	12.1061	11.7305	3.50738e-05	0.000390336	2.67196
TCOGS2:TC001637-RA	13.7393	11.911	1.82835	12.8252	11.7198	3.52487e-05	0.000391884	2.6663
TCOGS2:TC015266-RA	9.3239	7.63642	1.68748	8.48016	11.7182	3.52744e-05	0.000391884	2.66547
TCOGS2:TC012851-RA	14.0037	12.6157	1.38806	13.3097	11.717	3.5295e-05	0.000391884	2.6648
TCOGS2:TC030076-RA	13.7989	12.2779	1.52102	13.0384	11.7113	3.53885e-05	0.000392502	2.66179
TCOGS2:TC009455-RA	9.91489	7.66083	2.25405	8.78786	11.7103	3.54055e-05	0.000392502	2.66124
TCOGS2:TC010784-RA	10.6857	11.8603	-1.17462	11.273	-11.7086	3.54337e-05	0.000392511	2.66034
TCOGS2:TC004540-RA	9.57761	7.34746	2.23015	8.46253	11.7067	3.54645e-05	0.000392549	2.65935
TCOGS2:TC009096-RA	11.2156	8.27723	2.93839	9.74643	11.7032	3.55221e-05	0.000392882	2.6575
TCOGS2:TC011099-RA	10.7638	8.83253	1.93128	9.79817	11.6977	3.56129e-05	0.000393582	2.6546
TCOGS2:TC008178-RA	10.0997	11.4564	-1.35675	10.778	-11.6732	3.60229e-05	0.000397807	2.64156
TCOGS2:TC002783-RA	9.64248	10.9239	-1.28138	10.2832	-11.6677	3.6117e-05	0.000398501	2.63859
TCOGS2:TC016228-RA	9.37892	10.5231	-1.14417	9.95101	-11.6662	3.61414e-05	0.000398501	2.63782
TCOGS2:TC010865-RA	10.6701	11.8545	-1.18447	11.2623	-11.6576	3.62876e-05	0.000399805	2.63323
TCOGS2:TC007320-RA	8.89722	7.51233	1.3849	8.20478	11.6535	3.63571e-05	0.000400263	2.63105
TCOGS2:TC013894-RA	9.90486	8.42441	1.48045	9.16463	11.6515	3.63906e-05	0.000400325	2.63
TCOGS2:TC002135-RA	9.16528	10.3257	-1.16038	9.74547	-11.6469	3.64697e-05	0.000400728	2.62753
TCOGS2:TC005509-RA	12.1484	11.0339	1.1145	11.5912	11.6448	3.65057e-05	0.000400728	2.62641
TCOGS2:TC013257-RA	11.4674	9.40486	2.06259	10.4362	11.6434	3.653e-05	0.000400728	2.62565
TCOGS2:TC003633-RA	10.8517	9.02687	1.82487	9.9393	11.6427	3.65416e-05	0.000400728	2.62529
TCOGS2:TC005228-RA	10.633	11.7878	-1.15481	11.2104	-11.6412	3.65671e-05	0.000400728	2.62449
TCOGS2:TC007057-RA	9.90868	11.1495	-1.24087	10.5291	-11.6369	3.66409e-05	0.000401229	2.6222
TCOGS2:TC006777-RA	12.2182	10.053	2.1652	11.1356	11.6308	3.67461e-05	0.000402073	2.61893
TCOGS2:TC008274-RA	13.2835	14.4812	-1.19767	13.8824	-11.624	3.68642e-05	0.000403057	2.61528
TCOGS2:TC013416-RA	8.75816	7.52745	1.23071	8.1428	11.6205	3.69232e-05	0.000403395	2.61346
TCOGS2:TC007127-RA	11.1456	9.86358	1.28197	10.5046	11.6189	3.6952e-05	0.000403402	2.61257
TCOGS2:TC014409-RA	9.31216	8.08095	1.23121	8.69655	11.6166	3.69922e-05	0.000403533	2.61133
TCOGS2:TC004365-RA	9.29544	10.4268	-1.13136	9.86113	-11.6071	3.71572e-05	0.000405025	2.60626
TCOGS2:TC012621-RA	12.4548	11.3495	1.10527	11.9022	11.6043	3.72057e-05	0.000405245	2.60478
TCOGS2:TC011993-RA	9.68273	7.66518	2.01755	8.67396	11.5928	3.7407e-05	0.000407128	2.59863
TCOGS2:TC000810-RA	13.0136	11.6543	1.35929	12.3339	11.5897	3.74626e-05	0.000407138	2.59694
TCOGS2:TC012392-RA	10.6995	11.9754	-1.27588	11.3375	-11.5886	3.74811e-05	0.000407138	2.59638
TCOGS2:TC001239-RA	8.81256	7.59762	1.21494	8.20509	11.588	3.74932e-05	0.000407138	2.59601
TCOGS2:TC010955-RA	8.62897	7.41126	1.21771	8.02012	11.586	3.75286e-05	0.000407214	2.59494
TCOGS2:TC015086-RA	11.4507	12.5669	-1.11624	12.0088	-11.5733	3.77523e-05	0.000409331	2.58817
TCOGS2:TC005449-RA	9.78566	11.047	-1.26139	10.4164	-11.568	3.78469e-05	0.00040967	2.58532
TCOGS2:TC000903-RA	12.3089	11.1286	1.18034	11.7187	11.568	3.78475e-05	0.00040967	2.5853
TCOGS2:TC011084-RA	9.36338	7.26819	2.09519	8.31578	11.5668	3.78694e-05	0.00040967	2.58464
TCOGS2:TC012546-RA	9.14831	7.33392	1.81439	8.24112	11.5611	3.79715e-05	0.000410465	2.58157
TCOGS2:TC005986-RA	10.7769	9.58939	1.18753	10.1832	11.5568	3.8047e-05	0.000410674	2.57931
TCOGS2:TC000549-RA	9.05728	10.1426	-1.08535	9.59996	-11.5568	3.80482e-05	0.000410674	2.57928
TCOGS2:TC015762-RA	9.01002	7.90726	1.10276	8.45864	11.5545	3.8089e-05	0.000410687	2.57806
TCOGS2:TC001300-RA	8.49004	7.32077	1.16927	7.90541	11.552	3.81341e-05	0.000410687	2.57671
TCOGS2:TC009649-RA	9.46821	8.16845	1.29976	8.81833	11.5519	3.81354e-05	0.000410687	2.57667
TCOGS2:TC005521-RA	9.99261	11.0788	-1.08617	10.5357	-11.5428	3.82993e-05	0.000412142	2.57178
TCOGS2:TC011046-RA	13.4437	12.3285	1.11515	12.8861	11.5366	3.84125e-05	0.000413024	2.56842
TCOGS2:TC011320-RA	8.89352	9.98133	-1.08781	9.43743	-11.5351	3.8439e-05	0.000413024	2.56764
TCOGS2:TC000859-RA	9.05216	7.86481	1.18735	8.45848	11.5173	3.87648e-05	0.000416213	2.55802
TCOGS2:TC006731-RA	8.42424	7.22362	1.20063	7.82393	11.5096	3.89058e-05	0.000417283	2.55389
TCOGS2:TC015500-RA	10.9794	9.08973	1.88971	10.0346	11.508	3.89359e-05	0.000417283	2.55301
TCOGS2:TC015829-RA	8.90158	10.2471	-1.34555	9.57436	-11.5071	3.89518e-05	0.000417283	2.55254
TCOGS2:TC008776-RA	7.57707	8.71865	-1.14157	8.14786	-11.5045	3.90005e-05	0.000417492	2.55112
TCOGS2:TC005337-RA	12.9377	14.2851	-1.34742	13.6114	-11.4974	3.91327e-05	0.000418595	2.54726
TCOGS2:TC014004-RA	9.64606	8.5625	1.08356	9.10428	11.4952	3.91729e-05	0.000418711	2.54609
TCOGS2:TC015097-RA	11.9443	13.1547	-1.2104	12.5495	-11.4892	3.92847e-05	0.000419593	2.54285
TCOGS2:TC012611-RA	9.81268	7.84263	1.97005	8.82765	11.4869	3.93269e-05	0.000419731	2.54162
TCOGS2:TC006548-RA	10.4996	11.6825	-1.18284	11.091	-11.4845	3.93719e-05	0.000419899	2.54032
TCOGS2:TC004696-RA	10.0579	11.1775	-1.11956	10.6177	-11.4823	3.94126e-05	0.000420019	2.53914
TCOGS2:TC003978-RA	11.9844	13.1618	-1.17737	12.5731	-11.4743	3.9563e-05	0.000421309	2.5348
TCOGS2:TC016213-RA	8.14978	9.22895	-1.07916	8.68937	-11.4558	3.99136e-05	0.000424727	2.52475
TCOGS2:TC007890-RA	10.7861	9.64129	1.14476	10.2137	11.4506	4.00109e-05	0.000425447	2.52198
TCOGS2:TC010817-RA	11.1269	9.01777	2.10909	10.0723	11.4466	4.00883e-05	0.000425953	2.51977
TCOGS2:TC004120-RA	11.4344	9.31083	2.12355	10.3726	11.444	4.01375e-05	0.000426159	2.51838
TCOGS2:TC007261-RA	14.7861	13.4195	1.36666	14.1028	11.436	4.02919e-05	0.000427482	2.514
TCOGS2:TC011349-RA	8.44904	7.36784	1.0812	7.90844	11.4318	4.03719e-05	0.000428014	2.51174
TCOGS2:TC007331-RA	13.1861	11.4011	1.78495	12.2936	11.4268	4.04672e-05	0.000428707	2.50906
TCOGS2:TC008240-RA	8.86125	7.45926	1.40199	8.16025	11.4192	4.06151e-05	0.000429956	2.5049
TCOGS2:TC012657-RA	11.4273	12.7715	-1.3442	12.0994	-11.413	4.07353e-05	0.000430909	2.50153
TCOGS2:TC001636-RA	8.92809	7.67484	1.25325	8.30147	11.411	4.07747e-05	0.000431009	2.50043
TCOGS2:TC003348-RA	10.5885	8.92709	1.66139	9.75779	11.4091	4.08107e-05	0.000431071	2.49942
TCOGS2:TC004996-RA	8.36662	7.17997	1.18665	7.77329	11.3962	4.10631e-05	0.000433416	2.4924
TCOGS2:TC002555-RA	11.2371	13.1034	-1.86631	12.1703	-11.3937	4.11131e-05	0.000433416	2.49101
TCOGS2:TC014380-RA	8.83649	7.49188	1.3446	8.16418	11.3932	4.11236e-05	0.000433416	2.49072
TCOGS2:TC010464-RA	11.5101	12.7623	-1.25222	12.1362	-11.3909	4.11681e-05	0.000433567	2.48949
TCOGS2:TC004312-RA	10.1918	11.5781	-1.38633	10.885	-11.3882	4.12214e-05	0.000433809	2.48801
TCOGS2:TC004124-RA	9.5224	11.1835	-1.66107	10.3529	-11.3845	4.12932e-05	0.000434245	2.48603
TCOGS2:TC000449-RA	13.863	12.5375	1.32551	13.2002	11.377	4.14418e-05	0.000435488	2.48194
TCOGS2:TC012228-RA	9.40299	7.67676	1.72624	8.53987	11.366	4.1662e-05	0.000437481	2.4759
TCOGS2:TC005386-RA	8.50162	7.26783	1.23379	7.88473	11.3619	4.17439e-05	0.000438021	2.47366
TCOGS2:TC030161-RA	8.62455	9.97924	-1.35468	9.30189	-11.3591	4.17999e-05	0.000438287	2.47213
TCOGS2:TC014392-RA	11.6882	10.4253	1.26292	11.0567	11.3499	4.19843e-05	0.000439039	2.46711
TCOGS2:TC000389-RA	11.9974	10.4998	1.49762	11.2486	11.3496	4.19909e-05	0.000439039	2.46693
TCOGS2:TC008067-RA	10.1635	11.3009	-1.13745	10.7322	-11.3492	4.19984e-05	0.000439039	2.46673
TCOGS2:TC012327-RA	9.98861	11.3765	-1.38789	10.6826	-11.3485	4.20136e-05	0.000439039	2.46632
TCOGS2:TC002800-RA	11.9155	10.7919	1.12366	11.3537	11.3471	4.204e-05	0.000439039	2.4656
TCOGS2:TC000970-RA	11.4793	12.6265	-1.14723	12.0529	-11.3464	4.20555e-05	0.000439039	2.46518
TCOGS2:TC010411-RA	9.55971	8.31681	1.2429	8.93826	11.3356	4.22741e-05	0.000440691	2.45927
TCOGS2:TC004657-RA	13.1781	11.9717	1.20642	12.5749	11.3355	4.22754e-05	0.000440691	2.45924
TCOGS2:TC015277-RA	8.58221	9.75539	-1.17318	9.1688	-11.334	4.23061e-05	0.000440691	2.45841
TCOGS2:TC015490-RA	9.60398	8.37197	1.23201	8.98798	11.3308	4.23716e-05	0.000441052	2.45665
TCOGS2:TC003023-RA	13.0946	14.2706	-1.17594	13.6826	-11.3198	4.25962e-05	0.000443069	2.45062
TCOGS2:TC002138-RA	10.9571	12.0878	-1.13061	11.5225	-11.3171	4.26517e-05	0.000443323	2.44914
TCOGS2:TC008877-RA	10.4694	8.91935	1.55002	9.69436	11.3151	4.26925e-05	0.000443427	2.44805
TCOGS2:TC011994-RA	9.54296	7.61482	1.92814	8.57889	11.3117	4.27622e-05	0.000443828	2.44619
TCOGS2:TC011888-RA	10.5569	8.28406	2.27287	9.42049	11.3094	4.28089e-05	0.000443902	2.44494
TCOGS2:TC013513-RA	8.73415	7.4664	1.26775	8.10027	11.3084	4.28313e-05	0.000443902	2.44435
TCOGS2:TC009891-RA	10.2798	11.9191	-1.63929	11.0995	-11.2984	4.30378e-05	0.00044572	2.43886
TCOGS2:TC030761-RA	12.2447	13.6364	-1.39162	12.9405	-11.2959	4.30894e-05	0.000445931	2.4375
TCOGS2:TC003906-RA	10.0173	8.49637	1.52094	9.25684	11.2939	4.31314e-05	0.000446044	2.43639
TCOGS2:TC008889-RA	12.1119	10.0366	2.07529	11.0743	11.2924	4.31628e-05	0.000446047	2.43556
TCOGS2:TC015753-RA	10.7271	8.95589	1.77126	9.84152	11.2897	4.32183e-05	0.000446298	2.43409
TCOGS2:TC001046-RA	8.32304	7.17096	1.15208	7.747	11.2877	4.32602e-05	0.000446409	2.43299
TCOGS2:TC000910-RA	9.32991	7.64341	1.6865	8.48666	11.281	4.34002e-05	0.000447531	2.4293
TCOGS2:TC000360-RA	10.5064	9.43544	1.07098	9.97093	11.2776	4.34707e-05	0.000447936	2.42745
TCOGS2:TC001724-RA	10.3966	11.7139	-1.31726	11.0553	-11.2724	4.35798e-05	0.000448737	2.4246
TCOGS2:TC006705-RA	8.32579	9.4465	-1.12072	8.88615	-11.2694	4.36429e-05	0.000449064	2.42295
TCOGS2:TC014266-RA	10.411	9.05015	1.36082	9.73056	11.2633	4.3772e-05	0.000450069	2.41958
TCOGS2:TC030580-RA	9.18405	8.12952	1.05453	8.65679	11.2594	4.38547e-05	0.000450596	2.41743
TCOGS2:TC008076-RA	8.01775	9.16682	-1.14907	8.59228	-11.2523	4.40067e-05	0.000451651	2.41348
TCOGS2:TC030006-RA	8.98831	10.0592	-1.07093	9.52377	-11.2509	4.40357e-05	0.000451651	2.41273
TCOGS2:TC014975-RA	8.36895	7.24372	1.12522	7.80634	11.2501	4.40519e-05	0.000451651	2.41231
TCOGS2:TC001299-RA	9.18233	7.99397	1.18835	8.58815	11.2428	4.42091e-05	0.000452938	2.40825
TCOGS2:TC003538-RA	10.5813	11.9058	-1.32452	11.2435	-11.2402	4.42642e-05	0.000453178	2.40683
TCOGS2:TC012082-RA	9.52287	10.6376	-1.11477	10.0803	-11.236	4.43537e-05	0.000453282	2.40453
TCOGS2:TC009097-RA	11.104	7.46052	3.64346	9.28226	11.2345	4.43858e-05	0.000453282	2.4037
TCOGS2:TC013128-RA	9.26588	7.93983	1.32605	8.60286	11.233	4.44192e-05	0.000453282	2.40284
TCOGS2:TC013126-RA	10.0377	8.33027	1.70745	9.184	11.2299	4.44861e-05	0.000453282	2.40113
TCOGS2:TC005584-RA	10.304	11.4334	-1.12943	10.8687	-11.2297	4.4491e-05	0.000453282	2.401
TCOGS2:TC004792-RA	10.0133	11.57	-1.55671	10.7916	-11.2296	4.44914e-05	0.000453282	2.40099
TCOGS2:TC010007-RA	10.3892	11.5352	-1.14595	10.9622	-11.2294	4.44959e-05	0.000453282	2.40088
TCOGS2:TC000562-RA	9.44148	8.38985	1.05163	8.91567	11.2232	4.46313e-05	0.000454338	2.39741
TCOGS2:TC006749-RA	9.49592	7.7534	1.74252	8.62466	11.22	4.46997e-05	0.000454712	2.39567
TCOGS2:TC013886-RA	8.4654	9.95097	-1.48557	9.20818	-11.2183	4.47363e-05	0.000454761	2.39473
TCOGS2:TC011027-RA	10.245	8.31724	1.92778	9.28113	11.2136	4.4839e-05	0.000455482	2.39212
TCOGS2:TC010509-RA	8.32055	7.22965	1.0909	7.7751	11.2103	4.49107e-05	0.000455887	2.3903
TCOGS2:TC003069-RA	9.06357	10.2919	-1.22831	9.67773	-11.2076	4.49703e-05	0.000456168	2.38878
TCOGS2:TC012620-RA	10.4839	7.82757	2.65629	9.15571	11.2018	4.50975e-05	0.000457135	2.38556
TCOGS2:TC012756-RA	12.94	14.5325	-1.59254	13.7363	-11.1859	4.54473e-05	0.000460355	2.37675
TCOGS2:TC007044-RA	9.06884	7.93796	1.13088	8.5034	11.1774	4.56337e-05	0.000461799	2.37208
TCOGS2:TC004495-RA	8.33873	9.80582	-1.46709	9.07227	-11.1736	4.57197e-05	0.000461799	2.36994
TCOGS2:TC011035-RA	11.0536	9.89511	1.15847	10.4743	11.1729	4.57346e-05	0.000461799	2.36957
TCOGS2:TC008292-RA	8.79408	7.54847	1.2456	8.17127	11.1727	4.57401e-05	0.000461799	2.36943
TCOGS2:TC007431-RA	8.99856	7.81797	1.18059	8.40827	11.1722	4.57511e-05	0.000461799	2.36915
TCOGS2:TC006700-RA	8.47934	7.28926	1.19008	7.8843	11.1614	4.5992e-05	0.000463903	2.36317
TCOGS2:TC015519-RA	8.36911	9.42025	-1.05114	8.89468	-11.1598	4.60282e-05	0.000463942	2.36227
TCOGS2:TC000391-RA	8.39979	7.27045	1.12934	7.83512	11.1515	4.62133e-05	0.00046548	2.35769
TCOGS2:TC012097-RA	9.96286	11.6068	-1.64393	10.7848	-11.1492	4.62666e-05	0.00046569	2.35637
TCOGS2:TC015995-RA	8.61889	9.97697	-1.35808	9.29793	-11.1471	4.63143e-05	0.000465843	2.3552
TCOGS2:TC006014-RA	10.2582	8.2544	2.00381	9.2563	11.1417	4.64364e-05	0.000466629	2.3522
TCOGS2:TC030448-RA	9.40129	7.37341	2.02788	8.38735	11.1407	4.64576e-05	0.000466629	2.35168
TCOGS2:TC002955-RA	14.3975	13.1276	1.26982	13.7626	11.1387	4.65049e-05	0.000466776	2.35052
TCOGS2:TC009185-RA	9.43617	8.20838	1.22779	8.82227	11.1356	4.65738e-05	0.000467141	2.34883
TCOGS2:TC007547-RA	8.86652	7.22481	1.64171	8.04567	11.131	4.66779e-05	0.000467857	2.34628
TCOGS2:TC009853-RA	9.12058	10.67	-1.54937	9.89527	-11.1253	4.68088e-05	0.000468734	2.34309
TCOGS2:TC006051-RA	11.0169	12.2124	-1.19553	11.6147	-11.1244	4.68309e-05	0.000468734	2.34255
TCOGS2:TC006693-RA	11.1236	12.4527	-1.32915	11.7882	-11.1221	4.68818e-05	0.000468759	2.34131
TCOGS2:TC005860-RA	12.5419	11.1992	1.34266	11.8705	11.1214	4.68989e-05	0.000468759	2.34089
TCOGS2:TC014536-RA	11.284	12.5269	-1.24298	11.9055	-11.1183	4.69696e-05	0.000468786	2.33917
TCOGS2:TC012409-RA	8.55441	10.3033	-1.74888	9.42885	-11.1171	4.69968e-05	0.000468786	2.33851
TCOGS2:TC014046-RA	11.8647	13.0978	-1.23303	12.4812	-11.117	4.69997e-05	0.000468786	2.33844
TCOGS2:TC007170-RA	9.02905	7.82309	1.20596	8.42607	11.1128	4.70971e-05	0.00046943	2.33608
TCOGS2:TC010545-RA	11.6256	12.8672	-1.24163	12.2464	-11.0974	4.74522e-05	0.000472455	2.32751
TCOGS2:TC010001-RA	10.2307	8.62716	1.60352	9.42892	11.0968	4.74666e-05	0.000472455	2.32717
TCOGS2:TC013733-RA	9.33066	7.53371	1.79695	8.43219	11.0945	4.75214e-05	0.000472673	2.32585
TCOGS2:TC008239-RA	11.5074	12.5671	-1.05972	12.0373	-11.0892	4.76429e-05	0.000473552	2.32294
TCOGS2:TC010953-RA	10.4713	8.23192	2.23937	9.3516	11.0856	4.77278e-05	0.000473741	2.32091
TCOGS2:TC006085-RA	12.6431	14.1953	-1.55216	13.4192	-11.0856	4.7728e-05	0.000473741	2.3209
TCOGS2:TC015764-RA	11.683	10.4959	1.18708	11.0895	11.0791	4.78804e-05	0.000474925	2.31726
TCOGS2:TC007635-RA	13.5262	12.3858	1.14037	12.956	11.0689	4.81203e-05	0.000476973	2.31156
TCOGS2:TC016351-RA	14.4978	13.239	1.25879	13.8684	11.0671	4.81642e-05	0.000477079	2.31052
TCOGS2:TC012107-RA	10.1764	11.417	-1.24063	10.7967	-11.0598	4.83354e-05	0.000478372	2.30648
TCOGS2:TC014085-RA	9.43797	10.5337	-1.09576	9.98585	-11.0587	4.83616e-05	0.000478372	2.30586
TCOGS2:TC013310-RA	13.8154	12.3163	1.49905	13.0658	11.0469	4.8645e-05	0.000480843	2.29919
TCOGS2:TC006240-RA	12.4846	11.0771	1.40748	11.7808	11.045	4.86888e-05	0.000480945	2.29816
TCOGS2:TC003226-RA	10.3332	11.5033	-1.17007	10.9182	-11.0292	4.90702e-05	0.000484077	2.28926
TCOGS2:TC016070-RA	8.60621	7.18613	1.42009	7.89617	11.028	4.90992e-05	0.000484077	2.28859
TCOGS2:TC014537-RA	9.80629	11.1781	-1.37178	10.4922	-11.0277	4.91073e-05	0.000484077	2.2884
TCOGS2:TC011255-RA	11.5423	12.7605	-1.21819	12.1514	-11.0204	4.92831e-05	0.000485476	2.28432
TCOGS2:TC007727-RA	12.1225	13.2006	-1.07814	12.6615	-11.0015	4.97462e-05	0.000489365	2.27365
TCOGS2:TC000341-RA	9.69279	7.20807	2.48472	8.45043	11.0007	4.97656e-05	0.000489365	2.2732
TCOGS2:TC011720-RA	9.58914	8.24008	1.34906	8.91461	10.9988	4.98124e-05	0.000489365	2.27213
TCOGS2:TC009111-RA	10.8683	11.8991	-1.03076	11.3837	-10.9987	4.98146e-05	0.000489365	2.27208
TCOGS2:TC008735-RA	9.19566	10.4426	-1.24696	9.81915	-10.9919	4.99811e-05	0.000490664	2.26827
TCOGS2:TC002189-RA	8.7993	10.4876	-1.68829	9.64344	-10.9862	5.01218e-05	0.000491538	2.26507
TCOGS2:TC000610-RA	11.7266	12.8725	-1.14589	12.2996	-10.9851	5.01494e-05	0.000491538	2.26444
TCOGS2:TC007175-RA	12.1126	13.1855	-1.07294	12.649	-10.9834	5.01916e-05	0.000491538	2.26348
TCOGS2:TC011862-RA	8.02737	9.15475	-1.12738	8.59106	-10.9828	5.02074e-05	0.000491538	2.26312
TCOGS2:TC012102-RA	14.4546	13.3599	1.09466	13.9072	10.9813	5.02431e-05	0.000491552	2.26231
TCOGS2:TC000397-RA	10.5319	9.42445	1.10749	9.97819	10.9748	5.04074e-05	0.000492822	2.25858
TCOGS2:TC006007-RA	11.1639	12.6546	-1.49071	11.9093	-10.96	5.0777e-05	0.000496043	2.25024
TCOGS2:TC014641-RA	8.627	7.13721	1.48979	7.88211	10.9578	5.0833e-05	0.000496043	2.24899
TCOGS2:TC001074-RA	12.2935	13.366	-1.07247	12.8298	-10.9568	5.08587e-05	0.000496043	2.24841
TCOGS2:TC016372-RA	9.66588	7.8736	1.79228	8.76974	10.9561	5.08754e-05	0.000496043	2.24804
TCOGS2:TC002215-RA	11.9088	12.9719	-1.06309	12.4404	-10.948	5.10792e-05	0.000497623	2.24347
TCOGS2:TC013213-RA	13.1062	10.3904	2.71576	11.7483	10.9469	5.11069e-05	0.000497623	2.24285
TCOGS2:TC014143-RA	13.7532	11.6575	2.0957	12.7054	10.9423	5.12251e-05	0.000498436	2.24022
TCOGS2:TC011618-RA	13.0868	10.1588	2.92799	11.6228	10.9407	5.12656e-05	0.000498491	2.23932
TCOGS2:TC001381-RA	10.3102	11.6588	-1.34866	10.9845	-10.9377	5.13422e-05	0.000498739	2.23761
TCOGS2:TC003353-RA	9.72504	8.38358	1.34146	9.05431	10.937	5.13608e-05	0.000498739	2.2372
TCOGS2:TC015304-RA	9.52883	8.38306	1.14577	8.95595	10.9356	5.13957e-05	0.00049874	2.23642
TCOGS2:TC015253-RA	13.3008	12.2185	1.08236	12.7596	10.9322	5.14834e-05	0.000499253	2.23448
TCOGS2:TC013511-RA	8.54237	7.44395	1.09841	7.99316	10.9288	5.15693e-05	0.000499748	2.23257
TCOGS2:TC001623-RA	10.8389	12.0325	-1.19354	11.4357	-10.9249	5.16682e-05	0.000500368	2.23039
TCOGS2:TC007661-RA	9.91757	8.28571	1.63186	9.10164	10.9224	5.17328e-05	0.000500655	2.22896
TCOGS2:TC009341-RA	9.72974	10.8927	-1.163	10.3112	-10.9156	5.19095e-05	0.000502025	2.22507
TCOGS2:TC012717-RA	8.49505	7.46885	1.0262	7.98195	10.9113	5.20198e-05	0.000502753	2.22265
TCOGS2:TC000371-RA	11.8959	13.6707	-1.77479	12.7833	-10.9075	5.21176e-05	0.000503358	2.2205
TCOGS2:TC015065-RA	11.2999	12.4778	-1.17798	11.8888	-10.8936	5.24801e-05	0.000506162	2.21259
TCOGS2:TC009001-RA	13.4099	14.6764	-1.26655	14.0431	-10.8936	5.24813e-05	0.000506162	2.21257
TCOGS2:TC015859-RA	7.93779	8.98924	-1.05145	8.46351	-10.8923	5.25139e-05	0.000506162	2.21186
TCOGS2:TC010005-RA	9.66309	11.5026	-1.83948	10.5828	-10.8901	5.25725e-05	0.000506162	2.21058
TCOGS2:TC008757-RA	10.6466	8.21944	2.4272	9.43305	10.8896	5.25846e-05	0.000506162	2.21032
TCOGS2:TC016088-RA	9.75336	7.52109	2.23227	8.63723	10.8797	5.28453e-05	0.000508125	2.20467
TCOGS2:TC003063-RA	10.1688	11.2166	-1.04783	10.6927	-10.8792	5.28594e-05	0.000508125	2.20437
TCOGS2:TC014076-RA	8.9858	7.56708	1.41872	8.27644	10.8771	5.29156e-05	0.000508324	2.20316
TCOGS2:TC011627-RA	12.4966	10.8359	1.6607	11.6662	10.8681	5.31527e-05	0.000510259	2.19805
TCOGS2:TC011411-RA	11.208	8.15204	3.05598	9.68003	10.8644	5.32525e-05	0.000510559	2.19591
TCOGS2:TC001191-RA	11.8849	8.79071	3.09415	10.3378	10.8631	5.32869e-05	0.000510559	2.19518
TCOGS2:TC012843-RA	10.3287	11.4382	-1.10948	10.8835	-10.8629	5.32909e-05	0.000510559	2.19509
TCOGS2:TC006069-RA	8.69147	7.03667	1.6548	7.86407	10.8576	5.3432e-05	0.000511568	2.19207
TCOGS2:TC005691-RA	8.79645	7.69038	1.10606	8.24341	10.8528	5.35615e-05	0.000512465	2.18931
TCOGS2:TC010884-RA	14.5723	13.3196	1.25272	13.946	10.8349	5.40424e-05	0.000516705	2.1791
TCOGS2:TC002923-RA	11.1282	12.6781	-1.54994	11.9032	-10.8336	5.40767e-05	0.000516705	2.17838
TCOGS2:TC000909-RA	8.33832	7.26553	1.0728	7.80193	10.8233	5.43585e-05	0.000519051	2.17244
TCOGS2:TC014977-RA	8.68411	7.44651	1.23759	8.06531	10.8199	5.44513e-05	0.000519591	2.1705
TCOGS2:TC002721-RA	8.81517	7.72639	1.08877	8.27078	10.8173	5.45231e-05	0.000519929	2.16899
TCOGS2:TC013907-RA	13.0024	14.0813	-1.07896	13.5419	-10.8107	5.47015e-05	0.000521283	2.16526
TCOGS2:TC008919-RA	10.9188	12.1207	-1.20187	11.5198	-10.8037	5.48949e-05	0.000522779	2.16123
TCOGS2:TC003570-RA	10.2917	8.55686	1.73488	9.4243	10.8015	5.49562e-05	0.000523015	2.15996
TCOGS2:TC007267-RA	9.53323	8.22621	1.30702	8.87972	10.7929	5.51946e-05	0.000524876	2.15502
TCOGS2:TC006378-RA	10.3008	8.53205	1.76872	9.41641	10.7918	5.5225e-05	0.000524876	2.15439
TCOGS2:TC009582-RA	9.01245	10.3407	-1.32825	9.67657	-10.7818	5.55029e-05	0.000527167	2.14865
TCOGS2:TC013748-RA	9.42518	7.77725	1.64792	8.60121	10.78	5.55532e-05	0.000527296	2.14762
TCOGS2:TC009953-RA	12.1238	10.06	2.06384	11.0919	10.7757	5.56744e-05	0.000528095	2.14513
TCOGS2:TC000173-RA	10.8708	8.93944	1.93134	9.90511	10.7699	5.58374e-05	0.000529292	2.14179
TCOGS2:TC014673-RA	10.613	9.18197	1.43107	9.89751	10.76	5.61144e-05	0.000531113	2.13614
TCOGS2:TC005658-RA	8.50564	7.48896	1.01668	7.9973	10.7598	5.61204e-05	0.000531113	2.13602
TCOGS2:TC012550-RA	13.4548	12.3149	1.13992	12.8849	10.7581	5.61697e-05	0.000531113	2.13502
TCOGS2:TC013785-RA	9.05021	7.64811	1.4021	8.34916	10.7578	5.61779e-05	0.000531113	2.13485
TCOGS2:TC001236-RA	13.4551	12.4347	1.02041	12.9449	10.7487	5.6436e-05	0.000533201	2.12962
TCOGS2:TC002979-RA	13.2696	14.3945	-1.12482	13.8321	-10.7457	5.6522e-05	0.000533485	2.12788
TCOGS2:TC015572-RA	9.36881	7.83322	1.53559	8.60102	10.745	5.65405e-05	0.000533485	2.1275
TCOGS2:TC013210-RA	11.7113	12.8444	-1.13305	12.2778	-10.7437	5.65803e-05	0.000533509	2.1267
TCOGS2:TC007189-RA	8.80441	7.49499	1.30942	8.1497	10.7416	5.66402e-05	0.000533722	2.12549
TCOGS2:TC007300-RA	9.18502	7.56001	1.62501	8.37251	10.7379	5.6746e-05	0.000534321	2.12336
TCOGS2:TC004952-RA	9.52255	8.36823	1.15432	8.94539	10.7358	5.68048e-05	0.000534321	2.12218
TCOGS2:TC004539-RA	9.24044	7.52259	1.71785	8.38152	10.7354	5.68157e-05	0.000534321	2.12196
TCOGS2:TC014856-RA	9.68145	8.58029	1.10116	9.13087	10.7324	5.69032e-05	0.000534793	2.1202
TCOGS2:TC013570-RA	10.1557	11.2052	-1.0495	10.6804	-10.7296	5.69836e-05	0.000534856	2.11859
TCOGS2:TC000265-RA	8.69053	7.60135	1.08917	8.14594	10.7295	5.69867e-05	0.000534856	2.11853
TCOGS2:TC005399-RA	15.1062	13.6247	1.48158	14.3654	10.7283	5.70219e-05	0.000534856	2.11782
TCOGS2:TC012501-RA	8.78171	7.52343	1.25828	8.15257	10.7235	5.71606e-05	0.000535806	2.11505
TCOGS2:TC012491-RA	9.36532	10.4104	-1.04513	9.88788	-10.7098	5.75583e-05	0.000539181	2.10713
TCOGS2:TC014310-RA	11.4335	12.4738	-1.04028	11.9537	-10.7048	5.77036e-05	0.000540189	2.10425
TCOGS2:TC030463-RA	9.5314	7.74927	1.78212	8.64033	10.6802	5.84273e-05	0.000546606	2.09001
TCOGS2:TC003310-RA	12.4575	13.4865	-1.02903	12.972	-10.6744	5.85994e-05	0.000547772	2.08666
TCOGS2:TC002985-RA	14.7094	12.566	2.14336	13.6377	10.673	5.86424e-05	0.000547772	2.08582
TCOGS2:TC009233-RA	10.3076	7.94083	2.36674	9.1242	10.672	5.86698e-05	0.000547772	2.08528
TCOGS2:TC005315-RA	12.761	14.4171	-1.65609	13.5891	-10.6709	5.87049e-05	0.000547772	2.0846
TCOGS2:TC003489-RA	12.3651	13.4639	-1.09883	12.9145	-10.6659	5.88532e-05	0.000548799	2.08172
TCOGS2:TC015305-RA	10.5066	9.32628	1.18028	9.91642	10.6589	5.90615e-05	0.000550188	2.07768
TCOGS2:TC012497-RA	9.4986	7.59806	1.90053	8.54833	10.658	5.90884e-05	0.000550188	2.07716
TCOGS2:TC015478-RA	13.5687	11.6058	1.96291	12.5873	10.6571	5.91175e-05	0.000550188	2.0766
TCOGS2:TC012353-RA	10.5821	11.7249	-1.14288	11.1535	-10.6455	5.94658e-05	0.00055287	2.06989
TCOGS2:TC007377-RA	14.3176	13.2558	1.06175	13.7867	10.645	5.94828e-05	0.00055287	2.06956
TCOGS2:TC002829-RA	11.7409	10.6937	1.04721	11.2173	10.6413	5.95946e-05	0.00055355	2.06742
TCOGS2:TC011481-RA	10.8959	7.56803	3.32785	9.23195	10.6299	5.99426e-05	0.000556422	2.06077
TCOGS2:TC000881-RA	10.7905	12.0603	-1.26983	11.4254	-10.6271	6.00255e-05	0.00055683	2.05919
TCOGS2:TC003327-RA	13.1521	11.8448	1.30729	12.4984	10.6234	6.01406e-05	0.000557484	2.057
TCOGS2:TC010408-RA	11.3287	12.4693	-1.14062	11.899	-10.6213	6.02038e-05	0.000557484	2.0558
TCOGS2:TC011007-RA	10.9879	12.025	-1.03708	11.5065	-10.621	6.02128e-05	0.000557484	2.05563
TCOGS2:TC015234-RA	8.8835	7.59474	1.28876	8.23912	10.6174	6.03236e-05	0.000558149	2.05353
TCOGS2:TC005447-RA	9.52202	10.5452	-1.02314	10.0336	-10.6157	6.03779e-05	0.000558291	2.0525
TCOGS2:TC002603-RA	8.73471	9.95482	-1.22011	9.34477	-10.612	6.04901e-05	0.000558967	2.05038
TCOGS2:TC001135-RA	9.89865	10.9838	-1.08517	10.4412	-10.604	6.07382e-05	0.000560898	2.0457
TCOGS2:TC001715-RA	14.2441	12.6753	1.56875	13.4597	10.5827	6.14042e-05	0.000566565	2.03324
TCOGS2:TC011703-RA	11.4682	10.4198	1.04839	10.944	10.5818	6.1431e-05	0.000566565	2.03275
TCOGS2:TC012163-RA	9.22969	8.04518	1.18451	8.63744	10.5783	6.15433e-05	0.000567236	2.03066
TCOGS2:TC013166-RA	8.8738	7.72391	1.14989	8.29885	10.5735	6.16942e-05	0.000568261	2.02786
TCOGS2:TC014910-RA	11.3386	12.3693	-1.03072	11.8539	-10.569	6.18372e-05	0.000568893	2.02521
TCOGS2:TC011252-RA	10.6619	11.7115	-1.04966	11.1867	-10.5688	6.18422e-05	0.000568893	2.02512
TCOGS2:TC008948-RA	10.9842	12.324	-1.33979	11.6541	-10.5675	6.18835e-05	0.000568907	2.02436
TCOGS2:TC011790-RA	9.62282	10.6335	-1.01067	10.1282	-10.5651	6.19602e-05	0.000569247	2.02294
TCOGS2:TC002137-RA	11.6997	13.2232	-1.52354	12.4615	-10.5545	6.22974e-05	0.000571978	2.01674
TCOGS2:TC015310-RA	14.0798	12.8153	1.2645	13.4475	10.5521	6.23739e-05	0.000572229	2.01534
TCOGS2:TC014909-RA	8.98818	10.0184	-1.03021	9.50329	-10.5512	6.24047e-05	0.000572229	2.01478
TCOGS2:TC009189-RA	14.1343	12.262	1.87232	13.1981	10.5479	6.25099e-05	0.000572828	2.01285
TCOGS2:TC009311-RA	11.2723	12.2947	-1.02246	11.7835	-10.5464	6.25577e-05	0.000572899	2.01198
TCOGS2:TC013391-RA	8.97575	9.96483	-0.989079	9.47029	-10.5412	6.27258e-05	0.000574071	2.00891
TCOGS2:TC008007-RA	8.2963	7.31083	0.985475	7.80356	10.5322	6.30145e-05	0.000576345	2.00366
TCOGS2:TC003637-RA	11.684	10.5192	1.16479	11.1016	10.5287	6.31292e-05	0.000577025	2.00159
TCOGS2:TC011883-RA	11.9835	13.5811	-1.59756	12.7823	-10.5166	6.35236e-05	0.000580261	1.99447
TCOGS2:TC009361-RA	8.57723	7.46442	1.11281	8.02083	10.5139	6.36111e-05	0.000580498	1.9929
TCOGS2:TC009606-RA	13.0734	12.0749	0.998482	12.5742	10.5133	6.36307e-05	0.000580498	1.99255
TCOGS2:TC005701-RA	10.3839	11.4138	-1.0299	10.8988	-10.5076	6.38185e-05	0.000581532	1.98918
TCOGS2:TC001630-RA	13.6573	12.1246	1.53273	12.891	10.5074	6.38252e-05	0.000581532	1.98906
TCOGS2:TC002609-RA	11.9678	12.9894	-1.02161	12.4786	-10.5037	6.39475e-05	0.000581765	1.98687
TCOGS2:TC015227-RA	9.3789	7.76936	1.60954	8.57413	10.503	6.39684e-05	0.000581765	1.98649
TCOGS2:TC006666-RA	8.59125	7.58477	1.00649	8.08801	10.5029	6.39727e-05	0.000581765	1.98642
TCOGS2:TC010094-RA	8.85735	7.48675	1.3706	8.17205	10.4976	6.41471e-05	0.000582981	1.98331
TCOGS2:TC011865-RA	14.0887	12.6591	1.42956	13.3739	10.4896	6.44132e-05	0.000584686	1.97858
TCOGS2:TC000323-RA	14.3526	13.1848	1.16776	13.7687	10.4895	6.44163e-05	0.000584686	1.97852
TCOGS2:TC015915-RA	12.8906	13.9032	-1.01258	13.3969	-10.4865	6.45159e-05	0.000585219	1.97676
TCOGS2:TC030726-RA	11.4411	12.521	-1.07993	11.981	-10.4846	6.4579e-05	0.000585421	1.97564
TCOGS2:TC007356-RA	10.2545	11.3074	-1.0529	10.781	-10.4833	6.46251e-05	0.000585468	1.97482
TCOGS2:TC002790-RA	12.6288	11.4093	1.21956	12.0191	10.4721	6.49988e-05	0.000588481	1.96823
TCOGS2:TC004023-RA	8.18862	9.27298	-1.08436	8.7308	-10.4668	6.51782e-05	0.000589733	1.96508
TCOGS2:TC001633-RA	9.58431	8.59834	0.985973	9.09133	10.4566	6.55201e-05	0.000592452	1.9591
TCOGS2:TC003876-RA	10.0789	8.17237	1.90653	9.12564	10.4503	6.57344e-05	0.000593306	1.95537
TCOGS2:TC000996-RA	8.40369	7.25414	1.14955	7.82891	10.4501	6.57434e-05	0.000593306	1.95521
TCOGS2:TC001221-RA	9.81517	7.74068	2.07449	8.77793	10.4481	6.58089e-05	0.000593306	1.95408
TCOGS2:TC004583-RA	10.2178	11.2012	-0.983366	10.7095	-10.448	6.58131e-05	0.000593306	1.954
TCOGS2:TC008907-RA	9.23037	10.239	-1.00866	9.7347	-10.4478	6.58217e-05	0.000593306	1.95385
TCOGS2:TC013889-RA	8.62407	7.11169	1.51238	7.86788	10.4462	6.58769e-05	0.000593431	1.9529
TCOGS2:TC003491-RA	10.9285	12.1536	-1.2251	11.5411	-10.4436	6.59627e-05	0.000593792	1.95141
TCOGS2:TC002407-RA	9.59854	10.8336	-1.23508	10.2161	-10.4426	6.59999e-05	0.000593792	1.95076
TCOGS2:TC006345-RA	8.60731	9.72171	-1.1144	9.16451	-10.4402	6.60819e-05	0.000594013	1.94934
TCOGS2:TC030697-RA	9.89763	11.039	-1.14142	10.4683	-10.4394	6.61074e-05	0.000594013	1.9489
TCOGS2:TC009880-RA	9.51818	10.6717	-1.15355	10.0949	-10.4354	6.62464e-05	0.00059472	1.9465
TCOGS2:TC012679-RA	9.37779	10.8139	-1.43609	10.0958	-10.4347	6.62691e-05	0.00059472	1.94611
TCOGS2:TC005169-RA	8.58159	7.32389	1.2577	7.95274	10.4221	6.6704e-05	0.000598195	1.93864
TCOGS2:TC007077-RA	11.7546	13.4372	-1.68255	12.5959	-10.4211	6.67399e-05	0.000598195	1.93802
TCOGS2:TC012879-RA	8.3205	7.28807	1.03243	7.80428	10.4175	6.68627e-05	0.000598766	1.93592
TCOGS2:TC015477-RA	13.5636	14.5415	-0.977911	14.0525	-10.4168	6.68872e-05	0.000598766	1.9355
TCOGS2:TC000228-RA	11.2515	9.97455	1.27695	10.613	10.4093	6.71472e-05	0.000600718	1.93106
TCOGS2:TC008000-RA	9.85235	10.826	-0.973659	10.3392	-10.4055	6.72826e-05	0.000601303	1.92876
TCOGS2:TC005355-RA	10.2078	11.4217	-1.21391	10.8148	-10.4051	6.72965e-05	0.000601303	1.92853
TCOGS2:TC013972-RA	9.00926	10.2141	-1.20482	9.61167	-10.3979	6.75466e-05	0.000602921	1.92428
TCOGS2:TC014398-RA	10.6011	11.5732	-0.972053	11.0872	-10.3975	6.75618e-05	0.000602921	1.92403
TCOGS2:TC002392-RA	12.1839	13.264	-1.08011	12.724	-10.3843	6.80278e-05	0.000606701	1.91617
TCOGS2:TC000127-RA	13.1679	12.026	1.14195	12.5969	10.3773	6.82764e-05	0.000607885	1.912
TCOGS2:TC002850-RA	11.6636	9.93778	1.72581	10.8007	10.3772	6.82793e-05	0.000607885	1.91195
TCOGS2:TC005388-RA	11.9303	13.4482	-1.51788	12.6892	-10.377	6.82878e-05	0.000607885	1.91181
TCOGS2:TC001569-RA	10.282	8.53924	1.74274	9.41061	10.371	6.84997e-05	0.000608673	1.90827
TCOGS2:TC005776-RA	12.5654	13.6318	-1.06641	13.0986	-10.3691	6.85693e-05	0.000608673	1.90711
TCOGS2:TC004849-RA	13.2481	14.7182	-1.47009	13.9831	-10.3691	6.85703e-05	0.000608673	1.90709
TCOGS2:TC010171-RA	10.0082	8.64753	1.36066	9.32787	10.3682	6.86026e-05	0.000608673	1.90655
TCOGS2:TC005492-RA	9.28338	7.9683	1.31508	8.62584	10.3669	6.86483e-05	0.000608673	1.90579
TCOGS2:TC006056-RA	9.8694	8.78624	1.08316	9.32782	10.3668	6.86524e-05	0.000608673	1.90572
TCOGS2:TC002749-RA	8.28205	7.10075	1.18129	7.6914	10.3661	6.86766e-05	0.000608673	1.90532
TCOGS2:TC011633-RA	9.10129	7.2878	1.81349	8.19455	10.3642	6.87437e-05	0.000608673	1.9042
TCOGS2:TC006250-RA	10.6894	9.25468	1.43476	9.97206	10.3638	6.87589e-05	0.000608673	1.90395
TCOGS2:TC008734-RA	8.90258	7.71078	1.1918	8.30668	10.3592	6.89246e-05	0.000609763	1.9012
TCOGS2:TC012253-RA	10.3334	11.461	-1.12768	10.8972	-10.3574	6.8989e-05	0.000609957	1.90013
TCOGS2:TC015434-RA	9.29807	10.3744	-1.07631	9.83622	-10.3523	6.91743e-05	0.000611217	1.89706
TCOGS2:TC012081-RA	12.2429	13.2263	-0.983357	12.7346	-10.3454	6.94237e-05	0.000613043	1.89295
TCOGS2:TC003086-RA	13.3675	11.8393	1.52819	12.6034	10.3403	6.96087e-05	0.000614297	1.88991
TCOGS2:TC010596-RA	8.55116	7.58081	0.970352	8.06598	10.3383	6.9681e-05	0.000614558	1.88872
TCOGS2:TC012345-RA	11.8583	12.8394	-0.981058	12.3489	-10.3347	6.98113e-05	0.000614769	1.88658
TCOGS2:TC000740-RA	9.72888	8.51443	1.21445	9.12166	10.3343	6.98267e-05	0.000614769	1.88633
TCOGS2:TC010967-RA	8.98486	10.1889	-1.20405	9.58688	-10.3341	6.98337e-05	0.000614769	1.88622
TCOGS2:TC012711-RA	9.87696	10.952	-1.07509	10.4145	-10.3326	6.98882e-05	0.000614871	1.88532
TCOGS2:TC005470-RA	10.4558	8.59046	1.86539	9.52315	10.3308	6.9955e-05	0.00061508	1.88423
TCOGS2:TC002697-RA	10.7646	12.0186	-1.25396	11.3916	-10.326	7.01288e-05	0.00061623	1.8814
TCOGS2:TC001108-RA	10.1229	11.5022	-1.37931	10.8125	-10.3246	7.01799e-05	0.000616301	1.88056
TCOGS2:TC007266-RA	9.8287	8.24129	1.58741	9.035	10.3172	7.04557e-05	0.000618199	1.87608
TCOGS2:TC005895-RA	10.9357	11.9787	-1.04306	11.4572	-10.3163	7.04863e-05	0.000618199	1.87558
TCOGS2:TC014048-RA	11.4134	12.8735	-1.46011	12.1434	-10.3153	7.05255e-05	0.000618199	1.87494
TCOGS2:TC008119-RA	8.63424	7.48807	1.14618	8.06116	10.3128	7.06178e-05	0.000618629	1.87345
TCOGS2:TC006551-RA	9.63034	10.6729	-1.04257	10.1516	-10.3062	7.08629e-05	0.000620228	1.86949
TCOGS2:TC016087-RA	12.0601	13.1013	-1.04113	12.5807	-10.3048	7.0914e-05	0.000620228	1.86866
TCOGS2:TC001029-RA	10.8469	9.43666	1.41023	10.1418	10.3044	7.09303e-05	0.000620228	1.8684
TCOGS2:TC008761-RA	9.85313	8.45459	1.39854	9.15386	10.3019	7.1021e-05	0.00062064	1.86694
TCOGS2:TC009958-RA	10.6516	7.72345	2.92818	9.18754	10.3008	7.1064e-05	0.00062064	1.86625
TCOGS2:TC005579-RA	10.9945	8.0807	2.91383	9.53761	10.2985	7.11482e-05	0.000620722	1.86489
TCOGS2:TC010805-RA	11.1311	12.1453	-1.01421	11.6382	-10.2975	7.11873e-05	0.000620722	1.86427
TCOGS2:TC008718-RA	10.5492	11.5843	-1.03513	11.0667	-10.297	7.12034e-05	0.000620722	1.86401
TCOGS2:TC014685-RA	9.9662	7.50871	2.45748	8.73746	10.2895	7.14841e-05	0.00062279	1.85951
TCOGS2:TC016270-RA	13.2709	14.2661	-0.995281	13.7685	-10.283	7.17317e-05	0.000624097	1.85556
TCOGS2:TC014547-RA	9.91047	8.8388	1.07168	9.37463	10.283	7.17318e-05	0.000624097	1.85555
TCOGS2:TC004734-RA	8.87078	7.80414	1.06664	8.33746	10.2821	7.17648e-05	0.000624097	1.85503
TCOGS2:TC011637-RA	14.1761	13.1349	1.04124	13.6555	10.2786	7.18958e-05	0.000624531	1.85294
TCOGS2:TC007280-RA	13.6262	12.0381	1.58812	12.8321	10.2784	7.19019e-05	0.000624531	1.85284
TCOGS2:TC004527-RA	13.3133	14.3449	-1.03159	13.8291	-10.2747	7.20449e-05	0.000625394	1.85057
TCOGS2:TC006656-RA	9.144	7.99156	1.15244	8.56778	10.2657	7.23854e-05	0.000627868	1.84518
TCOGS2:TC014184-RA	11.8727	10.7515	1.12124	11.3121	10.2649	7.24176e-05	0.000627868	1.84467
TCOGS2:TC010533-RA	10.0417	8.71639	1.32527	9.37903	10.2608	7.25713e-05	0.000628207	1.84225
TCOGS2:TC004970-RA	11.8099	13.1075	-1.2976	12.4587	-10.2606	7.25783e-05	0.000628207	1.84214
TCOGS2:TC007854-RA	12.9143	14.0231	-1.10886	13.4687	-10.2602	7.25943e-05	0.000628207	1.84188
TCOGS2:TC003434-RA	11.902	13.0016	-1.09963	12.4518	-10.2581	7.26765e-05	0.000628207	1.84059
TCOGS2:TC007584-RA	9.62426	8.25279	1.37147	8.93852	10.2576	7.26951e-05	0.000628207	1.8403
TCOGS2:TC010386-RA	10.1299	11.5797	-1.44985	10.8548	-10.2569	7.27223e-05	0.000628207	1.83987
TCOGS2:TC015218-RA	10.4395	9.35594	1.08355	9.89772	10.2552	7.27873e-05	0.000628207	1.83885
TCOGS2:TC011551-RA	11.0749	12.1024	-1.02757	11.5886	-10.2547	7.28076e-05	0.000628207	1.83853
TCOGS2:TC008480-RA	9.1176	10.5886	-1.47102	9.85311	-10.2511	7.2943e-05	0.000628996	1.83641
TCOGS2:TC001570-RA	14.8556	13.8722	0.98342	14.3639	10.2446	7.31931e-05	0.000630749	1.83249
TCOGS2:TC013537-RA	10.9348	8.94338	1.99147	9.93912	10.2436	7.32343e-05	0.000630749	1.83185
TCOGS2:TC009919-RA	11.5094	12.604	-1.09459	12.0567	-10.2401	7.33684e-05	0.000631524	1.82976
TCOGS2:TC003189-RA	8.87134	9.84924	-0.977893	9.36029	-10.2377	7.34632e-05	0.00063196	1.82828
TCOGS2:TC016380-RA	10.5012	11.5876	-1.08639	11.0444	-10.2334	7.36288e-05	0.000633004	1.8257
TCOGS2:TC030589-RA	12.4205	11.4629	0.95757	11.9417	10.2303	7.37507e-05	0.000633672	1.82381
TCOGS2:TC005411-RA	10.7232	8.99348	1.72968	9.85832	10.2275	7.38583e-05	0.000634216	1.82214
TCOGS2:TC003375-RA	8.26127	9.39068	-1.12941	8.82597	-10.2259	7.39199e-05	0.000634253	1.82119
TCOGS2:TC003450-RA	14.1387	13.1575	0.98127	13.6481	10.2243	7.39833e-05	0.000634253	1.82021
TCOGS2:TC009605-RA	8.88397	7.37721	1.50676	8.13059	10.224	7.39954e-05	0.000634253	1.82002
TCOGS2:TC008010-RA	10.4041	8.48787	1.9162	9.44597	10.2185	7.42086e-05	0.000635699	1.81673
TCOGS2:TC011964-RA	11.7927	13.7607	-1.96806	12.7767	-10.217	7.42694e-05	0.00063584	1.8158
TCOGS2:TC008676-RA	8.86162	7.22375	1.63787	8.04268	10.2089	7.45871e-05	0.000637969	1.81091
TCOGS2:TC003545-RA	9.27409	10.3486	-1.07449	9.81133	-10.2084	7.46072e-05	0.000637969	1.81061
TCOGS2:TC030632-RA	10.112	11.2513	-1.13931	10.6817	-10.2068	7.46711e-05	0.000638135	1.80963
TCOGS2:TC010446-RA	11.8196	12.9904	-1.17081	12.405	-10.2053	7.47285e-05	0.000638244	1.80875
TCOGS2:TC014648-RA	11.4848	12.4687	-0.983853	11.9768	-10.2004	7.49221e-05	0.00063916	1.80579
TCOGS2:TC005523-RA	8.57093	7.55245	1.01848	8.06169	10.1996	7.49554e-05	0.00063916	1.80528
TCOGS2:TC008265-RA	8.62865	7.55562	1.07303	8.09214	10.1992	7.49696e-05	0.00063916	1.80506
TCOGS2:TC003024-RA	12.0941	13.2526	-1.1585	12.6733	-10.1929	7.52238e-05	0.000640947	1.80119
TCOGS2:TC013751-RA	8.52944	9.54529	-1.01585	9.03737	-10.1904	7.53205e-05	0.000641389	1.79972
TCOGS2:TC014623-RA	14.9495	13.9726	0.976942	14.461	10.184	7.55772e-05	0.000643192	1.79583
TCOGS2:TC012276-RA	8.53662	7.48925	1.04737	8.01293	10.1772	7.58504e-05	0.000645134	1.7917
TCOGS2:TC012674-RA	10.9159	8.99998	1.91588	9.95792	10.1717	7.60709e-05	0.000646533	1.78838
TCOGS2:TC007249-RA	8.20636	7.19707	1.00929	7.70172	10.1709	7.61052e-05	0.000646533	1.78787
TCOGS2:TC010578-RA	8.32446	7.23813	1.08633	7.78129	10.1635	7.64047e-05	0.000648692	1.78338
TCOGS2:TC000258-RA	14.6901	13.3407	1.34947	14.0154	10.1619	7.64686e-05	0.00064885	1.78242
TCOGS2:TC030638-RA	14.3532	13.1371	1.21607	13.7451	10.1542	7.6782e-05	0.000651124	1.77774
TCOGS2:TC015932-RA	8.26741	9.24214	-0.974726	8.75478	-10.1527	7.68458e-05	0.000651188	1.77679
TCOGS2:TC006154-RA	9.23964	10.255	-1.01539	9.74734	-10.1518	7.68804e-05	0.000651188	1.77628
TCOGS2:TC015449-RA	8.08834	7.06831	1.02003	7.57832	10.1369	7.74916e-05	0.000655976	1.76722
TCOGS2:TC004424-RA	10.5779	11.5976	-1.01976	11.0877	-10.1252	7.79789e-05	0.000659421	1.76005
TCOGS2:TC007014-RA	13.3496	11.8164	1.53317	12.583	10.1249	7.79906e-05	0.000659421	1.75987
TCOGS2:TC003919-RA	10.2086	8.41906	1.78951	9.31381	10.12	7.8192e-05	0.000660734	1.75692
TCOGS2:TC005473-RA	8.7724	7.43704	1.33536	8.10472	10.1169	7.83233e-05	0.000661453	1.755
TCOGS2:TC003756-RA	8.97386	9.94667	-0.972807	9.46026	-10.1119	7.85322e-05	0.000662176	1.75196
TCOGS2:TC006311-RA	10.3234	11.5295	-1.20612	10.9264	-10.1116	7.85445e-05	0.000662176	1.75178
TCOGS2:TC007714-RA	10.5265	11.7407	-1.21419	11.1336	-10.1115	7.85476e-05	0.000662176	1.75173
TCOGS2:TC006753-RA	10.5096	11.5504	-1.04078	11.03	-10.1091	7.86484e-05	0.000662636	1.75027
TCOGS2:TC005561-RA	11.0062	12.0205	-1.01431	11.5133	-10.1037	7.88766e-05	0.000664001	1.74695
TCOGS2:TC003091-RA	12.6811	13.7274	-1.04626	13.2042	-10.1012	7.89829e-05	0.000664001	1.74541
TCOGS2:TC015718-RA	10.248	7.96938	2.27857	9.10867	10.1006	7.90066e-05	0.000664001	1.74507
TCOGS2:TC007695-RA	8.35994	9.41931	-1.05937	8.88962	-10.1004	7.90152e-05	0.000664001	1.74494
TCOGS2:TC000498-RA	10.0739	7.99835	2.07555	9.03612	10.0998	7.90422e-05	0.000664001	1.74455
TCOGS2:TC012263-RA	10.4298	8.49924	1.93055	9.46452	10.0876	7.95582e-05	0.000667944	1.73711
TCOGS2:TC014813-RA	8.90681	10.2213	-1.31453	9.56407	-10.079	7.99262e-05	0.000670641	1.73183
TCOGS2:TC008737-RA	10.026	8.06418	1.96178	9.04507	10.0765	8.00328e-05	0.000671142	1.7303
TCOGS2:TC001679-RA	8.68867	9.7682	-1.07953	9.22843	-10.073	8.01806e-05	0.000671988	1.72819
TCOGS2:TC013531-RA	10.648	11.8398	-1.19187	11.2439	-10.0645	8.05481e-05	0.000674673	1.72296
TCOGS2:TC008601-RA	8.42096	7.20679	1.21416	7.81387	10.0612	8.06913e-05	0.000675477	1.72093
TCOGS2:TC014862-RA	9.78735	11.0788	-1.29141	10.4331	-10.0587	8.08003e-05	0.000675994	1.71938
TCOGS2:TC000330-RA	9.97152	11.0057	-1.03422	10.4886	-10.0569	8.08783e-05	0.000676252	1.71828
TCOGS2:TC004317-RA	10.2764	8.7496	1.52681	9.51301	10.0403	8.16016e-05	0.000681752	1.70809
TCOGS2:TC011374-RA	8.73546	7.7123	1.02316	8.22388	10.0387	8.16725e-05	0.000681752	1.7071
TCOGS2:TC003397-RA	10.811	11.8573	-1.04625	11.3341	-10.0385	8.16789e-05	0.000681752	1.70701
TCOGS2:TC003923-RA	7.75384	8.87122	-1.11738	8.31253	-10.0369	8.1749e-05	0.00068194	1.70603
TCOGS2:TC006565-RA	9.46711	10.4796	-1.01249	9.97336	-10.031	8.20097e-05	0.000683553	1.70238
TCOGS2:TC009436-RA	13.2689	12.3105	0.958339	12.7897	10.0304	8.20378e-05	0.000683553	1.70199
TCOGS2:TC030196-RA	8.4849	7.45198	1.03291	7.96844	10.0292	8.20902e-05	0.000683592	1.70126
TCOGS2:TC000092-RA	10.31	11.4388	-1.12881	10.8744	-10.0212	8.24446e-05	0.000686144	1.69633
TCOGS2:TC000071-RA	8.85527	7.04539	1.80988	7.95033	10.0185	8.25627e-05	0.000686356	1.69469
TCOGS2:TC007192-RA	10.8833	11.8291	-0.945777	11.3562	-10.0172	8.26184e-05	0.000686356	1.69392
TCOGS2:TC001219-RA	10.4916	8.80566	1.68594	9.64863	10.0168	8.2639e-05	0.000686356	1.69364
TCOGS2:TC010125-RA	9.99445	8.61475	1.3797	9.3046	10.0163	8.26618e-05	0.000686356	1.69332
TCOGS2:TC014223-RA	11.0052	9.82541	1.17981	10.4153	10.0137	8.2775e-05	0.000686899	1.69176
TCOGS2:TC006177-RA	10.8092	11.9394	-1.13016	11.3743	-10.0115	8.28745e-05	0.000687326	1.69038
TCOGS2:TC012870-RA	9.43302	7.39368	2.03934	8.41335	10.0038	8.32189e-05	0.000689566	1.68564
TCOGS2:TC009960-RA	8.50784	7.54095	0.966895	8.02439	10.0033	8.3241e-05	0.000689566	1.68533
TCOGS2:TC012819-RA	11.6572	13.2704	-1.61329	12.4638	-9.99943	8.34146e-05	0.000690527	1.68295
TCOGS2:TC015473-RA	10.6793	9.00881	1.6705	9.84406	9.99857	8.34534e-05	0.000690527	1.68242
TCOGS2:TC009331-RA	12.1898	13.2193	-1.02955	12.7046	-9.99464	8.36302e-05	0.000691591	1.67999
TCOGS2:TC009044-RA	10.5449	9.0256	1.51929	9.78524	9.98797	8.3932e-05	0.000693686	1.67587
TCOGS2:TC012689-RA	9.51732	10.4805	-0.963155	9.9989	-9.98591	8.40252e-05	0.000694032	1.6746
TCOGS2:TC030765-RA	11.3282	12.3072	-0.97905	11.8177	-9.98491	8.40708e-05	0.000694032	1.67398
TCOGS2:TC014762-RA	12.0206	13.0128	-0.99224	12.5167	-9.9826	8.41755e-05	0.000694496	1.67256
TCOGS2:TC007500-RA	8.60253	7.4237	1.17883	8.01311	9.98104	8.42464e-05	0.000694681	1.67159
TCOGS2:TC011894-RA	8.55019	7.53618	1.01401	8.04319	9.97036	8.47337e-05	0.000698298	1.66499
TCOGS2:TC007655-RA	8.76316	9.83761	-1.07445	9.30039	-9.96279	8.50814e-05	0.00070076	1.66031
TCOGS2:TC013062-RA	10.5027	9.51489	0.987758	10.0088	9.9549	8.54454e-05	0.000703353	1.65542
TCOGS2:TC009263-RA	10.687	9.44495	1.24206	10.066	9.95134	8.56101e-05	0.000704304	1.65322
TCOGS2:TC005830-RA	9.82691	10.8419	-1.01503	10.3344	-9.9479	8.57696e-05	0.000705018	1.65109
TCOGS2:TC012800-RA	8.4933	7.48082	1.01247	7.98706	9.94735	8.57953e-05	0.000705018	1.65074
TCOGS2:TC002566-RA	10.5399	11.9376	-1.39767	11.2388	-9.94435	8.5935e-05	0.00070553	1.64888
TCOGS2:TC011667-RA	11.1339	12.2556	-1.12163	11.6947	-9.94389	8.59562e-05	0.00070553	1.6486
TCOGS2:TC007713-RA	11.4428	10.3914	1.05145	10.9171	9.93793	8.62344e-05	0.000707408	1.6449
TCOGS2:TC004631-RA	9.87301	10.92	-1.04697	10.3965	-9.9357	8.63388e-05	0.000707832	1.64352
TCOGS2:TC000273-RA	9.60952	7.95477	1.65475	8.78214	9.93471	8.63849e-05	0.000707832	1.64291
TCOGS2:TC015655-RA	11.9268	12.9097	-0.982889	12.4182	-9.93294	8.64681e-05	0.000707878	1.6418
TCOGS2:TC012521-RA	9.21503	7.96157	1.25345	8.5883	9.93248	8.64893e-05	0.000707878	1.64152
TCOGS2:TC014560-RA	10.9584	11.9563	-0.997883	11.4574	-9.92817	8.66919e-05	0.000708637	1.63884
TCOGS2:TC003629-RA	11.8021	12.9846	-1.18248	12.3934	-9.92776	8.67111e-05	0.000708637	1.63859
TCOGS2:TC008020-RA	10.771	8.61507	2.15591	9.69302	9.92735	8.67305e-05	0.000708637	1.63834
TCOGS2:TC009698-RA	9.42066	8.0532	1.36747	8.73693	9.92142	8.70099e-05	0.000710515	1.63465
TCOGS2:TC014912-RA	8.30506	7.28124	1.02382	7.79315	9.91845	8.71506e-05	0.000710895	1.6328
TCOGS2:TC013457-RA	11.1223	12.0954	-0.973165	11.6089	-9.91834	8.71557e-05	0.000710895	1.63274
TCOGS2:TC010402-RA	11.8679	10.7124	1.15545	11.2901	9.91448	8.73386e-05	0.000711402	1.63034
TCOGS2:TC002595-RA	9.78747	7.9157	1.87177	8.85158	9.91363	8.73791e-05	0.000711402	1.62981
TCOGS2:TC010828-RA	9.40346	8.43094	0.972524	8.9172	9.9133	8.73944e-05	0.000711402	1.62961
TCOGS2:TC002225-RA	8.65545	7.36888	1.28657	8.01216	9.91284	8.74166e-05	0.000711402	1.62932
TCOGS2:TC001566-RA	12.8388	13.8001	-0.961215	13.3195	-9.90755	8.76679e-05	0.000713042	1.62603
TCOGS2:TC000430-RA	10.6979	11.8617	-1.16371	11.2798	-9.90501	8.77894e-05	0.000713333	1.62445
TCOGS2:TC006471-RA	12.7829	10.7918	1.9911	11.7873	9.90472	8.78033e-05	0.000713333	1.62426
TCOGS2:TC011749-RA	10.6072	8.58964	2.01754	9.59841	9.89906	8.80736e-05	0.000714779	1.62075
TCOGS2:TC013041-RA	9.33939	10.8526	-1.51319	10.096	-9.89891	8.8081e-05	0.000714779	1.62065
TCOGS2:TC004114-RA	9.77492	8.20493	1.56999	8.98993	9.89779	8.81346e-05	0.000714808	1.61995
TCOGS2:TC008595-RA	9.85706	10.7887	-0.931684	10.3229	-9.89275	8.83767e-05	0.00071607	1.61681
TCOGS2:TC006107-RA	15.328	13.611	1.71699	14.4695	9.89247	8.83902e-05	0.00071607	1.61664
TCOGS2:TC013101-RA	8.13481	7.19981	0.934998	7.66731	9.88999	8.85094e-05	0.000716631	1.6151
TCOGS2:TC015462-RA	11.5162	12.6392	-1.12296	12.0777	-9.88089	8.89492e-05	0.000719785	1.60942
TCOGS2:TC015324-RA	10.504	8.53583	1.96817	9.51991	9.87883	8.90492e-05	0.000720188	1.60814
TCOGS2:TC006287-RA	13.378	11.1437	2.23427	12.2609	9.87664	8.91554e-05	0.00072064	1.60677
TCOGS2:TC030007-RA	11.4721	12.5286	-1.05651	12.0004	-9.87493	8.92388e-05	0.000720906	1.6057
TCOGS2:TC013065-RA	8.3439	7.39899	0.94491	7.87144	9.87154	8.9404e-05	0.000721234	1.60359
TCOGS2:TC015758-RA	9.85281	10.9189	-1.06606	10.3858	-9.87124	8.94183e-05	0.000721234	1.6034
TCOGS2:TC009343-RA	9.16864	10.0971	-0.92849	9.63289	-9.87065	8.94474e-05	0.000721234	1.60303
TCOGS2:TC003066-RA	10.743	11.9668	-1.2238	11.3549	-9.86904	8.9526e-05	0.000721234	1.60202
TCOGS2:TC007180-RA	8.48588	9.42431	-0.938428	8.9551	-9.86893	8.95311e-05	0.000721234	1.60196
TCOGS2:TC008323-RA	10.5029	8.7158	1.78706	9.60933	9.86729	8.96116e-05	0.000721476	1.60093
TCOGS2:TC013501-RA	10.1286	9.1986	0.929964	9.66358	9.86551	8.96986e-05	0.000721772	1.59982
TCOGS2:TC002914-RA	10.7058	11.6477	-0.941929	11.1767	-9.86263	8.98395e-05	0.0007225	1.59802
TCOGS2:TC001735-RA	9.60645	8.39227	1.21418	8.99936	9.86144	8.98981e-05	0.000722565	1.59728
TCOGS2:TC002531-RA	12.2965	13.263	-0.966459	12.7797	-9.85977	8.998e-05	0.000722818	1.59623
TCOGS2:TC002905-RA	10.8656	9.17627	1.68934	10.0209	9.85714	9.01092e-05	0.00072345	1.59459
TCOGS2:TC001934-RA	10.1099	11.1262	-1.01626	10.6181	-9.85187	9.0369e-05	0.000724917	1.5913
TCOGS2:TC007068-RA	9.13457	10.325	-1.19042	9.72978	-9.85138	9.03932e-05	0.000724917	1.59099
TCOGS2:TC007708-RA	12.3848	13.3913	-1.00651	12.888	-9.84988	9.04671e-05	0.000725104	1.59005
TCOGS2:TC001136-RA	9.03633	8.01465	1.02168	8.52549	9.84733	9.05935e-05	0.00072571	1.58846
TCOGS2:TC000736-RA	8.46352	7.40944	1.05408	7.93648	9.84351	9.07826e-05	0.000726819	1.58607
TCOGS2:TC003311-RA	10.5393	8.89267	1.6466	9.71597	9.83964	9.09753e-05	0.000727583	1.58364
TCOGS2:TC014240-RA	14.2321	13.2366	0.995526	13.7344	9.83955	9.09797e-05	0.000727583	1.58359
TCOGS2:TC012404-RA	8.74623	7.65561	1.09062	8.20092	9.83823	9.10452e-05	0.000727701	1.58276
TCOGS2:TC014134-RA	8.17969	7.06182	1.11787	7.62075	9.83376	9.12683e-05	0.00072855	1.57996
TCOGS2:TC000132-RA	12.2654	13.235	-0.969514	12.7502	-9.83303	9.1305e-05	0.00072855	1.5795
TCOGS2:TC014505-RA	14.9332	13.4727	1.46054	14.203	9.83042	9.14355e-05	0.00072855	1.57786
TCOGS2:TC015150-RA	10.7946	11.8721	-1.07751	11.3333	-9.83039	9.14366e-05	0.00072855	1.57785
TCOGS2:TC000353-RA	8.6486	7.64884	0.99976	8.14872	9.83019	9.14467e-05	0.00072855	1.57772
TCOGS2:TC006029-RA	11.535	12.5406	-1.00559	12.0378	-9.82999	9.14566e-05	0.00072855	1.5776
TCOGS2:TC014219-RA	13.8684	14.8332	-0.964827	14.3508	-9.8245	9.17323e-05	0.00073034	1.57416
TCOGS2:TC013335-RA	9.58422	8.1786	1.40563	8.88141	9.82051	9.19329e-05	0.000731427	1.57165
TCOGS2:TC015106-RA	11.8722	9.83376	2.03845	10.853	9.81976	9.19709e-05	0.000731427	1.57118
TCOGS2:TC015035-RA	8.1829	9.17256	-0.989656	8.67773	-9.81696	9.21118e-05	0.000732141	1.56943
TCOGS2:TC006706-RA	12.2249	13.6814	-1.4565	12.9532	-9.8157	9.21757e-05	0.000732242	1.56863
TCOGS2:TC012700-RA	12.1677	13.1517	-0.984011	12.6597	-9.81444	9.2239e-05	0.000732339	1.56785
TCOGS2:TC006606-RA	11.9516	10.9332	1.01842	11.4424	9.78625	9.36779e-05	0.000743351	1.55013
TCOGS2:TC004586-RA	9.0307	8.05501	0.975682	8.54285	9.75641	9.52291e-05	0.000755241	1.53132
TCOGS2:TC003235-RA	13.7609	14.7831	-1.02226	14.272	-9.75505	9.53003e-05	0.000755388	1.53047
TCOGS2:TC008260-RA	12.2554	13.1812	-0.925868	12.7183	-9.75254	9.54324e-05	0.000756016	1.52888
TCOGS2:TC013386-RA	13.5506	12.164	1.38663	12.8573	9.7463	9.57611e-05	0.000757855	1.52494
TCOGS2:TC011002-RA	8.22502	9.17472	-0.949698	8.69987	-9.74613	9.57703e-05	0.000757855	1.52483
TCOGS2:TC007060-RA	11.8015	12.7613	-0.959826	12.2814	-9.74002	9.60941e-05	0.000759997	1.52097
TCOGS2:TC006077-RA	11.011	8.72498	2.286	9.86798	9.73395	9.64162e-05	0.000762125	1.51714
TCOGS2:TC014078-RA	9.30129	10.2169	-0.915592	9.75909	-9.72321	9.69904e-05	0.00076624	1.51034
TCOGS2:TC008913-RA	9.23448	10.5182	-1.28371	9.87634	-9.722	9.70552e-05	0.000766329	1.50957
TCOGS2:TC015664-RA	12.4335	10.9157	1.51771	11.6746	9.72033	9.71448e-05	0.000766451	1.50852
TCOGS2:TC004461-RA	10.2507	11.3573	-1.10663	10.804	-9.71972	9.71777e-05	0.000766451	1.50813
TCOGS2:TC002130-RA	13.1307	14.0839	-0.953192	13.6073	-9.71462	9.74525e-05	0.000768196	1.5049
TCOGS2:TC008110-RA	10.4063	9.21461	1.19172	9.81047	9.70124	9.81769e-05	0.00077348	1.49642
TCOGS2:TC015782-RA	9.02744	8.00557	1.02187	8.5165	9.6984	9.83315e-05	0.000773958	1.49461
TCOGS2:TC016319-RA	9.03551	8.07844	0.957076	8.55697	9.69774	9.83676e-05	0.000773958	1.49419
TCOGS2:TC007941-RA	8.53685	9.56966	-1.03281	9.05325	-9.69522	9.85051e-05	0.000773958	1.49259
TCOGS2:TC016299-RA	10.8384	9.70485	1.13355	10.2716	9.69496	9.85191e-05	0.000773958	1.49243
TCOGS2:TC000723-RA	8.84022	7.6228	1.21742	8.23151	9.69471	9.85327e-05	0.000773958	1.49227
TCOGS2:TC011624-RA	8.5515	7.45207	1.09943	8.00178	9.69418	9.85617e-05	0.000773958	1.49194
TCOGS2:TC005771-RA	10.9409	9.77082	1.17006	10.3558	9.6903	9.87741e-05	0.000774785	1.48947
TCOGS2:TC011996-RA	11.2435	12.4818	-1.23826	11.8627	-9.69028	9.87752e-05	0.000774785	1.48946
TCOGS2:TC015488-RA	9.21287	7.99708	1.21579	8.60498	9.68384	9.91285e-05	0.000777131	1.48537
TCOGS2:TC005345-RA	13.8542	12.9034	0.950706	13.3788	9.67538	9.95949e-05	0.000780125	1.47999
TCOGS2:TC009298-RA	12.7008	14.0026	-1.30187	13.3517	-9.6743	9.9655e-05	0.000780125	1.4793
TCOGS2:TC014600-RA	10.8301	12.1347	-1.3046	11.4824	-9.67396	9.96738e-05	0.000780125	1.47909
TCOGS2:TC012834-RA	11.3207	12.2519	-0.931198	11.7863	-9.66892	9.99532e-05	0.000781884	1.47588
TCOGS2:TC004401-RA	11.9295	12.8912	-0.961759	12.4104	-9.66435	0.000100208	0.000783446	1.47297
TCOGS2:TC010082-RA	10.998	12.3108	-1.31278	11.6544	-9.65608	0.000100669	0.000786626	1.46771
TCOGS2:TC008009-RA	8.38341	7.39242	0.990985	7.88791	9.64629	0.000101219	0.000790491	1.46147
TCOGS2:TC014404-RA	8.73362	9.7213	-0.987675	9.22746	-9.63936	0.000101611	0.000792264	1.45705
TCOGS2:TC000643-RA	9.26689	7.95563	1.31126	8.61126	9.63889	0.000101637	0.000792264	1.45675
TCOGS2:TC014301-RA	10.8501	9.13275	1.7174	9.99145	9.63844	0.000101663	0.000792264	1.45646
TCOGS2:TC030772-RA	9.95462	10.9531	-0.99846	10.4539	-9.63836	0.000101667	0.000792264	1.45641
TCOGS2:TC007082-RA	11.5933	12.8258	-1.23247	12.2096	-9.6227	0.000102559	0.000798487	1.44641
TCOGS2:TC000394-RA	9.70019	8.37077	1.32942	9.03548	9.62238	0.000102577	0.000798487	1.4462
TCOGS2:TC006586-RA	8.27137	7.25755	1.01382	7.76446	9.6154	0.000102978	0.000801171	1.44174
TCOGS2:TC003288-RA	8.32575	7.37299	0.952762	7.84937	9.61274	0.000103131	0.000801927	1.44003
TCOGS2:TC001263-RA	14.5171	13.6047	0.912405	14.0609	9.61158	0.000103198	0.000801947	1.43929
TCOGS2:TC012258-RA	10.2221	11.7678	-1.54571	10.995	-9.61056	0.000103257	0.000801947	1.43864
TCOGS2:TC007633-RA	8.64031	7.50287	1.13744	8.07159	9.60978	0.000103302	0.000801947	1.43814
TCOGS2:TC003109-RA	9.24977	7.52804	1.72172	8.38891	9.60696	0.000103465	0.000802777	1.43634
TCOGS2:TC013183-RA	10.9922	11.9253	-0.933078	11.4588	-9.60439	0.000103613	0.000803418	1.43469
TCOGS2:TC010358-RA	10.6529	11.7285	-1.07567	11.1907	-9.60359	0.00010366	0.000803418	1.43418
TCOGS2:TC001707-RA	8.56268	7.31037	1.25231	7.93652	9.60217	0.000103742	0.000803621	1.43327
TCOGS2:TC016293-RA	8.01071	8.97663	-0.965919	8.49367	-9.59168	0.000104353	0.000807916	1.42655
TCOGS2:TC006031-RA	11.2267	12.1607	-0.934001	11.6937	-9.58987	0.000104459	0.000808299	1.42539
TCOGS2:TC001035-RA	11.0054	12.015	-1.00952	11.5102	-9.58871	0.000104526	0.000808387	1.42464
TCOGS2:TC013588-RA	11.67	12.8175	-1.14755	12.2438	-9.58456	0.00010477	0.00080983	1.42198
TCOGS2:TC015602-RA	8.48797	7.53077	0.957204	8.00937	9.58152	0.000104948	0.000810194	1.42003
TCOGS2:TC015651-RA	12.8554	14.0581	-1.2027	13.4567	-9.58111	0.000104972	0.000810194	1.41977
TCOGS2:TC015930-RA	10.1479	11.1325	-0.984509	10.6402	-9.58087	0.000104986	0.000810194	1.41961
TCOGS2:TC001071-RA	14.2771	13.2367	1.04035	13.7569	9.56657	0.000105832	0.000816277	1.41043
TCOGS2:TC006169-RA	12.0723	13.5598	-1.48752	12.816	-9.56373	0.000106	0.000816864	1.40861
TCOGS2:TC004645-RA	10.3774	11.3894	-1.01208	10.8834	-9.56337	0.000106022	0.000816864	1.40837
TCOGS2:TC013221-RA	8.27703	7.33828	0.93875	7.80765	9.5556	0.000106485	0.000819993	1.40338
TCOGS2:TC000508-RA	13.029	13.9348	-0.905792	13.4819	-9.55452	0.00010655	0.000820048	1.40268
TCOGS2:TC001188-RA	9.63923	8.68421	0.95502	9.16172	9.55233	0.000106681	0.000820617	1.40127
TCOGS2:TC000898-RA	10.5292	9.32913	1.20002	9.92915	9.54395	0.000107184	0.000823955	1.39588
TCOGS2:TC003987-RA	8.74539	7.75591	0.989478	8.25065	9.5432	0.00010723	0.000823955	1.39539
TCOGS2:TC003402-RA	9.4346	10.3523	-0.917679	9.89344	-9.54012	0.000107416	0.000824832	1.39341
TCOGS2:TC003191-RA	11.8296	12.7298	-0.900231	12.2797	-9.5394	0.000107459	0.000824832	1.39295
TCOGS2:TC016361-RA	9.57221	7.42729	2.14492	8.49975	9.53224	0.000107893	0.000827718	1.38833
TCOGS2:TC011734-RA	11.9629	12.902	-0.939053	12.4324	-9.52944	0.000108063	0.00082858	1.38653
TCOGS2:TC005321-RA	10.9899	12.3324	-1.34248	11.6612	-9.52463	0.000108356	0.000830381	1.38343
TCOGS2:TC013116-RA	8.21742	7.2418	0.975624	7.72961	9.52077	0.000108592	0.000831322	1.38094
TCOGS2:TC011665-RA	12.0515	13.0622	-1.0107	12.5569	-9.52072	0.000108595	0.000831322	1.3809
TCOGS2:TC015470-RA	9.11569	8.0514	1.06429	8.58355	9.5194	0.000108676	0.000831497	1.38005
TCOGS2:TC030232-RA	7.8759	8.79865	-0.922752	8.33727	-9.51746	0.000108795	0.000831647	1.3788
TCOGS2:TC014583-RA	10.3333	9.2507	1.08262	9.79201	9.51718	0.000108812	0.000831647	1.37862
TCOGS2:TC006704-RA	11.9219	12.8346	-0.912701	12.3782	-9.51599	0.000108885	0.000831647	1.37785
TCOGS2:TC008519-RA	10.5248	11.4783	-0.953516	11.0015	-9.5153	0.000108928	0.000831647	1.3774
TCOGS2:TC003518-RA	11.0853	12.6505	-1.56516	11.8679	-9.5137	0.000109026	0.000831952	1.37637
TCOGS2:TC002460-RA	9.09028	8.06903	1.02125	8.57965	9.50833	0.000109356	0.000832846	1.3729
TCOGS2:TC004798-RA	9.44843	10.4985	-1.05003	9.97345	-9.50813	0.000109368	0.000832846	1.37277
TCOGS2:TC012454-RA	10.7908	11.8054	-1.01456	11.2981	-9.50812	0.000109369	0.000832846	1.37276
TCOGS2:TC003409-RA	10.9608	12.2929	-1.33206	11.6268	-9.50744	0.000109411	0.000832846	1.37233
TCOGS2:TC001146-RA	12.7779	13.8031	-1.0252	13.2905	-9.50708	0.000109433	0.000832846	1.37209
TCOGS2:TC000572-RA	11.3329	12.2686	-0.935699	11.8007	-9.50555	0.000109528	0.000833119	1.37111
TCOGS2:TC014769-RA	8.94435	9.86451	-0.920159	9.40443	-9.50025	0.000109856	0.000835173	1.36768
TCOGS2:TC003707-RA	12.1596	13.1725	-1.01299	12.666	-9.49499	0.000110183	0.000837215	1.36427
TCOGS2:TC008001-RA	11.892	12.8612	-0.969131	12.3766	-9.49208	0.000110364	0.000838148	1.36239
TCOGS2:TC015916-RA	11.6585	12.6447	-0.986206	12.1516	-9.48967	0.000110514	0.000838843	1.36083
TCOGS2:TC014243-RA	11.9541	11.03	0.924135	11.492	9.48409	0.000110863	0.000841046	1.35722
TCOGS2:TC015827-RA	10.5093	11.4062	-0.896952	10.9578	-9.48287	0.00011094	0.000841181	1.35643
TCOGS2:TC000504-RA	13.1049	14.3623	-1.25736	13.7336	-9.47779	0.000111259	0.000842787	1.35313
TCOGS2:TC002213-RA	12.0739	12.9993	-0.925451	12.5366	-9.47666	0.00011133	0.000842787	1.3524
TCOGS2:TC015119-RA	10.4461	11.7512	-1.30512	11.0986	-9.47591	0.000111378	0.000842787	1.35192
TCOGS2:TC013946-RA	12.405	13.3789	-0.973846	12.892	-9.47576	0.000111387	0.000842787	1.35182
TCOGS2:TC002481-RA	11.7149	12.6481	-0.933183	12.1815	-9.46792	0.000111882	0.000845918	1.34674
TCOGS2:TC008424-RA	11.5143	12.5834	-1.06907	12.0488	-9.46734	0.000111919	0.000845918	1.34636
TCOGS2:TC003778-RA	8.33911	7.2825	1.05661	7.81081	9.46408	0.000112126	0.000847038	1.34424
TCOGS2:TC030303-RA	7.45372	8.42648	-0.972762	7.9401	-9.46234	0.000112236	0.000847359	1.34312
TCOGS2:TC003246-RA	12.1612	13.6084	-1.44725	12.8848	-9.46155	0.000112287	0.000847359	1.3426
TCOGS2:TC008097-RA	9.43984	10.9313	-1.49143	10.1856	-9.45961	0.00011241	0.000847844	1.34134
TCOGS2:TC001751-RA	13.8222	12.6524	1.16978	13.2373	9.45419	0.000112756	0.000850006	1.33782
TCOGS2:TC003781-RA	9.00861	7.94793	1.06068	8.47827	9.44358	0.000113437	0.000854688	1.33092
TCOGS2:TC004561-RA	11.2846	13.5971	-2.31249	12.4408	-9.44189	0.000113546	0.000855057	1.32983
TCOGS2:TC009086-RA	11.526	12.5235	-0.997459	12.0247	-9.43771	0.000113816	0.000856639	1.32711
TCOGS2:TC003484-RA	10.9653	11.9324	-0.967102	11.4489	-9.43547	0.000113961	0.000857278	1.32565
TCOGS2:TC000053-RA	10.8684	11.8095	-0.941085	11.3389	-9.42153	0.000114867	0.000863584	1.31657
TCOGS2:TC013215-RA	8.22683	7.2297	0.997124	7.72826	9.42027	0.00011495	0.000863584	1.31575
TCOGS2:TC002573-RA	11.7809	12.7308	-0.949859	12.2558	-9.41941	0.000115005	0.000863584	1.31519
TCOGS2:TC006460-RA	12.7539	13.9024	-1.14854	13.3281	-9.41853	0.000115063	0.000863584	1.31462
TCOGS2:TC013538-RA	11.8141	10.1513	1.66279	10.9827	9.41797	0.0001151	0.000863584	1.31425
TCOGS2:TC007452-RA	11.7502	12.8753	-1.12506	12.3128	-9.41284	0.000115437	0.000865206	1.3109
TCOGS2:TC002917-RA	12.0532	10.1661	1.88711	11.1096	9.41092	0.000115563	0.000865206	1.30965
TCOGS2:TC000103-RA	13.3867	14.4482	-1.06153	13.9175	-9.41038	0.000115598	0.000865206	1.3093
TCOGS2:TC008302-RA	11.1233	8.69185	2.43148	9.90759	9.40925	0.000115673	0.000865206	1.30857
TCOGS2:TC012151-RA	8.10282	9.09509	-0.992278	8.59895	-9.40921	0.000115675	0.000865206	1.30854
TCOGS2:TC008185-RA	10.765	11.7494	-0.984433	11.2572	-9.40874	0.000115706	0.000865206	1.30823
TCOGS2:TC011126-RA	10.7214	9.60723	1.11414	10.1643	9.40824	0.000115739	0.000865206	1.3079
TCOGS2:TC014802-RA	10.5739	11.5501	-0.976203	11.062	-9.40641	0.00011586	0.000865656	1.30671
TCOGS2:TC007498-RA	14.7554	13.7951	0.960286	14.2752	9.4012	0.000116205	0.000867601	1.30331
TCOGS2:TC003656-RA	13.7475	12.6793	1.06823	13.2134	9.40064	0.000116241	0.000867601	1.30294
TCOGS2:TC009876-RA	8.75993	10.2143	-1.45438	9.48712	-9.39514	0.000116606	0.00086985	1.29935
TCOGS2:TC001102-RA	9.02689	9.9588	-0.931918	9.49285	-9.39427	0.000116664	0.00086985	1.29878
TCOGS2:TC000088-RA	12.5318	13.841	-1.3092	13.1864	-9.39318	0.000116737	0.00086994	1.29807
TCOGS2:TC013302-RA	8.47478	7.17943	1.29535	7.82711	9.39221	0.000116802	0.000869968	1.29744
TCOGS2:TC011114-RA	9.37866	8.20399	1.17468	8.79132	9.39112	0.000116874	0.000870054	1.29673
TCOGS2:TC002508-RA	8.53824	7.5686	0.969646	8.05342	9.38885	0.000117025	0.000870541	1.29524
TCOGS2:TC004381-RA	14.3608	13.4765	0.884277	13.9187	9.38832	0.000117061	0.000870541	1.2949
TCOGS2:TC001925-RA	10.4304	11.9611	-1.53077	11.1957	-9.38621	0.000117202	0.000871137	1.29352
TCOGS2:TC014775-RA	9.40835	8.28037	1.12798	8.84436	9.385	0.000117283	0.000871286	1.29273
TCOGS2:TC014986-RA	13.1809	14.1714	-0.990456	13.6762	-9.38031	0.000117597	0.00087317	1.28966
TCOGS2:TC030433-RA	8.46832	7.31887	1.14945	7.89359	9.37831	0.000117732	0.000873717	1.28834
TCOGS2:TC001551-RA	8.25225	7.37393	0.878322	7.81309	9.3725	0.000118123	0.000875888	1.28454
TCOGS2:TC007566-RA	13.3567	14.4062	-1.04944	13.8815	-9.37215	0.000118147	0.000875888	1.28432
TCOGS2:TC010489-RA	12.3717	10.9023	1.46938	11.637	9.37018	0.00011828	0.000876419	1.28303
TCOGS2:TC009883-RA	9.12012	7.95823	1.16188	8.53917	9.35708	0.000119169	0.000882554	1.27444
TCOGS2:TC006053-RA	10.3042	9.36566	0.938534	9.83493	9.34822	0.000119776	0.000886587	1.26862
TCOGS2:TC012219-RA	10.6339	11.6562	-1.02224	11.1451	-9.34713	0.00011985	0.000886681	1.26791
TCOGS2:TC005455-RA	8.80226	7.81848	0.983782	8.31037	9.3435	0.0001201	0.000888068	1.26553
TCOGS2:TC005012-RA	13.6074	14.9041	-1.2967	14.2557	-9.34157	0.000120233	0.000888594	1.26426
TCOGS2:TC006477-RA	11.3476	12.3115	-0.963888	11.8295	-9.33732	0.000120526	0.000890087	1.26147
TCOGS2:TC010796-RA	14.1769	12.9783	1.19859	13.5776	9.33684	0.000120559	0.000890087	1.26115
TCOGS2:TC012503-RA	8.33053	9.23478	-0.904247	8.78266	-9.33033	0.00012101	0.000892767	1.25687
TCOGS2:TC015118-RA	9.09465	10.6503	-1.55563	9.87246	-9.3298	0.000121047	0.000892767	1.25653
TCOGS2:TC008401-RA	9.43971	8.46889	0.970819	8.9543	9.32725	0.000121224	0.000893131	1.25485
TCOGS2:TC003141-RA	10.53	11.4514	-0.921429	10.9907	-9.32661	0.000121269	0.000893131	1.25443
TCOGS2:TC008130-RA	12.9527	13.8366	-0.883936	13.3947	-9.32601	0.00012131	0.000893131	1.25404
TCOGS2:TC003833-RA	11.1793	9.16164	2.01763	10.1705	9.32551	0.000121346	0.000893131	1.2537
TCOGS2:TC003271-RA	11.5621	10.2837	1.27841	10.9229	9.31849	0.000121836	0.00089596	1.24908
TCOGS2:TC014773-RA	9.24963	8.13062	1.11902	8.69013	9.31821	0.000121855	0.00089596	1.2489
TCOGS2:TC005546-RA	9.89519	10.8302	-0.935021	10.3627	-9.3168	0.000121954	0.000896224	1.24797
TCOGS2:TC011905-RA	14.027	12.9488	1.07824	13.4879	9.31028	0.000122412	0.000898441	1.24368
TCOGS2:TC012953-RA	7.96534	7.08637	0.878975	7.52586	9.30994	0.000122435	0.000898441	1.24346
TCOGS2:TC006683-RA	8.98586	7.87715	1.10871	8.43151	9.30983	0.000122443	0.000898441	1.24338
TCOGS2:TC003870-RA	9.36799	10.3562	-0.98823	9.8621	-9.30708	0.000122637	0.000899399	1.24157
TCOGS2:TC003079-RA	12.1077	12.9852	-0.877476	12.5464	-9.30484	0.000122795	0.000900099	1.24009
TCOGS2:TC002112-RA	11.591	10.6643	0.926716	11.1277	9.29745	0.000123318	0.000903472	1.23522
TCOGS2:TC007844-RA	8.45919	7.48999	0.969199	7.97459	9.29607	0.000123416	0.000903585	1.23431
TCOGS2:TC007741-RA	8.49177	7.46169	1.03008	7.97673	9.29546	0.00012346	0.000903585	1.2339
TCOGS2:TC007154-RA	10.3637	8.05307	2.31063	9.20838	9.28863	0.000123946	0.000906682	1.2294
TCOGS2:TC009076-RA	7.94736	8.84757	-0.900209	8.39746	-9.28732	0.000124039	0.000906899	1.22854
TCOGS2:TC015279-RA	12.0409	12.9931	-0.952149	12.517	-9.28065	0.000124517	0.00090993	1.22413
TCOGS2:TC000068-RA	8.40094	9.60669	-1.20576	9.00382	-9.27974	0.000124583	0.000909943	1.22353
TCOGS2:TC005320-RA	13.0768	14.1127	-1.03586	13.5947	-9.27871	0.000124657	0.00091002	1.22285
TCOGS2:TC011218-RA	9.49062	7.93177	1.55885	8.7112	9.27746	0.000124747	0.000910212	1.22202
TCOGS2:TC002431-RA	9.10937	10.0414	-0.932022	9.57538	-9.27456	0.000124956	0.000911073	1.2201
TCOGS2:TC015085-RA	9.77397	10.9021	-1.12809	10.338	-9.27405	0.000124992	0.000911073	1.21977
TCOGS2:TC007845-RA	11.2057	9.59486	1.61081	10.4003	9.26617	0.000125562	0.000914762	1.21456
TCOGS2:TC012996-RA	12.4847	13.4986	-1.01386	12.9917	-9.26134	0.000125913	0.000916852	1.21136
TCOGS2:TC001368-RA	10.5562	9.42881	1.12744	9.99253	9.25336	0.000126494	0.000920618	1.20608
TCOGS2:TC007486-RA	10.9517	11.9674	-1.01572	11.4595	-9.24985	0.000126751	0.000922019	1.20375
TCOGS2:TC013407-RA	10.1892	11.1627	-0.973416	10.676	-9.24558	0.000127065	0.000923593	1.20092
TCOGS2:TC005010-RA	11.0148	9.9023	1.11255	10.4586	9.24515	0.000127096	0.000923593	1.20063
TCOGS2:TC006750-RA	11.7322	10.4449	1.28734	11.0886	9.24107	0.000127397	0.000925305	1.19793
TCOGS2:TC004667-RA	12.088	12.9713	-0.883244	12.5296	-9.23767	0.000127648	0.000926658	1.19567
TCOGS2:TC015214-RA	12.4939	13.4541	-0.960177	12.974	-9.23012	0.000128207	0.00092983	1.19066
TCOGS2:TC009448-RA	8.8897	7.78227	1.10743	8.33598	9.23002	0.000128214	0.00092983	1.19059
TCOGS2:TC002760-RA	8.35926	7.38539	0.973874	7.87232	9.22885	0.000128301	0.000929989	1.18982
TCOGS2:TC014320-RA	11.3092	9.74314	1.56605	10.5262	9.22479	0.000128603	0.000931706	1.18712
TCOGS2:TC004859-RA	11.5535	12.4359	-0.8824	11.9947	-9.22327	0.000128717	0.000932059	1.18611
TCOGS2:TC008351-RA	8.26207	9.15402	-0.891952	8.70804	-9.22127	0.000128866	0.000932668	1.18478
TCOGS2:TC014761-RA	12.5692	14.3988	-1.82956	13.484	-9.21676	0.000129203	0.000934261	1.18179
TCOGS2:TC006564-RA	10.658	8.83779	1.82024	9.74791	9.21619	0.000129246	0.000934261	1.18141
TCOGS2:TC010323-RA	9.43279	10.3139	-0.881154	9.87336	-9.21572	0.000129282	0.000934261	1.18109
TCOGS2:TC007373-RA	11.2955	12.2831	-0.987631	11.7893	-9.21347	0.00012945	0.000934845	1.1796
TCOGS2:TC015637-RA	9.50029	10.4545	-0.954219	9.9774	-9.2129	0.000129493	0.000934845	1.17922
TCOGS2:TC009852-RA	10.2219	9.22401	0.997928	9.72297	9.20899	0.000129787	0.000936495	1.17662
TCOGS2:TC016231-RA	12.0418	13.7778	-1.73604	12.9098	-9.20673	0.000129958	0.000936576	1.17511
TCOGS2:TC009720-RA	12.3069	13.3233	-1.01645	12.8151	-9.20628	0.000129992	0.000936576	1.17481
TCOGS2:TC008488-RA	11.7152	12.7055	-0.990256	12.2103	-9.20624	0.000129995	0.000936576	1.17479
TCOGS2:TC012103-RA	14.9341	14.0679	0.866261	14.501	9.20471	0.000130111	0.000936747	1.17377
TCOGS2:TC030123-RA	7.60835	8.49496	-0.886612	8.05166	-9.20374	0.000130184	0.000936747	1.17312
TCOGS2:TC004158-RA	9.31157	7.549	1.76257	8.43028	9.20333	0.000130215	0.000936747	1.17285
TCOGS2:TC009794-RA	12.5547	13.4175	-0.862775	12.9861	-9.20115	0.00013038	0.00093706	1.1714
TCOGS2:TC002723-RA	9.08028	8.05927	1.02101	8.56978	9.20103	0.000130389	0.00093706	1.17132
TCOGS2:TC000571-RA	8.38742	9.28389	-0.896466	8.83565	-9.20006	0.000130462	0.000937116	1.17067
TCOGS2:TC011228-RA	10.6808	9.22845	1.45231	9.9546	9.19794	0.000130623	0.000937801	1.16926
TCOGS2:TC000419-RA	8.81313	7.77736	1.03577	8.29525	9.19615	0.000130759	0.000938309	1.16807
TCOGS2:TC008211-RA	8.29926	7.15596	1.1433	7.72761	9.19289	0.000131007	0.00093954	1.1659
TCOGS2:TC003791-RA	10.1983	11.1807	-0.982423	10.6895	-9.19217	0.000131062	0.00093954	1.16542
TCOGS2:TC015272-RA	9.08245	10.5685	-1.48602	9.82546	-9.19081	0.000131166	0.000939813	1.16451
[truncated: 12,324 more rows]

## Sheet: Gene Location & Expression
Unfertilized Eggs Genes	Chromosome/LG			Fertilized Egg Specific genes	Chromosome/LG	NOTE: All genes from unfertilized eggs were also expressed in fertilized eggs, listed here are only the ADDITIONAL genes specific to fertilized eggs.
TC000021	3			TC000062	3
TC000024	3			TC000096	3
TC000026	3			TC000102	3
TC000027	3			TC000105	3
TC000028	3			TC000116	3
TC000029	3			TC000214	2
TC000030	3			TC000218	2
TC000031	3			TC000221	2
TC000032	3			TC000232	2
TC000039	3			TC000246	2
TC000040	3			TC000273	2
TC000041	3			TC000303	2
TC000042	3			TC000314	2
TC000043	3			TC000318	2
TC000044	3			TC000329	2
TC000045	3			TC000337	2
TC000046	3			TC000341	2
TC000047	3			TC000343	2
TC000048	3			TC000361	2
TC000049	3			TC000364	2
TC000050	3			TC000394	2
TC000051	3			TC000396	2
TC000052	3			TC000403	2
TC000053	3			TC000419	2
TC000054	3			TC000431	2
TC000055	3			TC000440	2
TC000056	3			TC000442	2
TC000057	3			TC000486	2
TC000058	3			TC000494	2
TC000059	3			TC000498	2
TC000060	3			TC000521	2
TC000063	3			TC000527	2
TC000064	3			TC000562	2
TC000065	3			TC000583	2
TC000066	3			TC000588	2
TC000067	3			TC000602	2
TC000068	3			TC000604	2
TC000069	3			TC000638	2
TC000070	3			TC000640	2
TC000075	3			TC000642	2
TC000078	3			TC000643	2
TC000079	3			TC000656	2
TC000080	3			TC000660	2
TC000081	3			TC000664	2
TC000082	3			TC000701	2
TC000085	3			TC000710	2
TC000087	3			TC000721	2
TC000088	3			TC000723	2
TC000089	3			TC000727	2
TC000090	3			TC000734	2
TC000091	3			TC000740	2
TC000092	3			TC000753	2
TC000093	3			TC000756	2
TC000094	3			TC000761	2
TC000095	3			TC000802	2
TC000098	3			TC000804	2
TC000099	3			TC000813	2
TC000100	3			TC000814	2
TC000101	3			TC000821	2
TC000103	3			TC000851	2
TC000104	3			TC000852	2
TC000107	3			TC000859	2
TC000108	3			TC000861	2
TC000109	3			TC000871	2
TC000110	3			TC000876	2
TC000111	3			TC000901	2
TC000112	3			TC000910	2
TC000113	3			TC000925	2
TC000114	3			TC000936	2
TC000115	3			TC000950	2
TC000117	3			TC000952	2
TC000121	3			TC000959	2
TC000122	3			TC000977	2
TC000123	3			TC000979	2
TC000124	3			TC001018	2
TC000125	3			TC001044	2
TC000126	3			TC001048	2
TC000127	3			TC001050	2
TC000128	3			TC001076	2
TC000129	3			TC001114	2
TC000130	3			TC001115	2
TC000131	3			TC001121	2
TC000132	3			TC001129	2
TC000133	3			TC001132	2
TC000136	3			TC001136	2
TC000137	3			TC001154	2
TC000138	3			TC001161	2
TC000139	3			TC001164	2
TC000140	3			TC001175	2
TC000141	3			TC001178	2
TC000142	3			TC001187	2
TC000143	3			TC001213	2
TC000144	3			TC001221	2
TC000158	2			TC001266	2
TC000159	2			TC001268	2
TC000160	2			TC001270	2
TC000161	2			TC001288	2
TC000162	2			TC001299	2
TC000163	2			TC001310	2
TC000164	2			TC001324	2
TC000167	2			TC001610	1
TC000168	2			TC001628	1
TC000169	2			TC001636	1
TC000170	2			TC001656	9
TC000172	2			TC001658	9
TC000173	2			TC001678	9
TC000174	2			TC001684	1
TC000175	2			TC001690	1
TC000176	2			TC001696	1
TC000177	2			TC001726	1
TC000179	2			TC001734	1
TC000180	2			TC001735	1
TC000181	2			TC001740	1
TC000182	2			TC001924	9
TC000183	2			TC001940	9
TC000184	2			TC002115	3
TC000185	2			TC002128	3
TC000192	2			TC002188	8
TC000193	2			TC002200	8
TC000195	2			TC002389	3
TC000196	2			TC002439	3
TC000201	2			TC002451	3
TC000208	2			TC002460	3
TC000209	2			TC002465	3
TC000215	2			TC002470	3
TC000216	2			TC002473	3
TC000217	2			TC002474	3
TC000219	2			TC002524	3
TC000220	2			TC002528	3
TC000223	2			TC002538	3
TC000224	2			TC002551	3
TC000225	2			TC002557	3
TC000227	2			TC002595	3
TC000228	2			TC002658	3
TC000229	2			TC002665	3
TC000230	2			TC002681	3
TC000231	2			TC002705	3
TC000233	2			TC002708	3
TC000234	2			TC002721	3
TC000235	2			TC002723	3
TC000236	2			TC002729	3
TC000237	2			TC002771	3
TC000243	2			TC002774	3
TC000244	2			TC002840	3
TC000245	2			TC002847	3
TC000247	2			TC002865	3
TC000248	2			TC002890	3
TC000249	2			TC002938	3
TC000252	2			TC002953	3
TC000255	2			TC002962	3
TC000258	2			TC002984	3
TC000267	2			TC003009	3
TC000268	2			TC003022	3
TC000269	2			TC003054	3
TC000271	2			TC003056	3
TC000272	2			TC003096	3
TC000275	2			TC003103	3
TC000276	2			TC003104	3
TC000277	2			TC003109	3
TC000278	2			TC003144	3
TC000297	2			TC003174	3
TC000299	2			TC003176	3
TC000300	2			TC003227	3
TC000301	2			TC003282	3
TC000304	2			TC003315	3
TC000306	2			TC003352	3
TC000308	2			TC003353	3
TC000310	2			TC003361	3
TC000311	2			TC003376	3
TC000312	2			TC003381	3
TC000313	2			TC003388	3
TC000315	2			TC003393	3
TC000317	2			TC003413	3
TC000319	2			TC003432	3
TC000321	2			TC003460	3
TC000322	2			TC003493	3
TC000323	2			TC003504	3
TC000324	2			TC003526	3
TC000325	2			TC003552	3
TC000326	2			TC003563	3
TC000327	2			TC003584	3
TC000328	2			TC003590	3
TC000330	2			TC003599	3
TC000331	2			TC003603	3
TC000334	2			TC003609	3
TC000335	2			TC003612	3
TC000338	2			TC003634	3
TC000350	2			TC003709	3
TC000352	2			TC003781	3
TC000355	2			TC003796	3
TC000356	2			TC003819	3
TC000357	2			TC003837	3
TC000359	2			TC003872	3
TC000360	2			TC003876	3
TC000365	2			TC003891	3
TC000366	2			TC003893	3
TC000371	2			TC003905	3
TC000372	2			TC003919	3
TC000373	2			TC003970	3
TC000375	2			TC003971	3
TC000376	2			TC003986	3
TC000377	2			TC003990	3
TC000378	2			TC004004	3
TC000379	2			TC004018	3
TC000380	2			TC004022	3
TC000381	2			TC004023	3
TC000382	2			TC004114	1
TC000383	2			TC004119	1
TC000384	2			TC004157	1
TC000385	2			TC004158	1
TC000387	2			TC004301	9
TC000388	2			TC004302	9
TC000389	2			TC004306	9
TC000390	2			TC004447	2
TC000393	2			TC004452	2
TC000395	2			TC004465	2
TC000397	2			TC004484	2
TC000402	2			TC004506	2
TC000404	2			TC004538	2
TC000405	2			TC004539	2
TC000406	2			TC004540	2
TC000407	2			TC004543	2
TC000408	2			TC004547	2
TC000411	2			TC004548	2
TC000412	2			TC004552	2
TC000413	2			TC004586	1
TC000414	2			TC004593	1
TC000415	2			TC004608	1
TC000417	2			TC004624	1
TC000418	2			TC004640	1
TC000422	2			TC004641	1
TC000423	2			TC004643	1
TC000425	2			TC004677	1
TC000427	2			TC004685	1
TC000430	2			TC004704	1
TC000432	2			TC004708	1
TC000433	2			TC004726	1
TC000434	2			TC004734	1
TC000435	2			TC004747	1
TC000438	2			TC004770	1
TC000441	2			TC004796	1
TC000443	2			TC004816	2
TC000444	2			TC004858	2
TC000446	2			TC004860	2
TC000449	2			TC004895	2
TC000451	2			TC004915	2
TC000453	2			TC004922	2
TC000456	2			TC004929	2
TC000457	2			TC004942	2
TC000458	2			TC004943	2
TC000459	2			TC004952	2
TC000462	2			TC004955	2
TC000463	2			TC004972	2
TC000466	2			TC004974	2
TC000467	2			TC004993	2
TC000468	2			TC004998	2
TC000469	2			TC005171	1
TC000470	2			TC005211	9
TC000475	2			TC005353	8
TC000476	2			TC005354	8
TC000477	2			TC005365	8
TC000478	2			TC005369	8
TC000479	2			TC005379	8
TC000481	2			TC005383	8
TC000482	2			TC005413	8
TC000484	2			TC005418	8
TC000485	2			TC005434	8
TC000487	2			TC005440	8
TC000495	2			TC005441	8
TC000497	2			TC005448	8
TC000502	2			TC005483	8
TC000503	2			TC005492	8
TC000504	2			TC005560	8
TC000505	2			TC005562	8
TC000506	2			TC005624	8
TC000508	2			TC005640	8
TC000509	2			TC005653	8
TC000511	2			TC005661	8
TC000514	2			TC005691	8
TC000517	2			TC005726	8
TC000520	2			TC005732	8
TC000522	2			TC005741	8
TC000524	2			TC005752	8
TC000525	2			TC005765	8
TC000528	2			TC005818	8
TC000529	2			TC005836	8
TC000530	2			TC005849	8
TC000531	2			TC005884	8
TC000532	2			TC005925	8
TC000533	2			TC005927	8
TC000534	2			TC005944	8
TC000535	2			TC005963	8
TC000536	2			TC006023	8
TC000537	2			TC006026	8
TC000538	2			TC006027	8
TC000539	2			TC006068	8
TC000540	2			TC006096	8
TC000541	2			TC006099	8
TC000542	2			TC006101	8
TC000543	2			TC006119	8
TC000547	2			TC006120	8
TC000549	2			TC006174	8
TC000561	2			TC006187	8
TC000567	2			TC006200	8
TC000568	2			TC006202	8
TC000569	2			TC006208	8
TC000570	2			TC006230	8
TC000571	2			TC006241	8
TC000572	2			TC006244	8
TC000573	2			TC006265	8
TC000575	2			TC006304	8
TC000577	2			TC006317	8
TC000578	2			TC006336	8
TC000582	2			TC006379	8
TC000584	2			TC006428	8
TC000585	2			TC006440	8
TC000589	2			TC006441	8
TC000590	2			TC006454	8
TC000591	2			TC006455	8
TC000593	2			TC006461	8
TC000596	2			TC006497	8
TC000603	2			TC006520	8
TC000605	2			TC006544	8
TC000606	2			TC006563	8
TC000608	2			TC006588	8
TC000609	2			TC006617	8
TC000610	2			TC006632	8
TC000611	2			TC006636	8
TC000612	2			TC006656	8
TC000613	2			TC006663	8
TC000614	2			TC006672	8
TC000615	2			TC006683	8
TC000616	2			TC006727	8
TC000617	2			TC006735	8
TC000618	2			TC006749	8
TC000619	2			TC006752	8
TC000620	2			TC006764	8
TC000621	2			TC006766	8
TC000626	2			TC006787	8
TC000627	2			TC006803	8
TC000630	2			TC006804	8
TC000631	2			TC006805	8
TC000632	2			TC007007	4
TC000634	2			TC007017	4
TC000635	2			TC007024	4
TC000641	2			TC007044	4
TC000665	2			TC007053	4
TC000667	2			TC007061	4
TC000673	2			TC007085	4
TC000675	2			TC007120	4
TC000676	2			TC007128	4
TC000677	2			TC007154	4
TC000678	2			TC007167	4
TC000679	2			TC007170	4
TC000680	2			TC007194	4
TC000685	2			TC007197	4
TC000686	2			TC007203	4
TC000687	2			TC007233	4
TC000688	2			TC007235	4
TC000689	2			TC007241	4
TC000693	2			TC007266	4
TC000706	2			TC007267	4
TC000707	2			TC007274	4
TC000708	2			TC007290	4
TC000711	2			TC007300	4
TC000713	2			TC007306	4
TC000714	2			TC007320	4
TC000715	2			TC007321	4
TC000719	2			TC007335	4
TC000720	2			TC007361	4
TC000737	2			TC007368	4
TC000739	2			TC007400	4
TC000746	2			TC007402	4
TC000747	2			TC007411	4
TC000748	2			TC007429	4
TC000749	2			TC007431	4
TC000750	2			TC007445	4
TC000754	2			TC007464	4
TC000755	2			TC007506	4
TC000758	2			TC007525	4
TC000759	2			TC007536	4
TC000760	2			TC007543	4
TC000766	2			TC007545	4
TC000767	2			TC007551	4
TC000768	2			TC007583	4
TC000769	2			TC007584	4
TC000770	2			TC007617	4
TC000771	2			TC007637	4
TC000772	2			TC007661	4
TC000773	2			TC007688	4
TC000779	2			TC007715	4
TC000780	2			TC007729	4
TC000781	2			TC007746	4
TC000783	2			TC007752	4
TC000784	2			TC007770	4
TC000785	2			TC007812	4
TC000788	2			TC007826	4
TC000789	2			TC007882	4
TC000790	2			TC007914	4
TC000792	2			TC007922	4
TC000793	2			TC007923	4
TC000795	2			TC007946	4
TC000797	2			TC007950	4
TC000801	2			TC007951	4
TC000805	2			TC007979	4
TC000806	2			TC007996	4
TC000807	2			TC008003	4
TC000810	2			TC008028	4
TC000811	2			TC008029	4
TC000812	2			TC008033	4
TC000815	2			TC008048	4
TC000818	2			TC008093	4
TC000822	2			TC008099	4
TC000823	2			TC008100	4
TC000824	2			TC008104	4
TC000825	2			TC008134	4
TC000827	2			TC008148	4
TC000828	2			TC008218	4
TC000829	2			TC008227	4
TC000831	2			TC008232	4
TC000835	2			TC008237	4
TC000837	2			TC008243	4
TC000838	2			TC008267	4
TC000840	2			TC008291	4
TC000844	2			TC008333	4
TC000847	2			TC008340	4
TC000849	2			TC008342	4
TC000854	2			TC008351	4
TC000855	2			TC008366	4
TC000856	2			TC008396	4
TC000858	2			TC008401	4
TC000863	2			TC008448	4
TC000868	2			TC008451	4
TC000872	2			TC008469	4
TC000873	2			TC008482	4
TC000874	2			TC008485	4
TC000875	2			TC008506	4
TC000877	2			TC008509	4
TC000880	2			TC008522	4
TC000881	2			TC008603	7
TC000882	2			TC008608	7
TC000886	2			TC008652	7
TC000889	2			TC008659	7
TC000893	2			TC008702	7
TC000894	2			TC008730	7
TC000898	2			TC008734	7
TC000903	2			TC008737	7
TC000912	2			TC008758	7
TC000916	2			TC008761	7
TC000917	2			TC008765	7
TC000920	2			TC008768	7
TC000921	2			TC008769	7
TC000922	2			TC008770	7
TC000926	2			TC008779	7
TC000928	2			TC008780	7
TC000929	2			TC008783	7
TC000930	2			TC008822	7
TC000931	2			TC008839	7
TC000932	2			TC008867	7
TC000933	2			TC008900	7
TC000934	2			TC008914	7
TC000938	2			TC008928	7
TC000940	2			TC008933	7
TC000941	2			TC008966	7
TC000943	2			TC008969	7
TC000944	2			TC009012	7
TC000947	2			TC009030	7
TC000948	2			TC009063	7
TC000949	2			TC009082	7
TC000953	2			TC009087	7
TC000954	2			TC009097	7
TC000955	2			TC009101	7
TC000956	2			TC009102	7
TC000957	2			TC009115	7
TC000960	2			TC009116	7
TC000961	2			TC009137	7
TC000962	2			TC009138	7
TC000963	2			TC009173	7
TC000964	2			TC009180	7
TC000965	2			TC009185	7
TC000966	2			TC009198	7
TC000967	2			TC009204	7
TC000968	2			TC009233	7
TC000969	2			TC009283	7
TC000970	2			TC009286	7
TC000971	2			TC009304	7
TC000972	2			TC009332	7
TC000973	2			TC009344	7
TC000974	2			TC009371	7
TC000975	2			TC009398	7
TC000985	2			TC009401	7
TC000986	2			TC009412	7
TC000987	2			TC009414	7
TC000988	2			TC009442	7
TC000991	2			TC009447	7
TC000992	2			TC009448	7
TC000994	2			TC009455	7
TC000995	2			TC009525	7
TC000997	2			TC009528	7
TC000998	2			TC009532	7
TC001000	2			TC009567	7
TC001003	2			TC009574	7
TC001004	2			TC009616	7
TC001019	2			TC009624	7
TC001020	2			TC009629	7
TC001022	2			TC009634	7
TC001025	2			TC009642	7
TC001026	2			TC009649	7
TC001027	2			TC009650	7
TC001029	2			TC009666	7
TC001030	2			TC009671	7
TC001032	2			TC009684	7
TC001033	2			TC009685	7
TC001034	2			TC009694	7
TC001035	2			TC009696	7
TC001036	2			TC009698	7
TC001037	2			TC009716	7
TC001038	2			TC009731	7
TC001039	2			TC009774	7
TC001040	2			TC009805	7
TC001041	2			TC009806	7
TC001042	2			TC009821	7
TC001043	2			TC009856	7
TC001051	2			TC009877	7
TC001052	2			TC009883	7
TC001054	2			TC009887	7
TC001056	2			TC009890	7
TC001057	2			TC009934	7
TC001058	2			TC009943	7
TC001061	2			TC009954	7
TC001062	2			TC009955	7
TC001063	2			TC009958	7
TC001065	2			TC009959	7
TC001066	2			TC009969	7
TC001067	2			TC010004	7
TC001068	2			TC010023	7
TC001071	2			TC010028	7
TC001072	2			TC010050	7
TC001073	2			TC010056	7
TC001074	2			TC010062	7
TC001081	2			TC010094	7
TC001083	2			TC010117	7
TC001084	2			TC010158	7
TC001085	2			TC010164	7
TC001086	2			TC010191	7
TC001087	2			TC010192	7
TC001088	2			TC010196	7
TC001089	2			TC010215	7
TC001091	2			TC010347	3
TC001092	2			TC010349	3
TC001093	2			TC010357	3
TC001094	2			TC010365	3
TC001097	2			TC010399	5
TC001098	2			TC010411	5
TC001099	2			TC010415	5
TC001100	2			TC010421	5
TC001101	2			TC010423	5
TC001102	2			TC010513	3
TC001103	2			TC010539	3
TC001104	2			TC010541	3
TC001105	2			TC010542	3
TC001107	2			TC010547	3
TC001108	2			TC010551	3
TC001109	2			TC010790	1
TC001118	2			TC010803	1
TC001120	2			TC010806	1
TC001123	2			TC010815	1
TC001124	2			TC010828	1
TC001125	2			TC010836	1
TC001128	2			TC010837	1
TC001133	2			TC010845	1
TC001134	2			TC010868	1
TC001135	2			TC010933	5
TC001137	2			TC010939	5
TC001139	2			TC010951	5
TC001142	2			TC010953	5
TC001144	2			TC010954	5
TC001145	2			TC010969	9
TC001146	2			TC010983	9
TC001148	2			TC010993	9
TC001150	2			TC011002	10
TC001151	2			TC011027	10
TC001152	2			TC011060	10
TC001162	2			TC011069	10
TC001165	2			TC011077	10
TC001166	2			TC011084	10
TC001167	2			TC011114	10
TC001168	2			TC011133	10
TC001169	2			TC011135	10
TC001170	2			TC011151	10
TC001171	2			TC011201	10
TC001172	2			TC011212	10
TC001173	2			TC011218	10
TC001174	2			TC011222	10
TC001176	2			TC011229	10
TC001179	2			TC011230	10
TC001186	2			TC011244	10
TC001188	2			TC011259	10
TC001189	2			TC011291	10
TC001191	2			TC011336	10
TC001192	2			TC011356	10
TC001193	2			TC011360	10
TC001194	2			TC011376	10
TC001195	2			TC011392	10
TC001197	2			TC011394	10
TC001199	2			TC011428	10
TC001200	2			TC011448	10
TC001201	2			TC011452	10
TC001202	2			TC011480	10
TC001204	2			TC011481	10
TC001205	2			TC011508	1
TC001206	2			TC011532	1
TC001207	2			TC011610	9
TC001209	2			TC011633	9
TC001210	2			TC011639	9
TC001214	2			TC011655	9
TC001217	2			TC011657	9
TC001219	2			TC011658	9
TC001220	2			TC011660	9
TC001224	2			TC011675	9
TC001225	2			TC011677	9
TC001226	2			TC011678	9
TC001228	2			TC011720	9
TC001229	2			TC011761	9
TC001230	2			TC011769	9
TC001231	2			TC011793	9
TC001232	2			TC011803	9
TC001235	2			TC011825	9
TC001236	2			TC011826	9
TC001237	2			TC011852	9
TC001240	2			TC011888	9
TC001241	2			TC011925	9
TC001242	2			TC011926	9
TC001243	2			TC011993	9
TC001247	2			TC011994	9
TC001249	2			TC011998	9
TC001250	2			TC012036	9
TC001251	2			TC012044	9
TC001252	2			TC012051	9
TC001254	2			TC012052	9
TC001256	2			TC012062	9
TC001257	2			TC012066	9
TC001262	2			TC012078	9
TC001263	2			TC012089	9
TC001264	2			TC012121	9
TC001265	2			TC012123	9
TC001276	2			TC012124	9
TC001277	2			TC012138	9
TC001278	2			TC012151	9
TC001280	2			TC012158	9
TC001281	2			TC012161	9
TC001282	2			TC012163	9
TC001287	2			TC012188	9
TC001289	2			TC012223	9
TC001291	2			TC012228	9
TC001292	2			TC012229	9
TC001293	2			TC012241	9
TC001302	2			TC012271	9
TC001303	2			TC012284	9
TC001306	2			TC012286	9
TC001312	2			TC012297	9
TC001316	2			TC012338	9
TC001317	2			TC012339	9
TC001318	2			TC012419	9
TC001320	2			TC012428	9
TC001321	2			TC012436	9
TC001322	2			TC012450	9
TC001323	2			TC012497	9
TC001325	2			TC012499	9
TC001326	2			TC012520	9
TC001327	2			TC012521	9
TC001328	2			TC012539	9
TC001329	2			TC012546	9
TC001330	2			TC012573	9
TC001334	2			TC012574	9
TC001335	2			TC012597	9
TC001336	2			TC012611	9
TC001346	2			TC012620	9
TC001347	2			TC012684	9
TC001348	2			TC012688	9
TC001350	2			TC012704	9
TC001355	2			TC012707	9
TC001356	2			TC012744	9
TC001357	2			TC012752	9
TC001358	2			TC012770	9
TC001359	2			TC012781	9
TC001360	2			TC012799	9
TC001362	2			TC012806	9
TC001363	2			TC012818	9
TC001364	2			TC012839	9
TC001365	2			TC012841	9
TC001366	2			TC012848	9
TC001367	2			TC012852	9
TC001368	2			TC012870	9
TC001370	2			TC012913	2
TC001371	2			TC012922	2
TC001372	2			TC012997	5
TC001374	2			TC013021	5
TC001375	2			TC013042	5
TC001377	2			TC013049	5
TC001378	2			TC013067	5
TC001379	2			TC013097	5
TC001380	2			TC013103	5
TC001381	2			TC013112	5
TC001382	2			TC013122	5
TC001383	2			TC013126	5
TC001549	3			TC013128	5
TC001555	3			TC013135	5
TC001557	3			TC013166	5
TC001558	3			TC013169	5
TC001559	3			TC013172	5
TC001560	3			TC013191	5
TC001561	3			TC013200	5
TC001563	3			TC013227	5
TC001565	3			TC013260	5
TC001566	3			TC013261	5
TC001567	3			TC013295	7
TC001568	3			TC013309	5
TC001569	3			TC013319	5
TC001570	3			TC013334	5
TC001571	3			TC013335	5
TC001572	3			TC013349	5
TC001573	3			TC013403	5
TC001574	3			TC013417	5
TC001575	3			TC013541	5
TC001577	3			TC013550	5
TC001579	3			TC013596	1
TC001580	3			TC013608	1
TC001582	3			TC013613	1
TC001600	1			TC013617	1
TC001601	1			TC013628	1
TC001602	1			TC013630	1
TC001604	1			TC013631	1
TC001605	1			TC013646	5
TC001606	1			TC013682	5
TC001607	1			TC013733	5
TC001609	1			TC013741	5
TC001611	1			TC013748	5
TC001612	1			TC013757	5
TC001613	1			TC013771	5
TC001614	1			TC013772	5
TC001615	1			TC013783	5
TC001616	1			TC013785	5
TC001617	1			TC013787	5
TC001618	1			TC013894	5
TC001619	1			TC013903	5
TC001620	1			TC013929	5
TC001621	1			TC013945	5
TC001622	1			TC013967	5
TC001623	1			TC014032	5
TC001624	1			TC014034	5
TC001629	1			TC014049	5
TC001630	1			TC014050	5
TC001631	1			TC014052	5
TC001632	1			TC014076	5
TC001633	1			TC014105	5
TC001634	1			TC014108	5
TC001635	1			TC014147	5
TC001637	1			TC014155	5
TC001638	1			TC014162	5
TC001639	1			TC014186	1
TC001640	1			TC014190	1
TC001643	9			TC014196	1
TC001657	9			TC014225	1
TC001663	9			TC014227	1
TC001666	9			TC014229	1
TC001667	9			TC014231	1
TC001668	9			TC014232	1
TC001670	9			TC014296	5
TC001671	9			TC014334	5
TC001672	9			TC014359	5
TC001673	9			TC014387	5
TC001674	9			TC014400	5
TC001676	9			TC014408	5
TC001677	9			TC014409	5
TC001679	9			TC014469	5
TC001680	9			TC014479	5
TC001694	1			TC014549	5
TC001697	1			TC014573	5
TC001698	1			TC014615	5
TC001699	1			TC014616	5
TC001701	1			TC014663	5
TC001702	1			TC014685	5
TC001703	1			TC014696	5
TC001704	1			TC014730	5
TC001709	1			TC014731	5
TC001710	1			TC014748	5
TC001711	1			TC014773	5
TC001712	1			TC014775	5
TC001713	1			TC014776	5
TC001714	1			TC014810	5
TC001715	1			TC014836	6
TC001718	1			TC014837	6
TC001719	1			TC014844	6
TC001720	1			TC014856	6
TC001722	1			TC014863	6
TC001723	1			TC014881	6
TC001724	1			TC014927	6
TC001725	1			TC014988	6
TC001729	1			TC014997	6
TC001733	1			TC014999	6
TC001736	1			TC015003	6
TC001737	1			TC015035	6
TC001738	1			TC015058	6
TC001739	1			TC015083	6
TC001741	1			TC015127	6
TC001742	1			TC015130	6
TC001743	1			TC015132	6
TC001744	1			TC015145	6
TC001745	1			TC015146	6
TC001746	1			TC015149	6
TC001747	1			TC015158	6
TC001748	1			TC015219	8
TC001749	1			TC015227	8
TC001750	1			TC015234	6
TC001751	1			TC015236	6
TC001752	1			TC015262	6
TC001753	1			TC015265	6
TC001754	1			TC015266	6
TC001755	1			TC015304	6
TC001756	1			TC015390	6
TC001757	1			TC015406	6
TC001759	1			TC015436	6
TC001760	1			TC015448	6
TC001761	1			TC015455	6
TC001762	1			TC015457	6
TC001763	1			TC015460	6
TC001765	1			TC015470	6
TC001766	1			TC015475	6
TC001768	1			TC015487	8
TC001769	1			TC015488	6
TC001771	1			TC015490	6
TC001772	1			TC015523	6
TC001773	1			TC015531	6
TC001774	1			TC015544	6
TC001781	1			TC015556	6
TC001916	9			TC015565	6
TC001918	9			TC015572	6
TC001919	9			TC015591	6
TC001920	9			TC015593	6
TC001921	9			TC015597	6
TC001922	9			TC015599	6
TC001923	9			TC015601	6
TC001925	9			TC015616	6
TC001934	9			TC015640	6
TC001936	9			TC015652	6
TC001941	9			TC015696	6
TC001942	9			TC015699	6
TC001943	9			TC015712	6
TC001944	9			TC015716	6
TC001945	9			TC015718	6
TC001947	9			TC015721	6
TC002112	3			TC015723	6
TC002116	3			TC015725	6
TC002119	3			TC015734	6
TC002120	3			TC015762	6
TC002121	3			TC015782	6
TC002122	3			TC015796	6
TC002123	3			TC015841	6
TC002124	3			TC015850	6
TC002125	3			TC015898	7
TC002126	3			TC015902	7
TC002127	3			TC015903	7
TC002129	3			TC015904	7
TC002130	3			TC015928	7
TC002131	3			TC016088	10
TC002132	3			TC016095	10
TC002133	3			TC016167	2
TC002134	3			TC016194	10
TC002135	3			TC016199	10
TC002136	3			TC016205	10
TC002137	3			TC016213	10
TC002138	3			TC016217	10
TC002139	3			TC016297	9
TC002140	3			TC016319	5
TC002141	3			TC016339	7
TC002142	3			TC016341	7
TC002147	3			TC016343	7
TC002148	3			TC016349	7
TC002149	3			TC016361	7
TC002150	3			TC016372	7
TC002151	3			TC030064	2
TC002171	8			TC030146	6
TC002172	8			TC030215	7
TC002173	8			TC030280	2
TC002174	8			TC030424	2
TC002175	8			TC030448	10
TC002177	8			TC030463	1
TC002185	8			TC030552	4
TC002189	8			TC030580	9
TC002190	8			TC030715	7
TC002191	8			TC030736	7
TC002193	8			TC030746	2
TC002213	8
TC002215	8
TC002216	8
TC002218	8
TC002219	8
TC002221	8
TC002222	8
TC002388	3
TC002390	3
TC002391	3
TC002392	3
TC002393	3
TC002394	3
TC002395	3
TC002396	3
TC002398	3
TC002403	3
TC002404	3
TC002405	3
TC002406	3
TC002407	3
TC002408	3
TC002409	3
TC002411	3
TC002412	3
TC002414	3
TC002415	3
TC002416	3
TC002420	3
TC002421	3
TC002422	3
TC002423	3
TC002424	3
TC002425	3
TC002426	3
TC002427	3
TC002431	3
TC002432	3
TC002433	3
TC002438	3
TC002441	3
TC002443	3
TC002446	3
TC002447	3
TC002448	3
TC002454	3
TC002455	3
TC002458	3
TC002459	3
TC002461	3
TC002462	3
TC002463	3
TC002464	3
TC002471	3
TC002472	3
TC002475	3
TC002476	3
TC002480	3
TC002481	3
TC002488	3
TC002490	3
TC002492	3
TC002495	3
TC002496	3
TC002498	3
TC002499	3
TC002500	3
TC002501	3
TC002502	3
TC002503	3
TC002504	3
TC002505	3
TC002506	3
TC002507	3
TC002510	3
TC002518	3
TC002519	3
TC002520	3
TC002522	3
TC002523	3
TC002527	3
TC002529	3
TC002530	3
TC002531	3
TC002532	3
TC002533	3
TC002534	3
TC002535	3
TC002536	3
TC002537	3
TC002539	3
TC002540	3
TC002545	3
TC002546	3
TC002547	3
TC002548	3
TC002550	3
TC002552	3
TC002553	3
TC002555	3
TC002556	3
TC002558	3
TC002559	3
TC002560	3
TC002561	3
TC002564	3
TC002565	3
TC002566	3
TC002567	3
TC002568	3
TC002569	3
TC002570	3
TC002571	3
TC002572	3
TC002573	3
TC002574	3
TC002583	3
TC002584	3
TC002585	3
TC002587	3
TC002588	3
TC002589	3
TC002590	3
TC002591	3
TC002593	3
TC002594	3
TC002596	3
TC002597	3
TC002598	3
TC002599	3
TC002601	3
TC002602	3
TC002603	3
TC002606	3
TC002608	3
TC002609	3
TC002611	3
TC002616	3
TC002617	3
TC002618	3
TC002622	3
TC002624	3
TC002625	3
TC002627	3
TC002628	3
TC002629	3
TC002633	3
TC002635	3
TC002636	3
TC002637	3
TC002638	3
TC002643	3
TC002644	3
TC002646	3
TC002647	3
TC002648	3
TC002649	3
TC002650	3
TC002652	3
TC002653	3
TC002659	3
TC002667	3
TC002668	3
TC002669	3
TC002671	3
TC002672	3
TC002673	3
TC002674	3
TC002682	3
TC002683	3
TC002686	3
TC002688	3
TC002690	3
TC002697	3
TC002698	3
TC002709	3
TC002710	3
TC002712	3
TC002713	3
TC002714	3
TC002715	3
TC002716	3
TC002717	3
TC002718	3
TC002719	3
TC002720	3
TC002722	3
TC002727	3
TC002730	3
TC002731	3
TC002732	3
TC002733	3
TC002734	3
TC002735	3
TC002736	3
TC002737	3
TC002738	3
TC002739	3
TC002740	3
TC002741	3
TC002742	3
TC002743	3
TC002762	3
TC002763	3
TC002775	3
TC002777	3
TC002780	3
TC002783	3
TC002784	3
TC002789	3
TC002790	3
TC002791	3
TC002792	3
TC002799	3
TC002800	3
TC002803	3
TC002805	3
TC002812	3
TC002813	3
TC002814	3
TC002816	3
TC002817	3
TC002823	3
TC002825	3
TC002826	3
TC002828	3
TC002829	3
TC002830	3
TC002838	3
TC002839	3
TC002842	3
TC002850	3
TC002851	3
TC002852	3
TC002853	3
TC002855	3
TC002856	3
TC002857	3
TC002858	3
TC002859	3
TC002860	3
TC002864	3
TC002875	3
TC002876	3
TC002877	3
TC002880	3
TC002881	3
TC002885	3
TC002886	3
TC002887	3
TC002888	3
TC002889	3
TC002894	3
TC002895	3
TC002896	3
TC002897	3
TC002898	3
TC002900	3
TC002904	3
TC002905	3
TC002906	3
TC002911	3
TC002912	3
TC002914	3
TC002915	3
TC002917	3
TC002918	3
TC002919	3
TC002921	3
TC002922	3
TC002923	3
TC002924	3
TC002925	3
TC002929	3
TC002930	3
TC002931	3
TC002932	3
TC002933	3
TC002934	3
TC002935	3
TC002936	3
TC002937	3
TC002939	3
TC002940	3
TC002941	3
TC002943	3
TC002944	3
TC002947	3
TC002948	3
TC002949	3
TC002950	3
TC002951	3
TC002955	3
TC002956	3
TC002957	3
TC002959	3
TC002960	3
TC002961	3
TC002963	3
TC002964	3
TC002965	3
TC002966	3
TC002967	3
TC002968	3
TC002971	3
TC002972	3
TC002973	3
TC002976	3
TC002978	3
TC002979	3
TC002980	3
TC002981	3
TC002983	3
TC002985	3
TC002986	3
TC002987	3
TC002988	3
TC002989	3
TC002990	3
TC002991	3
TC002992	3
TC002993	3
TC002994	3
TC002995	3
TC003000	3
TC003001	3
TC003004	3
TC003005	3
TC003006	3
TC003007	3
TC003008	3
TC003010	3
TC003011	3
TC003016	3
TC003018	3
TC003019	3
TC003020	3
TC003021	3
TC003023	3
TC003024	3
TC003025	3
TC003026	3
TC003027	3
TC003028	3
TC003029	3
TC003032	3
TC003033	3
TC003034	3
TC003035	3
TC003047	3
TC003048	3
TC003055	3
TC003057	3
TC003060	3
TC003062	3
TC003063	3
TC003064	3
TC003066	3
TC003067	3
TC003068	3
TC003069	3
TC003070	3
TC003073	3
TC003074	3
TC003076	3
TC003078	3
TC003079	3
TC003085	3
TC003086	3
TC003091	3
TC003092	3
TC003093	3
TC003094	3
TC003097	3
TC003098	3
TC003099	3
TC003100	3
TC003101	3
TC003102	3
TC003116	3
TC003117	3
TC003118	3
TC003119	3
TC003121	3
TC003122	3
TC003123	3
TC003127	3
TC003128	3
TC003129	3
TC003130	3
TC003132	3
TC003137	3
TC003138	3
TC003139	3
TC003140	3
TC003141	3
TC003142	3
TC003143	3
TC003145	3
TC003146	3
TC003147	3
TC003148	3
TC003149	3
TC003151	3
TC003152	3
TC003153	3
TC003154	3
TC003155	3
TC003156	3
TC003158	3
TC003159	3
TC003160	3
TC003161	3
TC003162	3
TC003167	3
TC003168	3
TC003169	3
TC003170	3
TC003172	3
TC003173	3
TC003178	3
TC003179	3
TC003180	3
TC003181	3
TC003182	3
TC003183	3
TC003184	3
TC003185	3
TC003186	3
TC003187	3
TC003189	3
TC003191	3
TC003192	3
TC003193	3
TC003194	3
TC003198	3
TC003201	3
TC003202	3
TC003203	3
TC003204	3
TC003205	3
TC003206	3
TC003207	3
TC003208	3
TC003209	3
TC003210	3
TC003211	3
TC003212	3
TC003213	3
TC003214	3
TC003215	3
TC003216	3
TC003221	3
TC003222	3
TC003223	3
TC003224	3
TC003226	3
TC003228	3
TC003231	3
TC003232	3
TC003233	3
TC003234	3
TC003235	3
TC003236	3
TC003237	3
TC003238	3
TC003239	3
TC003240	3
TC003241	3
TC003242	3
TC003243	3
TC003245	3
TC003246	3
TC003247	3
TC003248	3
TC003250	3
TC003251	3
TC003252	3
TC003254	3
TC003255	3
TC003256	3
TC003257	3
TC003258	3
TC003259	3
TC003263	3
TC003264	3
TC003268	3
TC003269	3
TC003270	3
TC003271	3
TC003272	3
TC003279	3
TC003280	3
TC003283	3
TC003286	3
TC003289	3
TC003290	3
TC003291	3
TC003292	3
TC003293	3
TC003298	3
TC003302	3
TC003303	3
TC003304	3
TC003305	3
TC003306	3
TC003307	3
TC003308	3
TC003309	3
TC003310	3
TC003311	3
TC003316	3
TC003318	3
TC003319	3
TC003320	3
TC003322	3
TC003323	3
TC003324	3
TC003325	3
TC003326	3
TC003327	3
TC003328	3
TC003329	3
TC003331	3
TC003332	3
TC003334	3
TC003335	3
TC003336	3
TC003337	3
TC003342	3
TC003345	3
TC003346	3
TC003347	3
TC003348	3
TC003349	3
TC003350	3
TC003351	3
TC003354	3
TC003355	3
TC003356	3
TC003363	3
TC003365	3
TC003366	3
TC003367	3
TC003368	3
TC003369	3
TC003370	3
TC003371	3
TC003372	3
TC003373	3
TC003374	3
TC003375	3
TC003377	3
TC003380	3
TC003389	3
TC003390	3
TC003391	3
TC003392	3
TC003395	3
TC003396	3
TC003397	3
TC003398	3
TC003401	3
TC003402	3
TC003403	3
TC003404	3
TC003405	3
TC003407	3
TC003408	3
TC003409	3
TC003415	3
TC003416	3
TC003417	3
TC003418	3
TC003419	3
TC003420	3
TC003421	3
TC003424	3
TC003425	3
TC003426	3
TC003427	3
TC003429	3
TC003433	3
TC003434	3
TC003435	3
TC003436	3
TC003438	3
TC003439	3
TC003440	3
TC003441	3
TC003442	3
TC003443	3
TC003444	3
TC003445	3
TC003446	3
TC003447	3
TC003448	3
TC003449	3
TC003450	3
TC003451	3
TC003452	3
TC003455	3
TC003458	3
TC003459	3
TC003461	3
TC003462	3
TC003465	3
TC003466	3
TC003467	3
TC003468	3
TC003474	3
TC003476	3
TC003477	3
TC003478	3
TC003479	3
TC003480	3
TC003481	3
TC003484	3
TC003485	3
TC003487	3
TC003488	3
TC003489	3
TC003490	3
TC003491	3
TC003492	3
TC003494	3
TC003495	3
TC003496	3
TC003497	3
TC003498	3
TC003499	3
TC003500	3
TC003501	3
TC003502	3
TC003503	3
TC003508	3
TC003514	3
TC003515	3
TC003516	3
TC003517	3
TC003518	3
TC003519	3
TC003520	3
TC003521	3
TC003522	3
TC003523	3
TC003524	3
TC003525	3
TC003527	3
TC003528	3
TC003529	3
TC003531	3
TC003532	3
TC003538	3
TC003539	3
TC003540	3
TC003541	3
TC003545	3
TC003546	3
TC003547	3
TC003548	3
TC003549	3
TC003550	3
TC003553	3
TC003554	3
TC003555	3
TC003556	3
TC003561	3
TC003562	3
TC003565	3
TC003566	3
TC003567	3
TC003568	3
TC003570	3
TC003571	3
TC003573	3
TC003574	3
TC003580	3
TC003582	3
TC003587	3
TC003588	3
TC003589	3
TC003594	3
TC003596	3
TC003597	3
TC003600	3
TC003601	3
TC003602	3
TC003606	3
TC003607	3
TC003608	3
TC003611	3
TC003616	3
TC003617	3
TC003619	3
TC003620	3
TC003621	3
TC003626	3
TC003627	3
TC003628	3
TC003629	3
TC003630	3
TC003632	3
TC003633	3
TC003635	3
TC003637	3
TC003641	3
TC003642	3
TC003644	3
TC003645	3
TC003648	3
TC003649	3
TC003650	3
TC003651	3
TC003652	3
TC003653	3
TC003655	3
TC003656	3
TC003666	3
TC003668	3
TC003669	3
TC003670	3
TC003671	3
TC003672	3
TC003673	3
TC003674	3
TC003675	3
TC003681	3
TC003689	3
TC003690	3
TC003691	3
TC003692	3
TC003693	3
TC003694	3
TC003695	3
TC003696	3
TC003697	3
TC003698	3
TC003699	3
TC003706	3
TC003707	3
TC003708	3
TC003711	3
TC003712	3
TC003713	3
TC003714	3
TC003715	3
TC003716	3
TC003717	3
TC003719	3
TC003720	3
TC003727	3
TC003728	3
TC003729	3
TC003731	3
TC003732	3
TC003733	3
TC003747	3
TC003748	3
TC003750	3
TC003752	3
TC003753	3
TC003754	3
TC003756	3
TC003757	3
TC003758	3
TC003759	3
TC003766	3
TC003767	3
TC003773	3
TC003774	3
TC003775	3
TC003782	3
TC003783	3
TC003786	3
TC003787	3
TC003788	3
TC003789	3
TC003790	3
TC003791	3
TC003792	3
TC003794	3
TC003798	3
TC003799	3
TC003800	3
TC003801	3
TC003802	3
TC003805	3
TC003806	3
TC003809	3
TC003810	3
TC003811	3
TC003812	3
TC003813	3
TC003814	3
TC003817	3
TC003818	3
TC003821	3
TC003822	3
TC003823	3
TC003825	3
TC003826	3
TC003827	3
TC003828	3
TC003829	3
TC003830	3
TC003831	3
TC003833	3
TC003836	3
TC003838	3
TC003839	3
TC003840	3
TC003841	3
TC003842	3
TC003843	3
TC003844	3
TC003848	3
TC003849	3
TC003850	3
TC003851	3
TC003852	3
TC003854	3
TC003856	3
TC003858	3
TC003859	3
TC003860	3
TC003861	3
TC003862	3
TC003864	3
TC003869	3
TC003870	3
TC003871	3
TC003873	3
TC003874	3
TC003875	3
TC003877	3
TC003878	3
TC003879	3
TC003883	3
TC003884	3
TC003886	3
TC003894	3
TC003895	3
TC003896	3
TC003898	3
TC003899	3
TC003900	3
TC003901	3
TC003902	3
TC003906	3
TC003908	3
TC003909	3
TC003910	3
TC003911	3
TC003912	3
TC003916	3
TC003917	3
TC003920	3
TC003922	3
TC003924	3
TC003930	3
TC003931	3
TC003932	3
TC003935	3
TC003936	3
TC003938	3
TC003939	3
TC003940	3
TC003942	3
TC003943	3
TC003944	3
TC003945	3
TC003946	3
TC003947	3
TC003948	3
TC003950	3
TC003951	3
TC003952	3
TC003953	3
TC003954	3
TC003955	3
TC003956	3
TC003957	3
TC003958	3
TC003959	3
TC003964	3
TC003965	3
TC003966	3
TC003967	3
TC003968	3
TC003973	3
TC003974	3
TC003975	3
TC003977	3
TC003978	3
TC003980	3
TC003982	3
TC003984	3
TC003988	3
TC003991	3
TC003992	3
TC003996	3
TC003997	3
TC003998	3
TC003999	3
TC004001	3
TC004005	3
TC004013	3
TC004014	3
TC004017	3
TC004029	3
TC004030	3
TC004031	3
TC004033	3
TC004111	1
TC004115	1
TC004116	1
TC004117	1
TC004120	1
TC004121	1
TC004122	1
TC004123	1
TC004124	1
TC004125	1
TC004127	1
TC004128	1
TC004129	1
TC004131	1
TC004132	1
TC004133	1
TC004134	1
TC004140	1
TC004141	1
TC004142	1
TC004143	1
TC004144	1
TC004145	1
TC004146	1
TC004148	1
TC004149	1
TC004150	1
TC004151	1
TC004152	1
TC004153	1
TC004159	1
TC004160	1
TC004308	9
TC004309	9
TC004311	9
TC004312	9
TC004313	9
TC004314	9
TC004316	9
TC004317	9
TC004318	9
TC004326	9
TC004355	10
TC004356	10
TC004357	10
TC004358	10
TC004359	10
TC004360	10
TC004361	10
TC004362	10
TC004363	10
TC004364	10
TC004365	10
TC004366	10
TC004367	10
TC004368	10
TC004369	10
TC004370	10
TC004373	10
TC004374	10
TC004375	10
TC004376	10
TC004377	10
TC004378	10
TC004379	10
TC004380	10
TC004381	10
TC004382	10
TC004383	10
TC004384	10
TC004385	10
TC004386	10
TC004387	10
TC004388	10
TC004389	10
TC004390	10
TC004391	10
TC004392	10
TC004393	10
TC004394	10
TC004395	10
TC004396	10
TC004397	10
TC004398	10
TC004399	10
TC004400	10
TC004401	10
TC004416	2
TC004417	2
TC004419	2
TC004420	2
TC004421	2
TC004422	2
TC004424	2
TC004425	2
TC004426	2
TC004427	2
TC004428	2
TC004430	2
TC004433	2
TC004434	2
TC004435	2
TC004436	2
TC004437	2
TC004438	2
TC004439	2
TC004440	2
TC004442	2
TC004443	2
TC004444	2
TC004450	2
TC004451	2
TC004455	2
TC004456	2
TC004457	2
TC004458	2
TC004459	2
TC004460	2
TC004461	2
TC004462	2
TC004463	2
TC004466	2
TC004467	2
TC004468	2
TC004469	2
TC004471	2
TC004472	2
TC004474	2
TC004488	2
TC004489	2
TC004490	2
TC004491	2
TC004493	2
TC004494	2
TC004495	2
TC004496	2
TC004497	2
TC004501	2
TC004505	2
TC004510	2
TC004511	2
TC004512	2
TC004515	2
TC004518	2
TC004519	2
TC004521	2
TC004522	2
TC004523	2
TC004526	2
TC004527	2
TC004528	2
TC004530	2
TC004531	2
TC004532	2
TC004533	2
TC004534	2
TC004535	2
TC004545	2
TC004549	2
TC004550	2
TC004551	2
TC004553	2
TC004554	2
TC004555	2
TC004556	2
TC004557	2
TC004558	2
TC004559	2
TC004560	2
TC004561	2
TC004562	2
TC004563	2
TC004564	2
TC004566	2
TC004567	2
TC004568	2
TC004569	2
TC004570	2
TC004573	2
TC004574	2
TC004578	1
TC004579	1
TC004580	1
TC004581	1
TC004582	1
TC004583	1
TC004584	1
TC004585	1
TC004589	1
TC004590	1
TC004594	1
TC004595	1
[truncated: 6,334 more rows]

## Sheet: D. mel. orthologous expression
BDGP	Dm Ensembl Gene ID	Orthologs: Maternal loaded (1), fertilized only (2), or not expressed (0)				Fly-Fish	Dm Ensembl Gene ID	Orthologs: Maternal loaded (1), fertilized only (2), or not expressed (0)				Renzis et al 2007	Dm Ensembl Gene ID	Orthologs: Maternal loaded (1), fertilized only (2), or not expressed (0)				Arbeitman et al., 2002	Dm Ensembl Gene ID	Orthologs: Maternal loaded (1), fertilized only (2), or not expressed (0)
	FBgn0000014	1					FBgn0000015	1					FBgn0000054	1					FBgn0000183	1
	FBgn0000015	1					FBgn0000052	1					FBgn0000116	2					FBgn0000258	1
	FBgn0000024	0					FBgn0000057	1					FBgn0000140	1					FBgn0000351	1
	FBgn0000028	0					FBgn0000061	0					FBgn0000163	1					FBgn0000404	1
	FBgn0000039	2					FBgn0000079	1					FBgn0000259	1					FBgn0000405	1
	FBgn0000044	1					FBgn0000116	2					FBgn0000376	1					FBgn0000579	1
	FBgn0000046	1					FBgn0000117	1					FBgn0000413	1					FBgn0000615	1
	FBgn0000052	1					FBgn0000139	1					FBgn0000439	1					FBgn0001125	1
	FBgn0000054	1					FBgn0000140	1					FBgn0000499	1					FBgn0001308	1
	FBgn0000057	1					FBgn0000179	2					FBgn0000520	1					FBgn0001612	1
	FBgn0000061	0					FBgn0000180	1					FBgn0000575	1					FBgn0002031	1
	FBgn0000063	1					FBgn0000181	1					FBgn0000577	1					FBgn0002524	1
	FBgn0000078	1					FBgn0000183	1					FBgn0000578	1					FBgn0002787	1
	FBgn0000079	1					FBgn0000228	1					FBgn0000606	1					FBgn0002921	1
	FBgn0000097	1					FBgn0000283	1					FBgn0000629	1					FBgn0002948	1
	FBgn0000099	1					FBgn0000308	1					FBgn0000709	1					FBgn0003187	1
	FBgn0000100	1					FBgn0000317	1					FBgn0000723	1					FBgn0003401	1
	FBgn0000114	1					FBgn0000351	1					FBgn0001077	1					FBgn0003676	1
	FBgn0000116	2					FBgn0000376	1					FBgn0001099	1					FBgn0003744	1
	FBgn0000117	1					FBgn0000377	1					FBgn0001108	1					FBgn0004381	1
	FBgn0000119	1					FBgn0000392	1					FBgn0001139	1					FBgn0004419	1
	FBgn0000120	0					FBgn0000404	1					FBgn0001150	1					FBgn0004868	1
	FBgn0000121	0					FBgn0000405	1					FBgn0001179	1					FBgn0005390	1
	FBgn0000137	1					FBgn0000422	1					FBgn0001233	1					FBgn0005777	1
	FBgn0000139	1					FBgn0000454	1					FBgn0001235	1					FBgn0010173	1
	FBgn0000140	1					FBgn0000455	1					FBgn0001247	1					FBgn0010194	1
	FBgn0000150	1					FBgn0000504	1					FBgn0001320	2					FBgn0010288	1
	FBgn0000157	1					FBgn0000546	1					FBgn0001325	1					FBgn0010350	1
	FBgn0000173	1					FBgn0000547	1					FBgn0001994	1					FBgn0010398	1
	FBgn0000179	2					FBgn0000566	1					FBgn0002183	1					FBgn0010422	1
	FBgn0000180	1					FBgn0000575	1					FBgn0002354	1					FBgn0010551	1
	FBgn0000181	1					FBgn0000577	1					FBgn0002525	1					FBgn0010591	1
	FBgn0000183	1					FBgn0000611	1					FBgn0002932	1					FBgn0010786	1
	FBgn0000228	1					FBgn0000615	1					FBgn0002973	1					FBgn0010905	1
	FBgn0000251	1					FBgn0000629	1					FBgn0003041	1					FBgn0011638	1
	FBgn0000253	1					FBgn0000636	1					FBgn0003044	1					FBgn0011692	1
	FBgn0000256	1					FBgn0001104	1					FBgn0003048	1					FBgn0011704	1
	FBgn0000261	0					FBgn0001105	1					FBgn0003053	1					FBgn0011762	1
	FBgn0000273	1					FBgn0001123	1					FBgn0003067	1					FBgn0011823	1
	FBgn0000287	1					FBgn0001124	1					FBgn0003074	1					FBgn0014417	1
	FBgn0000289	1					FBgn0001125	1					FBgn0003079	1					FBgn0014870	1
	FBgn0000299	0					FBgn0001142	2					FBgn0003117	1					FBgn0015218	1
	FBgn0000303	0					FBgn0001168	1					FBgn0003175	1					FBgn0015270	1
	FBgn0000307	1					FBgn0001170	1					FBgn0003292	1					FBgn0015321	1
	FBgn0000313	2					FBgn0001180	1					FBgn0003308	1					FBgn0015565	1
	FBgn0000316	1					FBgn0001186	1					FBgn0003310	1					FBgn0015799	1
	FBgn0000320	1					FBgn0001205	1					FBgn0003334	1					FBgn0015828	1
	FBgn0000337	2					FBgn0001220	1					FBgn0003353	0					FBgn0015926	1
	FBgn0000346	1					FBgn0001247	1					FBgn0003391	1					FBgn0016070	1
	FBgn0000363	1					FBgn0001257	1					FBgn0003396	1					FBgn0020270	1
	FBgn0000376	1					FBgn0001308	1					FBgn0003463	0					FBgn0020622	1
	FBgn0000377	1					FBgn0001341	1					FBgn0003507	1					FBgn0020653	1
	FBgn0000392	1					FBgn0001941	1					FBgn0003600	1					FBgn0021800	1
	FBgn0000394	1					FBgn0001942	1					FBgn0003659	1					FBgn0022764	1
	FBgn0000404	1					FBgn0001961	1					FBgn0003731	2					FBgn0023181	1
	FBgn0000405	1					FBgn0001970	1					FBgn0003732	1					FBgn0023215	1
	FBgn0000412	1					FBgn0001994	1					FBgn0003862	1					FBgn0023506	1
	FBgn0000413	1					FBgn0002022	1					FBgn0003865	1					FBgn0024227	1
	FBgn0000416	1					FBgn0002069	1					FBgn0003964	1					FBgn0024230	1
	FBgn0000422	1					FBgn0002522	1					FBgn0004009	1					FBgn0024329	1
	FBgn0000439	1					FBgn0002528	1					FBgn0004055	1					FBgn0024371	1
	FBgn0000448	1					FBgn0002552	1					FBgn0004107	1					FBgn0024732	1
	FBgn0000454	1					FBgn0002567	1					FBgn0004368	1					FBgn0024841	1
	FBgn0000455	1					FBgn0002607	1					FBgn0004449	0					FBgn0025352	1
	FBgn0000463	2					FBgn0002638	1					FBgn0004583	1					FBgn0025814	1
	FBgn0000477	1					FBgn0002707	1					FBgn0004595	0					FBgn0025864	1
	FBgn0000479	1					FBgn0002719	1					FBgn0004643	1					FBgn0026143	1
	FBgn0000489	1					FBgn0002783	1					FBgn0004655	1					FBgn0026144	1
	FBgn0000492	1					FBgn0002791	1					FBgn0004885	1					FBgn0026252	1
	FBgn0000500	1					FBgn0002891	1					FBgn0004913	1					FBgn0026317	1
	FBgn0000504	1					FBgn0002914	1					FBgn0004926	1					FBgn0026402	1
	FBgn0000520	1					FBgn0002921	1					FBgn0005410	1					FBgn0026577	0
	FBgn0000527	1					FBgn0002924	1					FBgn0005585	1					FBgn0026593	1
	FBgn0000529	0					FBgn0002932	1					FBgn0005616	1					FBgn0026718	1
	FBgn0000533	0					FBgn0002973	1					FBgn0005672	1					FBgn0027329	1
	FBgn0000541	1					FBgn0002989	1					FBgn0010109	1					FBgn0027360	1
	FBgn0000543	1					FBgn0003041	1					FBgn0010173	1					FBgn0027512	1
	FBgn0000546	1					FBgn0003042	1					FBgn0010238	1					FBgn0027547	1
	FBgn0000547	1					FBgn0003137	1					FBgn0010269	1					FBgn0027619	1
	FBgn0000559	1					FBgn0003138	1					FBgn0010280	1					FBgn0028563	1
	FBgn0000562	1					FBgn0003145	1					FBgn0010300	1					FBgn0028684	1
	FBgn0000564	1					FBgn0003159	1					FBgn0010313	1					FBgn0028734	1
	FBgn0000566	1					FBgn0003169	1					FBgn0010315	1					FBgn0028741	1
	FBgn0000567	2					FBgn0003175	1					FBgn0010333	1					FBgn0028984	1
	FBgn0000568	1					FBgn0003187	1					FBgn0010340	1					FBgn0029174	1
	FBgn0000575	1					FBgn0003189	1					FBgn0010356	1					FBgn0029676	1
	FBgn0000576	1					FBgn0003209	1					FBgn0010379	1					FBgn0029704	1
	FBgn0000577	1					FBgn0003256	1					FBgn0010389	1					FBgn0029737	1
	FBgn0000578	1					FBgn0003257	1					FBgn0010438	1					FBgn0029778	1
	FBgn0000581	1					FBgn0003279	1					FBgn0010583	1					FBgn0029873	1
	FBgn0000592	2					FBgn0003308	1					FBgn0010638	1					FBgn0029879	1
	FBgn0000606	1					FBgn0003319	1					FBgn0011016	1					FBgn0029976	1
	FBgn0000611	1					FBgn0003326	1					FBgn0011336	1					FBgn0029997	1
	FBgn0000615	1					FBgn0003328	1					FBgn0011592	1					FBgn0030039	1
	FBgn0000618	1					FBgn0003346	1					FBgn0011606	1					FBgn0030086	1
	FBgn0000629	1					FBgn0003360	2					FBgn0011638	1					FBgn0030242	1
	FBgn0000636	1					FBgn0003391	1					FBgn0011653	1					FBgn0030268	1
	FBgn0000640	0					FBgn0003392	1					FBgn0011703	1					FBgn0030276	1
	FBgn0000658	1					FBgn0003410	1					FBgn0011704	1					FBgn0030603	1
	FBgn0000659	1					FBgn0003462	1					FBgn0011754	1					FBgn0030695	1
	FBgn0000667	1					FBgn0003463	0					FBgn0011837	1					FBgn0030805	1
	FBgn0000709	1					FBgn0003475	1					FBgn0012037	1					FBgn0031094	1
	FBgn0000711	1					FBgn0003507	1					FBgn0013334	1					FBgn0031284	1
	FBgn0000715	1					FBgn0003510	1					FBgn0013343	1					FBgn0031321	1
	FBgn0000723	1					FBgn0003515	2					FBgn0013347	1					FBgn0031381	0
	FBgn0001075	0					FBgn0003520	1					FBgn0013755	1					FBgn0031405	1
	FBgn0001078	1					FBgn0003545	1					FBgn0013762	1					FBgn0031497	1
	FBgn0001083	1					FBgn0003567	1					FBgn0013765	1					FBgn0031498	1
	FBgn0001084	1					FBgn0003600	1					FBgn0013987	1					FBgn0031600	1
	FBgn0001086	1					FBgn0003612	1					FBgn0013998	1					FBgn0031637	1
	FBgn0001087	1					FBgn0003676	1					FBgn0014006	1					FBgn0031771	1
	FBgn0001090	1					FBgn0003687	1					FBgn0014023	1					FBgn0031820	1
	FBgn0001104	1					FBgn0003744	1					FBgn0014133	1					FBgn0031896	1
	FBgn0001105	1					FBgn0003748	1					FBgn0014179	2					FBgn0031987	1
	FBgn0001108	1					FBgn0003862	1					FBgn0014343	2					FBgn0031988	1
	FBgn0001112	1					FBgn0003866	0					FBgn0014870	1					FBgn0032026	1
	FBgn0001122	1					FBgn0003867	1					FBgn0014877	1					FBgn0032217	1
	FBgn0001123	1					FBgn0003870	1					FBgn0014930	1					FBgn0032350	1
	FBgn0001124	1					FBgn0003888	1					FBgn0015000	1					FBgn0032474	1
	FBgn0001125	1					FBgn0003944	1					FBgn0015019	1					FBgn0032643	1
	FBgn0001139	1					FBgn0003963	1					FBgn0015270	1					FBgn0032705	1
	FBgn0001142	2					FBgn0003964	1					FBgn0015295	1					FBgn0032721	1
	FBgn0001149	1					FBgn0004107	1					FBgn0015351	1					FBgn0032724	1
	FBgn0001150	1					FBgn0004108	1					FBgn0015513	1					FBgn0032783	1
	FBgn0001168	1					FBgn0004198	2					FBgn0015565	1					FBgn0032876	1
	FBgn0001170	1					FBgn0004364	1					FBgn0015567	1					FBgn0033179	1
	FBgn0001179	1					FBgn0004368	1					FBgn0015600	1					FBgn0033233	1
	FBgn0001180	1					FBgn0004378	1					FBgn0015618	1					FBgn0033236	1
	FBgn0001186	1					FBgn0004390	1					FBgn0015621	1					FBgn0033272	1
	FBgn0001189	1					FBgn0004391	1					FBgn0015622	1					FBgn0033309	1
	FBgn0001197	1					FBgn0004394	0					FBgn0015772	1					FBgn0033391	1
	FBgn0001202	1					FBgn0004400	1					FBgn0015793	1					FBgn0033631	1
	FBgn0001205	1					FBgn0004401	1					FBgn0015806	1					FBgn0033635	1
	FBgn0001208	1					FBgn0004406	1					FBgn0015828	1					FBgn0033690	1
	FBgn0001215	1					FBgn0004419	1					FBgn0015829	1					FBgn0033891	1
	FBgn0001218	1					FBgn0004587	1					FBgn0015907	1					FBgn0034021	1
	FBgn0001220	1					FBgn0004618	0					FBgn0015926	1					FBgn0034081	1
	FBgn0001222	1					FBgn0004646	1					FBgn0016078	1					FBgn0034184	0
	FBgn0001233	1					FBgn0004698	1					FBgn0016794	1					FBgn0034187	1
	FBgn0001235	1					FBgn0004811	1					FBgn0016930	1					FBgn0034314	1
	FBgn0001248	1					FBgn0004837	1					FBgn0017414	1					FBgn0034315	1
	FBgn0001257	1					FBgn0004852	2					FBgn0017429	1					FBgn0034451	1
	FBgn0001258	1					FBgn0004856	1					FBgn0017453	1					FBgn0034491	1
	FBgn0001259	1					FBgn0004867	1					FBgn0017572	1					FBgn0034626	1
	FBgn0001263	1					FBgn0004868	1					FBgn0019886	1					FBgn0034628	1
	FBgn0001296	1					FBgn0004870	1					FBgn0019890	1					FBgn0034703	1
	FBgn0001297	1					FBgn0004878	2					FBgn0019968	0					FBgn0034728	1
	FBgn0001311	1					FBgn0004882	1					FBgn0020240	1					FBgn0034915	1
	FBgn0001319	2					FBgn0004889	1					FBgn0020299	1					FBgn0035150	1
	FBgn0001320	2					FBgn0004907	1					FBgn0020304	1					FBgn0035169	1
	FBgn0001321	1					FBgn0004908	1					FBgn0020369	1					FBgn0035238	1
	FBgn0001325	1					FBgn0005386	1					FBgn0020616	1					FBgn0035266	1
	FBgn0001612	1					FBgn0005564	0					FBgn0022349	1					FBgn0035449	1
	FBgn0001941	1					FBgn0005586	1					FBgn0022724	1					FBgn0035641	1
	FBgn0001942	1					FBgn0005616	1					FBgn0022764	1					FBgn0035866	1
	FBgn0001961	1					FBgn0005638	1					FBgn0022768	1					FBgn0035907	1
	FBgn0001978	1					FBgn0005642	1					FBgn0022772	1					FBgn0035936	1
	FBgn0001981	1					FBgn0005649	1					FBgn0022787	1					FBgn0035945	1
	FBgn0001986	1					FBgn0005658	1					FBgn0023081	1					FBgn0035978	1
	FBgn0001987	1					FBgn0005671	1					FBgn0023169	1					FBgn0035980	1
	FBgn0001989	1					FBgn0005677	2					FBgn0023172	1					FBgn0036136	1
	FBgn0001994	1					FBgn0005695	1					FBgn0023388	1					FBgn0036272	1
	FBgn0002021	1					FBgn0005771	1					FBgn0023395	1					FBgn0036334	1
	FBgn0002022	1					FBgn0010040	1					FBgn0023423	1					FBgn0036341	1
	FBgn0002023	2					FBgn0010114	1					FBgn0023518	1					FBgn0036557	1
	FBgn0002031	1					FBgn0010173	1					FBgn0023526	1					FBgn0036689	1
	FBgn0002069	1					FBgn0010198	1					FBgn0023527	1					FBgn0036735	1
	FBgn0002174	1					FBgn0010235	1					FBgn0023536	1					FBgn0036760	1
	FBgn0002283	1					FBgn0010238	1					FBgn0024251	1					FBgn0036988	1
	FBgn0002284	1					FBgn0010269	1					FBgn0024291	1					FBgn0037141	1
	FBgn0002354	1					FBgn0010280	1					FBgn0024371	1					FBgn0037203	1
	FBgn0002431	1					FBgn0010282	1					FBgn0024832	1					FBgn0037298	1
	FBgn0002440	0					FBgn0010300	1					FBgn0025455	1					FBgn0037338	1
	FBgn0002466	2					FBgn0010315	1					FBgn0025456	1					FBgn0037368	1
	FBgn0002521	1					FBgn0010333	1					FBgn0025633	1					FBgn0037632	1
	FBgn0002522	1					FBgn0010350	1					FBgn0025802	1					FBgn0037652	1
	FBgn0002524	1					FBgn0010352	1					FBgn0025830	1					FBgn0037756	1
	FBgn0002525	1					FBgn0010356	1					FBgn0026076	1					FBgn0038049	1
	FBgn0002526	1					FBgn0010379	1					FBgn0026080	1					FBgn0038058	1
	FBgn0002531	1					FBgn0010383	1					FBgn0026143	1					FBgn0038251	1
	FBgn0002566	1					FBgn0010389	1					FBgn0026144	1					FBgn0038256	1
	FBgn0002567	1					FBgn0010391	1					FBgn0026371	1					FBgn0038398	1
	FBgn0002573	1					FBgn0010416	1					FBgn0026749	1					FBgn0038401	1
	FBgn0002590	1					FBgn0010422	1					FBgn0026751	1					FBgn0038577	1
	FBgn0002607	1					FBgn0010435	1					FBgn0027108	1					FBgn0038633	1
	FBgn0002622	1					FBgn0010473	2					FBgn0027359	1					FBgn0038961	1
	FBgn0002638	1					FBgn0010488	1					FBgn0027500	1					FBgn0039055	1
	FBgn0002641	1					FBgn0010583	1					FBgn0027507	1					FBgn0039223	1
	FBgn0002645	1					FBgn0010611	1					FBgn0027512	1					FBgn0039265	1
	FBgn0002719	1					FBgn0010660	1					FBgn0027518	1					FBgn0039296	1
	FBgn0002723	1					FBgn0010704	1					FBgn0027553	1					FBgn0039489	1
	FBgn0002772	0					FBgn0010750	1					FBgn0027565	1					FBgn0039527	2
	FBgn0002773	2					FBgn0010762	1					FBgn0027598	1					FBgn0039589	1
	FBgn0002775	1					FBgn0010808	1					FBgn0027609	1					FBgn0039702	1
	FBgn0002778	1					FBgn0010905	1					FBgn0027620	1					FBgn0039830	1
	FBgn0002783	1					FBgn0010926	1					FBgn0027621	1					FBgn0039966	1
	FBgn0002787	1					FBgn0011204	1					FBgn0027660	1					FBgn0040064	1
	FBgn0002789	0					FBgn0011224	1					FBgn0027885	1					FBgn0040294	1
	FBgn0002905	1					FBgn0011232	1					FBgn0027948	1					FBgn0040337	1
	FBgn0002914	1					FBgn0011280	2					FBgn0028399	1					FBgn0040475	1
	FBgn0002922	1					FBgn0011289	1					FBgn0028484	1					FBgn0040493	1
	FBgn0002924	1					FBgn0011305	1					FBgn0028500	1					FBgn0046114	1
	FBgn0002932	1					FBgn0011474	1					FBgn0028507	1					FBgn0086355	1
	FBgn0002937	0					FBgn0011481	1					FBgn0028538	1					FBgn0086711	1
	FBgn0002938	0					FBgn0011571	1					FBgn0028541	1					FBgn0086904	1
	FBgn0002945	1					FBgn0011586	1					FBgn0028552	1					FBgn0250848	1
	FBgn0002948	1					FBgn0011592	1					FBgn0028563	1					FBgn0259834	1
	FBgn0002973	1					FBgn0011648	1					FBgn0028684	1					FBgn0259978	1
	FBgn0002989	1					FBgn0011656	1					FBgn0028686	1					FBgn0260012	1
	FBgn0003008	1					FBgn0011672	1					FBgn0028894	1					FBgn0260780	1
	FBgn0003028	2					FBgn0011704	1					FBgn0028926	1					FBgn0260862	1
	FBgn0003042	1					FBgn0011705	1					FBgn0029664	1					FBgn0261987	0
	FBgn0003044	1					FBgn0011725	1					FBgn0029714	1					FBgn0262735	1
	FBgn0003046	1					FBgn0011741	1					FBgn0029718	1					FBgn0262737	1
	FBgn0003053	1					FBgn0011768	1					FBgn0029737	1					FBgn0263121	1
	FBgn0003065	2					FBgn0011817	1					FBgn0029800	1					FBgn0263278	1
	FBgn0003067	1					FBgn0011824	1					FBgn0029818	1
	FBgn0003074	1					FBgn0011826	1					FBgn0029853	1
	FBgn0003079	1					FBgn0011829	0					FBgn0029868	1
	FBgn0003116	1					FBgn0011836	1					FBgn0029907	1
	FBgn0003117	1					FBgn0012051	0					FBgn0029958	1
	FBgn0003118	1					FBgn0012058	1					FBgn0029959	1
	FBgn0003129	1					FBgn0012066	1					FBgn0030003	1
	FBgn0003130	1					FBgn0013305	1					FBgn0030056	1
	FBgn0003134	1					FBgn0013334	1					FBgn0030061	1
	FBgn0003138	1					FBgn0013347	1					FBgn0030063	1
	FBgn0003141	1					FBgn0013531	1					FBgn0030086	1
	FBgn0003145	1					FBgn0013563	1					FBgn0030090	1
	FBgn0003159	1					FBgn0013720	1					FBgn0030189	1
	FBgn0003169	1					FBgn0013733	1					FBgn0030241	1
	FBgn0003178	1					FBgn0013746	1					FBgn0030242	1
	FBgn0003187	1					FBgn0013753	1					FBgn0030291	1
	FBgn0003205	1					FBgn0013756	1					FBgn0030311	1
	FBgn0003249	0					FBgn0013763	1					FBgn0030320	1
	FBgn0003257	1					FBgn0013764	1					FBgn0030321	1
	FBgn0003267	1					FBgn0013765	1					FBgn0030327	1
	FBgn0003270	1					FBgn0013810	0					FBgn0030406	1
	FBgn0003279	1					FBgn0013955	1					FBgn0030411	1
	FBgn0003308	1					FBgn0014001	1					FBgn0030434	1
	FBgn0003310	1					FBgn0014010	1					FBgn0030435	1
	FBgn0003317	1					FBgn0014020	1					FBgn0030510	1
	FBgn0003334	1					FBgn0014024	1					FBgn0030522	1
	FBgn0003339	1					FBgn0014135	1					FBgn0030552	1
	FBgn0003345	1					FBgn0014141	1					FBgn0030572	1
	FBgn0003346	1					FBgn0014184	1					FBgn0030606	1
	FBgn0003360	2					FBgn0014189	1					FBgn0030612	1
	FBgn0003366	0					FBgn0014411	1					FBgn0030692	1
	FBgn0003371	1					FBgn0014427	1					FBgn0030694	1
	FBgn0003388	1					FBgn0014455	1					FBgn0030699	1
	FBgn0003391	1					FBgn0014469	1					FBgn0030710	1
	FBgn0003396	1					FBgn0014861	1					FBgn0030753	1
	FBgn0003401	1					FBgn0014868	1					FBgn0030808	1
	FBgn0003410	1					FBgn0014906	1					FBgn0030854	1
	FBgn0003429	1					FBgn0015037	1					FBgn0030855	1
	FBgn0003430	1					FBgn0015040	0					FBgn0030858	1
	FBgn0003435	1					FBgn0015218	1					FBgn0030871	1
	FBgn0003449	1					FBgn0015222	1					FBgn0030878	1
	FBgn0003460	1					FBgn0015247	1					FBgn0030891	1
	FBgn0003462	1					FBgn0015321	1					FBgn0030894	1
	FBgn0003463	0					FBgn0015372	1					FBgn0030944	1
	FBgn0003464	1					FBgn0015391	1					FBgn0030973	1
	FBgn0003475	1					FBgn0015477	1					FBgn0031003	1
	FBgn0003480	1					FBgn0015509	1					FBgn0031020	1
	FBgn0003483	1					FBgn0015623	1					FBgn0031036	1
	FBgn0003486	1					FBgn0015625	1					FBgn0031059	1
	FBgn0003495	1					FBgn0015776	1					FBgn0031061	1
	FBgn0003502	1					FBgn0015778	1					FBgn0031062	1
	FBgn0003507	1					FBgn0015793	1					FBgn0031069	1
	FBgn0003510	1					FBgn0015801	1					FBgn0031098	1
	FBgn0003511	1					FBgn0015805	1					FBgn0031118	1
	FBgn0003513	0					FBgn0015806	1					FBgn0031148	1
	FBgn0003514	1					FBgn0015816	1					FBgn0031187	1
	FBgn0003515	2					FBgn0015838	1					FBgn0031227	1
	FBgn0003520	1					FBgn0015904	1					FBgn0031238	1
	FBgn0003559	1					FBgn0015926	1					FBgn0031250	1
	FBgn0003567	1					FBgn0016034	1					FBgn0031309	1
	FBgn0003600	1					FBgn0016038	1					FBgn0031453	1
	FBgn0003612	1					FBgn0016047	0					FBgn0031535	1
	FBgn0003651	1					FBgn0016081	1					FBgn0031536	1
	FBgn0003676	1					FBgn0016122	1					FBgn0031590	1
	FBgn0003687	1					FBgn0016687	1					FBgn0031598	1
	FBgn0003710	0					FBgn0016696	1					FBgn0031607	1
	FBgn0003714	1					FBgn0016700	1					FBgn0031633	1
	FBgn0003720	1					FBgn0016794	1					FBgn0031636	1
	FBgn0003721	1					FBgn0016978	1					FBgn0031645	1
	FBgn0003731	2					FBgn0016983	1					FBgn0031657	1
	FBgn0003733	1					FBgn0017418	1					FBgn0031661	1
	FBgn0003744	1					FBgn0017429	1					FBgn0031752	1
	FBgn0003748	1					FBgn0017549	1					FBgn0031769	1
	FBgn0003862	1					FBgn0017567	1					FBgn0031875	1
	FBgn0003866	0					FBgn0017577	1					FBgn0031876	1
	FBgn0003867	1					FBgn0017578	1					FBgn0031897	1
	FBgn0003870	1					FBgn0017581	1					FBgn0031950	1
	FBgn0003887	1					FBgn0019624	1					FBgn0031971	1
	FBgn0003888	1					FBgn0019662	1					FBgn0031987	1
	FBgn0003889	1					FBgn0019830	1					FBgn0032017	1
	FBgn0003896	1					FBgn0019890	1					FBgn0032036	1
	FBgn0003900	1					FBgn0019936	1					FBgn0032079	1
	FBgn0003941	1					FBgn0019938	1					FBgn0032154	1
	FBgn0003944	1					FBgn0019947	1					FBgn0032194	1
	FBgn0003963	1					FBgn0019948	1					FBgn0032195	1
	FBgn0003964	1					FBgn0019957	1					FBgn0032202	1
	FBgn0003965	2					FBgn0019972	1					FBgn0032205	1
	FBgn0003969	1					FBgn0020245	1					FBgn0032210	1
	FBgn0003975	1					FBgn0020249	1					FBgn0032217	1
	FBgn0004009	1					FBgn0020269	1					FBgn0032259	1
	FBgn0004028	0					FBgn0020299	1					FBgn0032298	1
	FBgn0004045	1					FBgn0020369	1					FBgn0032348	1
	FBgn0004047	1					FBgn0020377	2					FBgn0032393	1
	FBgn0004053	1					FBgn0020388	1					FBgn0032444	1
	FBgn0004055	1					FBgn0020412	1					FBgn0032451	1
	FBgn0004066	1					FBgn0020415	1					FBgn0032629	1
	FBgn0004101	1					FBgn0020416	1					FBgn0032646	1
	FBgn0004102	1					FBgn0020497	1					FBgn0032691	1
	FBgn0004106	1					FBgn0020510	1					FBgn0032694	2
	FBgn0004107	1					FBgn0020513	1					FBgn0032873	1
	FBgn0004108	1					FBgn0020616	1					FBgn0032880	1
	FBgn0004117	0					FBgn0020617	1					FBgn0032886	1
	FBgn0004132	1					FBgn0020621	1					FBgn0033088	1
	FBgn0004167	1					FBgn0020622	1					FBgn0033117	1
	FBgn0004168	0					FBgn0020647	1					FBgn0033209	1
	FBgn0004169	1					FBgn0020653	1					FBgn0033259	1
	FBgn0004198	2					FBgn0020655	1					FBgn0033272	1
	FBgn0004242	1					FBgn0020756	1					FBgn0033413	1
	FBgn0004364	1					FBgn0020766	1					FBgn0033468	1
	FBgn0004366	0					FBgn0020880	0					FBgn0033483	1
	FBgn0004368	1					FBgn0021800	1					FBgn0033486	1
	FBgn0004378	1					FBgn0021825	1					FBgn0033526	1
	FBgn0004379	1					FBgn0021979	1					FBgn0033528	1
	FBgn0004381	1					FBgn0021995	1					FBgn0033609	1
	FBgn0004391	1					FBgn0022069	1					FBgn0033631	1
	FBgn0004394	0					FBgn0022349	1					FBgn0033636	1
	FBgn0004396	1					FBgn0022382	1					FBgn0033638	1
	FBgn0004397	1					FBgn0022702	1					FBgn0033718	1
	FBgn0004400	1					FBgn0022709	1					FBgn0033915	1
	FBgn0004419	1					FBgn0022724	1					FBgn0033988	1
	FBgn0004432	1					FBgn0022772	1					FBgn0034058	1
	FBgn0004435	1					FBgn0022787	1					FBgn0034068	1
	FBgn0004465	1					FBgn0022942	1					FBgn0034073	1
	FBgn0004507	1					FBgn0022959	1					FBgn0034083	1
	FBgn0004509	1					FBgn0022984	1					FBgn0034158	1
	FBgn0004510	1					FBgn0023095	1					FBgn0034240	1
	FBgn0004516	0					FBgn0023129	1					FBgn0034271	1
	FBgn0004556	1					FBgn0023167	1					FBgn0034335	1
	FBgn0004567	1					FBgn0023174	1					FBgn0034447	1
	FBgn0004569	1					FBgn0023177	1					FBgn0034479	2
	FBgn0004573	1					FBgn0023180	1					FBgn0034504	1
	FBgn0004574	1					FBgn0023181	1					FBgn0034527	1
	FBgn0004580	2					FBgn0023212	1					FBgn0034570	1
	FBgn0004584	1					FBgn0023213	1					FBgn0034650	1
	FBgn0004587	1					FBgn0023214	1					FBgn0034963	1
	FBgn0004595	0					FBgn0023215	1					FBgn0034964	1
	FBgn0004597	1					FBgn0023388	1					FBgn0034970	1
	FBgn0004603	1					FBgn0023407	1					FBgn0034982	1
	FBgn0004606	2					FBgn0023441	1					FBgn0034987	1
	FBgn0004607	2					FBgn0023444	1					FBgn0035026	1
	FBgn0004618	0					FBgn0023496	1					FBgn0035137	1
	FBgn0004620	2					FBgn0023510	1					FBgn0035145	1
	FBgn0004623	1					FBgn0023514	1					FBgn0035148	1
	FBgn0004624	1					FBgn0023522	1					FBgn0035205	1
	FBgn0004643	1					FBgn0023526	1					FBgn0035229	1
	FBgn0004646	1					FBgn0023528	1					FBgn0035235	1
	FBgn0004647	1					FBgn0023529	1					FBgn0035236	1
	FBgn0004650	1					FBgn0023536	1					FBgn0035237	1
	FBgn0004652	1					FBgn0023541	1					FBgn0035244	1
	FBgn0004654	1					FBgn0023545	1					FBgn0035272	1
	FBgn0004656	1					FBgn0024196	1					FBgn0035287	1
	FBgn0004657	1					FBgn0024230	1					FBgn0035334	1
	FBgn0004666	2					FBgn0024291	1					FBgn0035355	1
	FBgn0004698	1					FBgn0024556	1					FBgn0035374	1
	FBgn0004777	2					FBgn0024811	1					FBgn0035388	1
	FBgn0004779	2					FBgn0024814	1					FBgn0035436	1
	FBgn0004782	2					FBgn0024889	1					FBgn0035526	1
	FBgn0004783	2					FBgn0024945	1					FBgn0035529	1
	FBgn0004784	1					FBgn0024975	1					FBgn0035532	1
	FBgn0004795	1					FBgn0024983	1					FBgn0035603	1
	FBgn0004797	1					FBgn0024987	1					FBgn0035674	1
	FBgn0004811	1					FBgn0024993	1					FBgn0035688	1
	FBgn0004837	1					FBgn0024998	1					FBgn0035689	1
	FBgn0004838	1					FBgn0025140	1					FBgn0035704	1
	FBgn0004856	1					FBgn0025286	1					FBgn0035714	1
	FBgn0004858	1					FBgn0025360	2					FBgn0035830	1
	FBgn0004859	1					FBgn0025381	1					FBgn0035838	1
	FBgn0004862	0					FBgn0025382	2					FBgn0035877	1
	FBgn0004863	1					FBgn0025455	1					FBgn0035889	1
	FBgn0004867	1					FBgn0025574	1					FBgn0035954	1
	FBgn0004868	1					FBgn0025582	1					FBgn0036007	1
	FBgn0004870	1					FBgn0025626	1					FBgn0036052	1
	FBgn0004872	1					FBgn0025629	1					FBgn0036090	1
	FBgn0004876	1					FBgn0025630	1					FBgn0036135	1
	FBgn0004878	2					FBgn0025631	1					FBgn0036136	1
	FBgn0004885	1					FBgn0025635	1					FBgn0036207	1
	FBgn0004895	0					FBgn0025637	1					FBgn0036299	1
	FBgn0004896	1					FBgn0025674	1					FBgn0036317	1
	FBgn0004897	1					FBgn0025697	1					FBgn0036366	1
	FBgn0004901	1					FBgn0025702	1					FBgn0036450	1
	FBgn0004903	1					FBgn0025716	1					FBgn0036512	1
	FBgn0004913	1					FBgn0025742	1					FBgn0036516	1
	FBgn0004914	1					FBgn0025777	1					FBgn0036534	1
	FBgn0004915	1					FBgn0025864	1					FBgn0036556	1
	FBgn0004919	1					FBgn0026059	1					FBgn0036558	1
	FBgn0004926	1					FBgn0026080	1					FBgn0036581	1
	FBgn0004957	1					FBgn0026084	1					FBgn0036660	1
	FBgn0004959	1					FBgn0026149	1					FBgn0036668	1
	FBgn0005278	1					FBgn0026250	1					FBgn0036684	1
	FBgn0005355	1					FBgn0026262	1					FBgn0036732	1
	FBgn0005386	1					FBgn0026317	1					FBgn0036745	1
	FBgn0005391	1					FBgn0026326	1					FBgn0036761	1
	FBgn0005536	1					FBgn0026376	1					FBgn0036772	1
	FBgn0005558	1					FBgn0026380	1					FBgn0036787	1
	FBgn0005561	1					FBgn0026401	1					FBgn0036811	1
	FBgn0005564	0					FBgn0026441	1					FBgn0036853	1
	FBgn0005585	1					FBgn0026479	1					FBgn0036918	1
	FBgn0005586	1					FBgn0026533	1					FBgn0036922	1
	FBgn0005596	1					FBgn0026577	0					FBgn0036958	1
	FBgn0005612	1					FBgn0026602	1					FBgn0036988	1
	FBgn0005613	2					FBgn0026616	1					FBgn0037000	1
	FBgn0005614	0					FBgn0026718	1					FBgn0037044	1
	FBgn0005616	1					FBgn0027055	1					FBgn0037061	1
	FBgn0005626	1					FBgn0027057	1					FBgn0037120	1
	FBgn0005630	1					FBgn0027080	1					FBgn0037250	1
	FBgn0005632	1					FBgn0027081	1					FBgn0037293	1
	FBgn0005636	2					FBgn0027084	1					FBgn0037356	1
	FBgn0005638	1					FBgn0027086	1					FBgn0037360	1
	FBgn0005640	1					FBgn0027103	1					FBgn0037363	1
	FBgn0005642	1					FBgn0027279	1					FBgn0037368	1
	FBgn0005648	1					FBgn0027287	1					FBgn0037371	1
	FBgn0005649	1					FBgn0027291	1					FBgn0037384	1
	FBgn0005655	1					FBgn0027296	1					FBgn0037515	1
	FBgn0005658	1					FBgn0027348	1					FBgn0037548	1
	FBgn0005659	2					FBgn0027363	1					FBgn0037580	1
	FBgn0005664	0					FBgn0027378	1					FBgn0037607	1
	FBgn0005666	0					FBgn0027620	1					FBgn0037622	1
	FBgn0005670	1					FBgn0027621	1					FBgn0037637	1
	FBgn0005671	1					FBgn0027660	1					FBgn0037700	1
	FBgn0005672	1					FBgn0027786	1					FBgn0037709	1
	FBgn0005677	2					FBgn0027835	1					FBgn0037747	1
	FBgn0005695	1					FBgn0027948	1					FBgn0037797	0
	FBgn0005771	1					FBgn0028331	1					FBgn0037802	1
	FBgn0005777	1					FBgn0028341	1					FBgn0037819	1
	FBgn0008635	1					FBgn0028343	1					FBgn0037893	1
	FBgn0008636	1					FBgn0028373	1					FBgn0038053	1
	FBgn0008646	1					FBgn0028399	1					FBgn0038100	1
	FBgn0008651	1					FBgn0028400	0					FBgn0038146	1
	FBgn0010014	1					FBgn0028425	1					FBgn0038166	1
	FBgn0010019	2					FBgn0028434	1					FBgn0038168	1
	FBgn0010040	1					FBgn0028519	1					FBgn0038235	1
	FBgn0010043	1					FBgn0028530	1					FBgn0038301	1
	FBgn0010053	1					FBgn0028563	1					FBgn0038302	1
	FBgn0010097	1					FBgn0028646	1					FBgn0038304	1
	FBgn0010109	1					FBgn0028665	1					FBgn0038318	1
	FBgn0010114	1					FBgn0028691	1					FBgn0038369	1
	FBgn0010173	1					FBgn0028693	1					FBgn0038552	1
	FBgn0010198	1					FBgn0028704	1					FBgn0038578	1
	FBgn0010220	1					FBgn0028741	1					FBgn0038584	1
	FBgn0010225	1					FBgn0028744	1					FBgn0038608	1
	FBgn0010226	1					FBgn0028789	1					FBgn0038609	1
	FBgn0010235	1					FBgn0028913	1					FBgn0038617	1
	FBgn0010238	1					FBgn0028916	1					FBgn0038760	1
	FBgn0010240	0					FBgn0028919	1					FBgn0038803	1
	FBgn0010246	1					FBgn0028940	0					FBgn0038810	1
	FBgn0010247	1					FBgn0029003	1					FBgn0038872	1
	FBgn0010265	1					FBgn0029067	1					FBgn0038877	1
	FBgn0010269	1					FBgn0029093	1					FBgn0039013	1
	FBgn0010278	1					FBgn0029118	1					FBgn0039019	1
	FBgn0010282	1					FBgn0029133	1					FBgn0039067	1
	FBgn0010287	1					FBgn0029152	1					FBgn0039099	1
	FBgn0010288	1					FBgn0029155	1					FBgn0039111	1
	FBgn0010292	1					FBgn0029173	1					FBgn0039139	1
	FBgn0010300	1					FBgn0029174	1					FBgn0039141	1
	FBgn0010309	1					FBgn0029662	1					FBgn0039149	1
	FBgn0010313	1					FBgn0029663	0					FBgn0039189	1
	FBgn0010315	1					FBgn0029667	1					FBgn0039204	1
	FBgn0010323	2					FBgn0029685	1					FBgn0039258	1
	FBgn0010328	1					FBgn0029687	1					FBgn0039266	1
	FBgn0010333	1					FBgn0029693	1					FBgn0039271	1
	FBgn0010340	1					FBgn0029704	1					FBgn0039273	1
	FBgn0010341	1					FBgn0029738	1					FBgn0039286	1
	FBgn0010348	1					FBgn0029764	1					FBgn0039296	1
	FBgn0010350	1					FBgn0029874	1					FBgn0039337	1
	FBgn0010352	1					FBgn0029891	1					FBgn0039349	1
	FBgn0010355	1					FBgn0029897	1					FBgn0039404	1
	FBgn0010356	1					FBgn0029903	1					FBgn0039461	2
	FBgn0010379	1					FBgn0029905	1					FBgn0039509	1
	FBgn0010383	1					FBgn0029929	1					FBgn0039558	1
	FBgn0010385	0					FBgn0029936	1					FBgn0039559	1
	FBgn0010389	1					FBgn0029941	1					FBgn0039565	1
	FBgn0010391	1					FBgn0029944	1					FBgn0039589	1
	FBgn0010395	0					FBgn0029955	0					FBgn0039590	1
	FBgn0010397	1					FBgn0029958	1					FBgn0039600	1
	FBgn0010398	1					FBgn0029959	1					FBgn0039636	1
	FBgn0010399	0					FBgn0029976	1					FBgn0039714	1
	FBgn0010406	1					FBgn0030037	1					FBgn0039732	1
	FBgn0010409	1					FBgn0030067	1					FBgn0039869	1
	FBgn0010411	1					FBgn0030082	1					FBgn0040534	1
	FBgn0010412	1					FBgn0030093	1
	FBgn0010415	1					FBgn0030102	0
	FBgn0010416	1					FBgn0030109	1
	FBgn0010417	1					FBgn0030114	1
	FBgn0010422	1					FBgn0030122	1
	FBgn0010424	2					FBgn0030136	1
	FBgn0010433	2					FBgn0030174	1
	FBgn0010434	1					FBgn0030177	1
	FBgn0010435	1					FBgn0030246	1
	FBgn0010452	1					FBgn0030247	1
	FBgn0010453	0					FBgn0030268	1
	FBgn0010470	1					FBgn0030305	1
	FBgn0010473	2					FBgn0030311	1
	FBgn0010488	1					FBgn0030336	1
	FBgn0010501	1					FBgn0030341	1
	FBgn0010504	1					FBgn0030352	1
	FBgn0010516	1					FBgn0030431	1
	FBgn0010520	1					FBgn0030456	1
	FBgn0010551	1					FBgn0030468	1
	FBgn0010583	1					FBgn0030503	1
	FBgn0010590	1					FBgn0030504	1
	FBgn0010591	1					FBgn0030505	1
	FBgn0010611	1					FBgn0030512	1
	FBgn0010612	1					FBgn0030514	1
	FBgn0010620	1					FBgn0030552	1
	FBgn0010621	1					FBgn0030554	1
	FBgn0010638	1					FBgn0030556	1
	FBgn0010704	1					FBgn0030558	0
	FBgn0010709	1					FBgn0030581	1
	FBgn0010750	1					FBgn0030586	2
	FBgn0010762	1					FBgn0030603	1
	FBgn0010774	1					FBgn0030620	1
	FBgn0010808	1					FBgn0030629	1
	FBgn0010812	1					FBgn0030630	1
	FBgn0010825	1					FBgn0030703	1
	FBgn0010894	1					FBgn0030719	1
	FBgn0010926	1					FBgn0030720	1
	FBgn0011016	1					FBgn0030724	1
	FBgn0011205	1					FBgn0030725	0
	FBgn0011211	1					FBgn0030734	1
	FBgn0011217	1					FBgn0030735	1
	FBgn0011224	1					FBgn0030768	1
	FBgn0011232	1					FBgn0030778	1
	FBgn0011241	1					FBgn0030787	1
	FBgn0011270	1					FBgn0030805	1
	FBgn0011277	0					FBgn0030838	1
	FBgn0011280	2					FBgn0030858	1
	FBgn0011283	2					FBgn0030873	1
	FBgn0011286	0					FBgn0030897	2
	FBgn0011289	1					FBgn0031012	1
	FBgn0011290	1					FBgn0031020	1
	FBgn0011291	1					FBgn0031049	1
	FBgn0011305	1					FBgn0031061	1
	FBgn0011327	1					FBgn0031062	1
	FBgn0011336	1					FBgn0031089	1
	FBgn0011455	1					FBgn0031090	1
	FBgn0011474	1					FBgn0031093	1
	FBgn0011476	1					FBgn0031119	1
	FBgn0011481	1					FBgn0031148	1
	FBgn0011571	1					FBgn0031149	1
	FBgn0011576	1					FBgn0031150	0
	FBgn0011591	1					FBgn0031184	1
	FBgn0011592	1					FBgn0031217	1
	FBgn0011603	1					FBgn0031232	2
	FBgn0011604	1					FBgn0031233	1
	FBgn0011606	1					FBgn0031238	1
	FBgn0011638	1					FBgn0031256	1
	FBgn0011642	1					FBgn0031257	2
	FBgn0011648	1					FBgn0031275	0
	FBgn0011653	1					FBgn0031285	1
	FBgn0011655	1					FBgn0031304	1
	FBgn0011656	1					FBgn0031374	1
	FBgn0011672	1					FBgn0031384	1
	FBgn0011674	1					FBgn0031452	1
	FBgn0011692	1					FBgn0031453	1
	FBgn0011695	0					FBgn0031456	1
	FBgn0011703	1					FBgn0031474	1
	FBgn0011704	1					FBgn0031492	1
	FBgn0011710	1					FBgn0031494	1
	FBgn0011715	1					FBgn0031533	0
	FBgn0011722	1					FBgn0031536	1
	FBgn0011723	2					FBgn0031566	1
	FBgn0011725	1					FBgn0031598	1
	FBgn0011737	1					FBgn0031660	1
	FBgn0011740	1					FBgn0031668	1
	FBgn0011741	1					FBgn0031676	1
	FBgn0011742	1					FBgn0031695	1
	FBgn0011745	1					FBgn0031696	1
	FBgn0011754	1					FBgn0031728	1
	FBgn0011763	1					FBgn0031752	1
	FBgn0011764	1					FBgn0031769	1
	FBgn0011768	1					FBgn0031771	1
	FBgn0011770	1					FBgn0031776	1
	FBgn0011774	1					FBgn0031781	1
	FBgn0011817	1					FBgn0031784	1
	FBgn0011818	1					FBgn0031893	1
	FBgn0011824	1					FBgn0031895	1
	FBgn0012036	1					FBgn0031896	1
	FBgn0012037	1					FBgn0031897	1
	FBgn0012051	0					FBgn0031904	1
	FBgn0012058	1					FBgn0031947	1
	FBgn0012066	1					FBgn0031957	2
	FBgn0013305	1					FBgn0031961	1
	FBgn0013343	1					FBgn0031975	0
	FBgn0013347	1					FBgn0031988	1
	FBgn0013467	1					FBgn0031990	1
	FBgn0013469	1					FBgn0031995	1
	FBgn0013548	1					FBgn0032005	1
	FBgn0013563	1					FBgn0032020	1
	FBgn0013718	1					FBgn0032031	1
	FBgn0013720	1					FBgn0032042	1
	FBgn0013746	1					FBgn0032052	1
	FBgn0013750	1					FBgn0032074	1
	FBgn0013751	1					FBgn0032120	1
	FBgn0013753	1					FBgn0032136	2
	FBgn0013755	1					FBgn0032156	0
	FBgn0013759	1					FBgn0032180	0
	FBgn0013763	1					FBgn0032187	1
	FBgn0013764	1					FBgn0032192	1
	FBgn0013799	1					FBgn0032194	1
	FBgn0013809	0					FBgn0032204	1
	FBgn0013948	0					FBgn0032222	1
	FBgn0013954	1					FBgn0032234	1
	FBgn0013955	1					FBgn0032246	1
	FBgn0013983	1					FBgn0032258	1
	FBgn0013988	2					FBgn0032295	1
	FBgn0013995	1					FBgn0032329	1
	FBgn0014002	1					FBgn0032346	1
	FBgn0014009	1					FBgn0032397	1
	FBgn0014010	1					FBgn0032398	1
	FBgn0014011	1					FBgn0032409	1
	FBgn0014018	1					FBgn0032429	1
	FBgn0014020	1					FBgn0032435	2
	FBgn0014024	1					FBgn0032450	1
	FBgn0014026	1					FBgn0032456	1
	FBgn0014028	1					FBgn0032482	1
	FBgn0014029	1					FBgn0032486	1
	FBgn0014033	2					FBgn0032487	1
	FBgn0014092	1					FBgn0032499	1
	FBgn0014127	1					FBgn0032514	1
	FBgn0014133	1					FBgn0032586	1
	FBgn0014135	1					FBgn0032609	1
	FBgn0014141	1					FBgn0032633	1
	FBgn0014143	1					FBgn0032646	1
	FBgn0014179	2					FBgn0032673	2
	FBgn0014184	1					FBgn0032679	1
	FBgn0014189	1					FBgn0032689	1
	FBgn0014340	1					FBgn0032690	1
	FBgn0014343	2					FBgn0032699	1
	FBgn0014366	1					FBgn0032721	1
	FBgn0014380	1					FBgn0032732	1
	FBgn0014395	2					FBgn0032785	1
	FBgn0014396	1					FBgn0032833	1
	FBgn0014427	1					FBgn0032847	1
	FBgn0014455	1					FBgn0032857	1
	FBgn0014469	1					FBgn0032876	1
	FBgn0014859	0					FBgn0032915	1
	FBgn0014861	1					FBgn0032921	1
	FBgn0014868	1					FBgn0032923	1
	FBgn0014870	1					FBgn0032955	1
	FBgn0014877	1					FBgn0032961	1
	FBgn0014906	1					FBgn0032979	1
	FBgn0015014	1					FBgn0032987	1
	FBgn0015019	1					FBgn0032997	1
	FBgn0015024	1					FBgn0033005	1
	FBgn0015036	1					FBgn0033010	1
	FBgn0015038	0					FBgn0033015	1
	FBgn0015039	0					FBgn0033021	1
	FBgn0015040	0					FBgn0033028	1
	FBgn0015075	1					FBgn0033029	1
	FBgn0015218	1					FBgn0033065	1
	FBgn0015221	1					FBgn0033100	1
	FBgn0015222	1					FBgn0033109	1
	FBgn0015230	1					FBgn0033159	2
	FBgn0015239	1					FBgn0033160	1
	FBgn0015245	1					FBgn0033166	1
	FBgn0015247	1					FBgn0033189	1
	FBgn0015268	1					FBgn0033196	1
	FBgn0015270	1					FBgn0033226	1
	FBgn0015271	1					FBgn0033233	1
	FBgn0015277	1					FBgn0033247	1
	FBgn0015278	1					FBgn0033252	1
	FBgn0015282	1					FBgn0033259	1
	FBgn0015286	1					FBgn0033264	1
	FBgn0015288	1					FBgn0033269	1
	FBgn0015295	1					FBgn0033317	1
	FBgn0015296	1					FBgn0033348	1
	FBgn0015298	1					FBgn0033367	1
	FBgn0015320	1					FBgn0033377	1
	FBgn0015321	1					FBgn0033380	1
	FBgn0015324	1					FBgn0033391	1
	FBgn0015331	1					FBgn0033395	1
	FBgn0015336	1					FBgn0033437	1
	FBgn0015338	1					FBgn0033471	1
	FBgn0015351	1					FBgn0033476	1
	FBgn0015371	1					FBgn0033482	1
	FBgn0015372	1					FBgn0033527	1
	FBgn0015374	1					FBgn0033538	1
	FBgn0015381	0					FBgn0033547	1
	FBgn0015396	1					FBgn0033608	1
	FBgn0015477	1					FBgn0033645	0
	FBgn0015509	1					FBgn0033665	1
	FBgn0015513	1					FBgn0033679	0
	FBgn0015522	1					FBgn0033686	1
	FBgn0015524	2					FBgn0033720	1
	FBgn0015542	1					FBgn0033751	1
	FBgn0015550	1					FBgn0033752	1
	FBgn0015561	1					FBgn0033753	1
	FBgn0015565	1					FBgn0033760	1
	FBgn0015582	1					FBgn0033761	1
	FBgn0015600	1					FBgn0033762	1
	FBgn0015614	1					FBgn0033792	1
	FBgn0015615	1					FBgn0033814	1
	FBgn0015618	1					FBgn0033842	1
	FBgn0015623	1					FBgn0033860	2
	FBgn0015625	1					FBgn0033872	1
	FBgn0015663	1					FBgn0033886	1
	FBgn0015721	1					FBgn0033889	1
	FBgn0015737	1					FBgn0033900	1
	FBgn0015756	1					FBgn0033915	1
	FBgn0015765	1					FBgn0033918	1
	FBgn0015772	1					FBgn0033935	1
	FBgn0015776	1					FBgn0034002	1
	FBgn0015777	1					FBgn0034021	1
	FBgn0015778	1					FBgn0034032	1
	FBgn0015781	1					FBgn0034058	1
	FBgn0015789	1					FBgn0034070	0
	FBgn0015790	1					FBgn0034089	1
	FBgn0015791	1					FBgn0034095	1
	FBgn0015793	1					FBgn0034136	1
	FBgn0015794	1					FBgn0034138	1
	FBgn0015797	1					FBgn0034158	1
	FBgn0015799	1					FBgn0034187	1
	FBgn0015801	1					FBgn0034214	1
	FBgn0015805	1					FBgn0034215	1
	FBgn0015808	1					FBgn0034223	1
	FBgn0015816	1					FBgn0034243	1
	FBgn0015828	1					FBgn0034270	1
	FBgn0015829	1					FBgn0034277	1
	FBgn0015834	1					FBgn0034304	1
	FBgn0015838	1					FBgn0034313	1
	FBgn0015904	1					FBgn0034368	1
	FBgn0015905	1					FBgn0034391	0
	FBgn0015919	1					FBgn0034396	0
	FBgn0015929	1					FBgn0034410	1
	FBgn0015949	1					FBgn0034419	1
	FBgn0016013	1					FBgn0034433	1
	FBgn0016034	1					FBgn0034434	1
	FBgn0016038	1					FBgn0034454	1
	FBgn0016041	1					FBgn0034455	1
	FBgn0016047	0					FBgn0034467	0
	FBgn0016054	1					FBgn0034468	0
	FBgn0016070	1					FBgn0034476	1
	FBgn0016076	1					FBgn0034479	2
	FBgn0016078	1					FBgn0034484	1
	FBgn0016120	1					FBgn0034491	1
	FBgn0016122	1					FBgn0034500	1
	FBgn0016650	0					FBgn0034529	1
	FBgn0016685	1					FBgn0034532	1
	FBgn0016687	1					FBgn0034537	1
	FBgn0016691	1					FBgn0034546	0
	FBgn0016693	1					FBgn0034553	1
	FBgn0016694	1					FBgn0034566	0
	FBgn0016696	1					FBgn0034570	1
	FBgn0016697	1					FBgn0034572	1
	FBgn0016698	1					FBgn0034611	1
	FBgn0016700	1					FBgn0034614	1
	FBgn0016715	1					FBgn0034618	1
	FBgn0016762	1					FBgn0034629	1
	FBgn0016797	1					FBgn0034674	1
	FBgn0016917	1					FBgn0034687	1
	FBgn0016930	1					FBgn0034688	1
	FBgn0016978	1					FBgn0034689	1
	FBgn0016983	1					FBgn0034717	1
	FBgn0016984	1					FBgn0034720	0
	FBgn0017397	1					FBgn0034750	1
	FBgn0017414	1					FBgn0034753	1
	FBgn0017429	1					FBgn0034789	1
	FBgn0017430	1					FBgn0034821	2
	FBgn0017453	1					FBgn0034854	1
	FBgn0017482	1					FBgn0034878	1
	FBgn0017545	1					FBgn0034879	1
	FBgn0017549	1					FBgn0034894	1
	FBgn0017550	1					FBgn0034897	1
	FBgn0017567	1					FBgn0034909	0
	FBgn0017572	1					FBgn0034913	1
	FBgn0017577	1					FBgn0034938	1
	FBgn0017578	1					FBgn0034951	2
	FBgn0017581	1					FBgn0034970	1
	FBgn0019624	1					FBgn0034971	1
	FBgn0019637	1					FBgn0034974	0
	FBgn0019643	1					FBgn0034989	1
	FBgn0019650	1					FBgn0035026	1
	FBgn0019662	1					FBgn0035028	1
	FBgn0019809	2					FBgn0035082	1
	FBgn0019886	1					FBgn0035083	1
	FBgn0019890	1					FBgn0035087	1
	FBgn0019925	1					FBgn0035091	1
	FBgn0019929	0					FBgn0035103	1
	FBgn0019936	1					FBgn0035121	1
	FBgn0019940	1					FBgn0035122	1
	FBgn0019948	1					FBgn0035137	1
	FBgn0019949	1					FBgn0035154	1
	FBgn0019952	1					FBgn0035162	1
	FBgn0019957	1					FBgn0035173	1
	FBgn0019960	1					FBgn0035203	1
	FBgn0019972	1					FBgn0035205	1
	FBgn0020018	1					FBgn0035207	1
	FBgn0020224	1					FBgn0035251	1
	FBgn0020235	1					FBgn0035253	1
	FBgn0020249	1					FBgn0035268	1
	FBgn0020255	1					FBgn0035272	1
	FBgn0020257	1					FBgn0035273	2
	FBgn0020258	1					FBgn0035295	1
	FBgn0020269	1					FBgn0035298	1
	FBgn0020270	1					FBgn0035325	0
	FBgn0020278	1					FBgn0035334	1
	FBgn0020294	1					FBgn0035357	1
	FBgn0020299	1					FBgn0035384	0
	FBgn0020304	1					FBgn0035397	1
	FBgn0020305	1					FBgn0035398	1
	FBgn0020307	1					FBgn0035402	1
	FBgn0020312	2					FBgn0035414	1
	FBgn0020367	1					FBgn0035416	1
	FBgn0020368	1					FBgn0035429	1
	FBgn0020369	1					FBgn0035432	1
	FBgn0020377	2					FBgn0035440	1
	FBgn0020379	1					FBgn0035464	1
	FBgn0020381	1					FBgn0035483	1
	FBgn0020386	1					FBgn0035499	1
	FBgn0020388	1					FBgn0035587	1
	FBgn0020392	1					FBgn0035591	1
	FBgn0020414	1					FBgn0035601	1
	FBgn0020415	1					FBgn0035624	1
	FBgn0020440	1					FBgn0035641	1
	FBgn0020497	1					FBgn0035675	1
	FBgn0020506	1					FBgn0035679	1
	FBgn0020510	1					FBgn0035688	1
	FBgn0020513	1					FBgn0035713	1
	FBgn0020617	1					FBgn0035722	1
	FBgn0020622	1					FBgn0035724	0
	FBgn0020626	1					FBgn0035763	1
	FBgn0020633	1					FBgn0035769	1
	FBgn0020641	0					FBgn0035849	1
	FBgn0020642	0					FBgn0035872	1
	FBgn0020643	0					FBgn0035888	1
	FBgn0020647	1					FBgn0035889	1
	FBgn0020653	1					FBgn0035890	1
	FBgn0020660	1					FBgn0035895	1
	FBgn0020762	1					FBgn0035909	1
	FBgn0020765	0					FBgn0035911	1
	FBgn0020766	1					FBgn0035914	1
	FBgn0020767	1					FBgn0035915	0
	FBgn0020880	0					FBgn0035918	1
	FBgn0020887	1					FBgn0035936	1
	FBgn0020907	2					FBgn0035942	1
	FBgn0020909	1					FBgn0035954	1
	FBgn0020912	0					FBgn0035956	1
	FBgn0021750	1					FBgn0035959	1
	FBgn0021765	1					FBgn0035964	1
	FBgn0021767	1					FBgn0035977	1
	FBgn0021768	1					FBgn0035978	1
	FBgn0021795	1					FBgn0035981	1
	FBgn0021800	1					FBgn0035983	1
	FBgn0021814	1					FBgn0035993	1
	FBgn0021825	1					FBgn0036000	1
	FBgn0021847	1					FBgn0036038	1
	FBgn0021856	1					FBgn0036039	1
	FBgn0021872	1					FBgn0036053	1
	FBgn0021874	1					FBgn0036124	1
	FBgn0021875	1					FBgn0036135	1
	FBgn0021906	1					FBgn0036173	1
	FBgn0021944	1					FBgn0036180	1
	FBgn0021953	1					FBgn0036187	1
	FBgn0021979	1					FBgn0036207	1
	FBgn0021995	1					FBgn0036213	1
	FBgn0022023	1					FBgn0036214	0
	FBgn0022027	1					FBgn0036217	1
	FBgn0022029	1					FBgn0036254	1
	FBgn0022097	1					FBgn0036263	1
	FBgn0022160	1					FBgn0036279	1
	FBgn0022238	1					FBgn0036288	1
	FBgn0022288	1					FBgn0036291	1
	FBgn0022338	1					FBgn0036298	1
	FBgn0022343	1					FBgn0036301	1
	FBgn0022349	1					FBgn0036316	1
	FBgn0022361	1					FBgn0036340	1
	FBgn0022382	1					FBgn0036341	1
	FBgn0022702	1					FBgn0036381	1
	FBgn0022708	1					FBgn0036398	1
	FBgn0022709	1					FBgn0036448	1
	FBgn0022724	1					FBgn0036449	1
	FBgn0022787	1					FBgn0036451	1
	FBgn0022800	1					FBgn0036460	1
	FBgn0022942	1					FBgn0036462	1
	FBgn0022960	1					FBgn0036480	1
	FBgn0022984	1					FBgn0036484	1
	FBgn0022986	1					FBgn0036487	1
	FBgn0022987	1					FBgn0036489	1
	FBgn0023001	1					FBgn0036490	1
	FBgn0023023	1					FBgn0036494	2
	FBgn0023076	1					FBgn0036510	1
	FBgn0023094	0					FBgn0036511	1
	FBgn0023129	1					FBgn0036516	1
	FBgn0023143	1					FBgn0036518	1
	FBgn0023174	1					FBgn0036542	0
	FBgn0023175	1					FBgn0036546	1
	FBgn0023177	1					FBgn0036548	1
	FBgn0023179	0					FBgn0036573	1
	FBgn0023180	1					FBgn0036605	1
	FBgn0023181	1					FBgn0036606	1
	FBgn0023211	1					FBgn0036614	1
	FBgn0023212	1					FBgn0036640	1
	FBgn0023213	1					FBgn0036660	1
	FBgn0023214	1					FBgn0036668	1
	FBgn0023215	1					FBgn0036678	1
	FBgn0023388	1					FBgn0036687	2
	FBgn0023423	1					FBgn0036697	1
	FBgn0023441	1					FBgn0036702	1
	FBgn0023444	1					FBgn0036710	1
	FBgn0023477	1					FBgn0036751	1
	FBgn0023496	1					FBgn0036752	1
	FBgn0023507	1					FBgn0036760	1
	FBgn0023508	1					FBgn0036806	0
	FBgn0023509	1					FBgn0036812	1
	FBgn0023512	1					FBgn0036816	1
	FBgn0023514	1					FBgn0036826	1
	FBgn0023516	1					FBgn0036832	1
	FBgn0023517	1					FBgn0036833	0
	FBgn0023519	1					FBgn0036853	1
	FBgn0023522	1					FBgn0036862	1
	FBgn0023524	1					FBgn0036892	1
	FBgn0023525	1					FBgn0036897	1
	FBgn0023526	1					FBgn0036915	1
	FBgn0023527	1					FBgn0036935	1
	FBgn0023528	1					FBgn0036939	0
	FBgn0023529	1					FBgn0036958	1
	FBgn0023530	1					FBgn0036974	1
	FBgn0023531	0					FBgn0036988	1
	FBgn0023534	2					FBgn0037007	1
	FBgn0023535	1					FBgn0037008	1
	FBgn0023536	1					FBgn0037028	1
	FBgn0023540	0					FBgn0037044	1
	FBgn0023542	1					FBgn0037051	1
	FBgn0023545	1					FBgn0037068	1
	FBgn0024150	0					FBgn0037084	1
	FBgn0024179	1					FBgn0037093	1
	FBgn0024187	1					FBgn0037108	1
	FBgn0024191	1					FBgn0037137	1
	FBgn0024227	1					FBgn0037138	1
	FBgn0024230	1					FBgn0037156	1
	FBgn0024249	0					FBgn0037184	1
	FBgn0024250	1					FBgn0037188	1
	FBgn0024252	1					FBgn0037203	1
	FBgn0024273	1					FBgn0037213	1
	FBgn0024285	1					FBgn0037218	1
	FBgn0024288	1					FBgn0037235	1
	FBgn0024291	1					FBgn0037236	1
	FBgn0024314	1					FBgn0037238	1
	FBgn0024315	1					FBgn0037240	1
	FBgn0024321	1					FBgn0037241	1
	FBgn0024330	1					FBgn0037245	1
	FBgn0024360	1					FBgn0037248	1
	FBgn0024361	2					FBgn0037249	1
	FBgn0024362	1					FBgn0037276	1
	FBgn0024364	1					FBgn0037279	1
	FBgn0024365	1					FBgn0037290	1
	FBgn0024366	1					FBgn0037293	1
	FBgn0024371	1					FBgn0037321	1
	FBgn0024432	1					FBgn0037327	1
	FBgn0024491	1					FBgn0037329	1
	FBgn0024509	1					FBgn0037342	1
	FBgn0024510	1					FBgn0037344	1
	FBgn0024542	1					FBgn0037359	1
	FBgn0024555	1					FBgn0037369	1
	FBgn0024558	1					FBgn0037371	1
	FBgn0024689	1					FBgn0037379	1
	FBgn0024728	1					FBgn0037384	1
	FBgn0024732	1					FBgn0037428	0
	FBgn0024733	1					FBgn0037445	1
	FBgn0024734	1					FBgn0037473	1
	FBgn0024753	1					FBgn0037478	1
	FBgn0024804	1					FBgn0037489	1
	FBgn0024811	1					FBgn0037554	1
	FBgn0024832	1					FBgn0037566	1
	FBgn0024836	2					FBgn0037574	1
	FBgn0024841	1					FBgn0037580	1
	FBgn0024846	1					FBgn0037607	1
	FBgn0024889	1					FBgn0037610	1
	FBgn0024891	1					FBgn0037612	1
	FBgn0024912	1					FBgn0037614	1
	FBgn0024920	1					FBgn0037632	1
	FBgn0024945	1					FBgn0037638	1
	FBgn0024947	1					FBgn0037652	1
	FBgn0024956	1					FBgn0037653	1
	FBgn0024958	1					FBgn0037655	1
	FBgn0024975	1					FBgn0037657	1
	FBgn0024983	1					FBgn0037671	1
	FBgn0024989	1					FBgn0037702	1
	FBgn0024993	1					FBgn0037728	1
	FBgn0025140	1					FBgn0037734	1
	FBgn0025334	0					FBgn0037736	1
	FBgn0025336	1					FBgn0037756	1
	FBgn0025352	1					FBgn0037760	1
	FBgn0025360	2					FBgn0037766	1
	FBgn0025366	1					FBgn0037770	1
	FBgn0025373	1					FBgn0037778	1
	FBgn0025378	1					FBgn0037808	1
	FBgn0025381	1					FBgn0037815	1
	FBgn0025382	2					FBgn0037826	1
	FBgn0025455	1					FBgn0037834	1
	FBgn0025457	1					FBgn0037842	1
	FBgn0025458	1					FBgn0037848	1
	FBgn0025463	1					FBgn0037852	1
	FBgn0025469	1					FBgn0037855	1
	FBgn0025525	1					FBgn0037874	1
	FBgn0025549	1					FBgn0037882	1
	FBgn0025558	1					FBgn0037891	1
	FBgn0025571	1					FBgn0037892	1
	FBgn0025582	1					FBgn0037897	1
	FBgn0025592	1					FBgn0037943	1
	FBgn0025615	1					FBgn0037963	2
	FBgn0025620	1					FBgn0037972	1
	FBgn0025625	1					FBgn0037978	0
	FBgn0025626	1					FBgn0037981	1
	FBgn0025629	1					FBgn0037992	1
	FBgn0025630	1					FBgn0037994	1
	FBgn0025631	1					FBgn0037998	1
	FBgn0025635	1					FBgn0038005	2
	FBgn0025637	1					FBgn0038035	1
	FBgn0025638	1					FBgn0038037	0
	FBgn0025641	1					FBgn0038042	0
	FBgn0025674	1					FBgn0038053	1
	FBgn0025678	1					FBgn0038055	1
	FBgn0025679	1					FBgn0038145	1
	FBgn0025682	1					FBgn0038163	2
	FBgn0025683	1					FBgn0038167	1
	FBgn0025686	0					FBgn0038168	1
	FBgn0025692	1					FBgn0038181	0
	FBgn0025693	1					FBgn0038234	1
	FBgn0025697	1					FBgn0038244	1
	FBgn0025709	1					FBgn0038251	1
	FBgn0025712	1					FBgn0038256	1
	FBgn0025716	1					FBgn0038261	1
	FBgn0025742	1					FBgn0038268	1
	FBgn0025777	1					FBgn0038279	0
	FBgn0025803	1					FBgn0038293	1
	FBgn0025807	1					FBgn0038303	1
	FBgn0025809	1					FBgn0038306	1
	FBgn0025814	1					FBgn0038349	2
	FBgn0025820	1					FBgn0038360	1
	FBgn0025836	1					FBgn0038376	1
	FBgn0025864	1					FBgn0038381	1
	FBgn0025866	0					FBgn0038401	1
	FBgn0025878	1					FBgn0038461	1
	FBgn0026059	1					FBgn0038475	1
	FBgn0026077	1					FBgn0038515	1
	FBgn0026079	1					FBgn0038516	1
	FBgn0026084	1					FBgn0038564	1
	FBgn0026144	1					FBgn0038592	0
	FBgn0026149	1					FBgn0038593	1
	FBgn0026160	1					FBgn0038609	1
	FBgn0026179	1					FBgn0038611	0
	FBgn0026196	1					FBgn0038641	0
	FBgn0026206	1					FBgn0038666	1
	FBgn0026239	1					FBgn0038722	1
	FBgn0026252	1					FBgn0038725	1
	FBgn0026255	2					FBgn0038733	1
	FBgn0026261	1					FBgn0038734	1
	FBgn0026262	1					FBgn0038755	1
	FBgn0026268	1					FBgn0038828	1
	FBgn0026317	1					FBgn0038842	1
	FBgn0026318	1					FBgn0038870	1
	FBgn0026324	1					FBgn0038892	1
	FBgn0026326	1					FBgn0038917	1
	FBgn0026370	1					FBgn0038953	1
	FBgn0026371	1					FBgn0038960	2
	FBgn0026372	1					FBgn0039003	1
	FBgn0026373	1					FBgn0039004	1
	FBgn0026375	1					FBgn0039005	1
	FBgn0026376	1					FBgn0039010	1
	FBgn0026380	1					FBgn0039025	1
	FBgn0026400	1					FBgn0039039	1
	FBgn0026402	1					FBgn0039051	1
	FBgn0026404	1					FBgn0039055	1
	FBgn0026411	1					FBgn0039056	1
	FBgn0026415	1					FBgn0039070	0
	FBgn0026418	1					FBgn0039094	1
	FBgn0026428	1					FBgn0039107	1
	FBgn0026430	1					FBgn0039112	1
	FBgn0026431	1					FBgn0039120	1
	FBgn0026533	1					FBgn0039127	1
	FBgn0026562	1					FBgn0039141	1
	FBgn0026566	1					FBgn0039150	1
	FBgn0026570	1					FBgn0039152	0
	FBgn0026573	1					FBgn0039160	1
	FBgn0026576	1					FBgn0039172	1
	FBgn0026577	0					FBgn0039182	1
	FBgn0026582	1					FBgn0039209	1
	FBgn0026585	1					FBgn0039223	1
	FBgn0026593	1					FBgn0039227	1
	FBgn0026602	1					FBgn0039234	1
	FBgn0026619	1					FBgn0039252	1
	FBgn0026630	1					FBgn0039259	1
	FBgn0026634	1					FBgn0039260	1
	FBgn0026666	1					FBgn0039261	1
	FBgn0026679	1					FBgn0039266	1
	FBgn0026702	1					FBgn0039283	1
	FBgn0026713	1					FBgn0039286	1
	FBgn0026718	1					FBgn0039296	1
	FBgn0026721	1					FBgn0039302	1
	FBgn0026738	1					FBgn0039338	1
	FBgn0026777	1					FBgn0039339	1
	FBgn0027053	1					FBgn0039349	1
	FBgn0027057	1					FBgn0039354	0
	FBgn0027066	1					FBgn0039385	1
	FBgn0027070	1					FBgn0039404	1
	FBgn0027074	1					FBgn0039451	1
	FBgn0027080	1					FBgn0039461	2
	FBgn0027081	1					FBgn0039473	1
	FBgn0027082	1					FBgn0039487	1
	FBgn0027083	1					FBgn0039492	1
	FBgn0027084	1					FBgn0039523	0
	FBgn0027085	1					FBgn0039532	1
	FBgn0027086	1					FBgn0039544	1
	FBgn0027087	1					FBgn0039559	1
	FBgn0027088	1					FBgn0039560	1
	FBgn0027091	1					FBgn0039561	1
	FBgn0027093	1					FBgn0039562	1
	FBgn0027094	1					FBgn0039589	1
	FBgn0027095	1					FBgn0039600	1
	FBgn0027106	1					FBgn0039601	1
	FBgn0027108	1					FBgn0039611	0
	FBgn0027111	1					FBgn0039636	1
	FBgn0027279	1					FBgn0039637	1
	FBgn0027291	1					FBgn0039664	1
	FBgn0027296	1					FBgn0039690	1
	FBgn0027329	1					FBgn0039714	1
	FBgn0027334	1					FBgn0039726	1
	FBgn0027338	1					FBgn0039734	1
	FBgn0027339	0					FBgn0039737	1
	FBgn0027341	1					FBgn0039740	1
	FBgn0027348	1					FBgn0039743	1
	FBgn0027356	1					FBgn0039751	1
	FBgn0027360	1					FBgn0039758	1
	FBgn0027363	1					FBgn0039828	1
	FBgn0027364	1					FBgn0039830	1
	FBgn0027378	1					FBgn0039844	2
	FBgn0027496	1					FBgn0039857	1
	FBgn0027497	1					FBgn0039861	1
	FBgn0027498	1					FBgn0039875	1
	FBgn0027499	1					FBgn0039907	1
	FBgn0027500	1					FBgn0039909	1
	FBgn0027503	1					FBgn0039927	0
	FBgn0027504	1					FBgn0039936	1
	FBgn0027507	1					FBgn0039941	1
	FBgn0027512	1					FBgn0039943	1
	FBgn0027515	1					FBgn0039965	1
	FBgn0027524	1					FBgn0039994	1
	FBgn0027525	1					FBgn0040005	1
	FBgn0027526	1					FBgn0040022	1
	FBgn0027529	1					FBgn0040064	1
	FBgn0027532	1					FBgn0040078	1
	FBgn0027535	1					FBgn0040079	1
	FBgn0027537	1					FBgn0040080	1
	FBgn0027547	1					FBgn0040207	1
	FBgn0027549	1					FBgn0040239	1
	FBgn0027550	0					FBgn0040271	1
	FBgn0027552	1					FBgn0040294	1
	FBgn0027553	1					FBgn0040337	1
	FBgn0027556	1					FBgn0040347	1
	FBgn0027560	1					FBgn0040364	1
	FBgn0027563	1					FBgn0040368	1
	FBgn0027565	1					FBgn0040372	1
	FBgn0027569	1					FBgn0040383	1
	FBgn0027570	1					FBgn0040391	1
	FBgn0027572	1					FBgn0040475	1
	FBgn0027578	0					FBgn0040491	1
	FBgn0027579	1					FBgn0040505	0
	FBgn0027580	1					FBgn0040508	1
	FBgn0027583	1					FBgn0041156	1
	FBgn0027584	0					FBgn0041205	1
	FBgn0027588	1					FBgn0041342	1
	FBgn0027590	1					FBgn0041604	1
	FBgn0027592	1					FBgn0041629	1
	FBgn0027596	1					FBgn0041630	1
	FBgn0027597	1					FBgn0041775	1
	FBgn0027600	1					FBgn0042103	1
	FBgn0027601	1					FBgn0042106	0
	FBgn0027602	1					FBgn0042118	0
	FBgn0027607	1					FBgn0042177	1
	FBgn0027619	1					FBgn0042693	1
	FBgn0027620	1					FBgn0043456	1
	FBgn0027621	1					FBgn0043458	1
	FBgn0027654	1					FBgn0043470	0
	FBgn0027784	1					FBgn0043792	1
	FBgn0027786	1					FBgn0044324	1
	FBgn0027835	1					FBgn0044452	1
	FBgn0027841	1					FBgn0044510	1
	FBgn0027865	1					FBgn0045063	1
	FBgn0027868	1					FBgn0045073	1
	FBgn0027873	1					FBgn0045862	1
	FBgn0027885	1					FBgn0046113	2
	FBgn0027929	2					FBgn0046253	1
	FBgn0027930	0					FBgn0046685	1
	FBgn0027932	1					FBgn0046687	1
	FBgn0027936	1					FBgn0046704	1
	FBgn0027948	1					FBgn0050015	1
	FBgn0027950	1					FBgn0050122	1
	FBgn0027951	1					FBgn0050156	1
	FBgn0028274	1					FBgn0050372	1
	FBgn0028327	1					FBgn0050404	1
	FBgn0028331	1					FBgn0050440	1
	FBgn0028342	1					FBgn0050467	1
	FBgn0028343	1					FBgn0050502	1
	FBgn0028370	0					FBgn0051028	1
	FBgn0028371	2					FBgn0051038	1
	FBgn0028373	1					FBgn0051108	1
	FBgn0028379	1					FBgn0051120	1
	FBgn0028387	1					FBgn0051150	2
	FBgn0028398	1					FBgn0051221	1
	FBgn0028399	1					FBgn0051259	1
	FBgn0028400	0					FBgn0051300	1
	FBgn0028407	1					FBgn0051301	1
	FBgn0028408	1					FBgn0051323	0
	FBgn0028411	1					FBgn0051352	1
	FBgn0028420	2					FBgn0051431	1
	FBgn0028425	1					FBgn0051536	1
	FBgn0028436	1					FBgn0051549	1
	FBgn0028467	1					FBgn0051619	0
	FBgn0028468	1					FBgn0051643	1
	FBgn0028473	1					FBgn0051682	1
	FBgn0028474	1					FBgn0051823	1
	FBgn0028475	1					FBgn0051869	1
	FBgn0028476	1					FBgn0051998	1
	FBgn0028479	1					FBgn0051999	1
	FBgn0028480	1					FBgn0052016	1
	FBgn0028482	0					FBgn0052057	0
	FBgn0028484	1					FBgn0052091	1
	FBgn0028496	2					FBgn0052105	1
	FBgn0028497	1					FBgn0052179	1
	FBgn0028499	1					FBgn0052183	0
	FBgn0028507	1					FBgn0052204	0
	FBgn0028509	1					FBgn0052227	0
	FBgn0028516	1					FBgn0052344	1
	FBgn0028520	0					FBgn0052372	1
	FBgn0028527	1					FBgn0052373	2
	FBgn0028540	1					FBgn0052406	1
	FBgn0028544	0					FBgn0052432	0
	FBgn0028546	1					FBgn0052438	1
	FBgn0028550	1					FBgn0052499	1
	FBgn0028552	1					FBgn0052512	1
	FBgn0028560	1					FBgn0052533	1
	FBgn0028563	1					FBgn0052625	1
	FBgn0028573	1					FBgn0052703	1
	FBgn0028577	1					FBgn0052816	2
	FBgn0028579	1					FBgn0053094	1
	FBgn0028622	1					FBgn0053123	1
	FBgn0028642	1					FBgn0053129	1
	FBgn0028646	1					FBgn0053138	1
	FBgn0028647	1					FBgn0053182	1
	FBgn0028665	1					FBgn0053519	0
	FBgn0028670	1					FBgn0053556	2
	FBgn0028671	1					FBgn0053993	1
	FBgn0028684	1					FBgn0058006	1
	FBgn0028689	1					FBgn0058045	1
	FBgn0028691	1					FBgn0061469	1
	FBgn0028693	1					FBgn0061476	1
	FBgn0028699	1					FBgn0062442	1
	FBgn0028703	1					FBgn0063493	1
	FBgn0028734	1					FBgn0063670	1
	FBgn0028744	1					FBgn0066114	1
	FBgn0028789	1					FBgn0067629	1
	FBgn0028862	1					FBgn0069242	1
	FBgn0028878	2					FBgn0082582	1
	FBgn0028879	1					FBgn0082585	1
	FBgn0028897	1					FBgn0083228	2
	FBgn0028913	1					FBgn0083919	2
	FBgn0028919	1					FBgn0083969	1
	FBgn0028926	1					FBgn0085224	1
	FBgn0028940	0					FBgn0085388	1
	FBgn0028962	1					FBgn0085408	1
	FBgn0028969	1					FBgn0085412	1
	FBgn0028978	1					FBgn0085443	1
	FBgn0028979	0					FBgn0086253	1
	FBgn0028984	1					FBgn0086346	1
	FBgn0028990	1					FBgn0086357	1
	FBgn0028993	1					FBgn0086361	1
	FBgn0028996	1					FBgn0086362	1
	FBgn0028999	2					FBgn0086370	1
	FBgn0029002	1					FBgn0086372	1
	FBgn0029003	1					FBgn0086408	1
	FBgn0029067	1					FBgn0086451	1
	FBgn0029092	1					FBgn0086532	1
	FBgn0029093	1					FBgn0086657	1
	FBgn0029094	1					FBgn0086686	1
	FBgn0029118	1					FBgn0086687	1
	FBgn0029123	1					FBgn0086694	1
	FBgn0029131	1					FBgn0086706	1
	FBgn0029133	1					FBgn0086736	1
	FBgn0029134	1					FBgn0086784	1
	FBgn0029137	1					FBgn0086895	1
	FBgn0029148	1					FBgn0086911	1
	FBgn0029152	1					FBgn0087002	1
	FBgn0029155	1					FBgn0087012	1
	FBgn0029158	1					FBgn0087035	1
	FBgn0029161	1					FBgn0087040	2
	FBgn0029167	0					FBgn0250753	1
	FBgn0029170	1					FBgn0250786	1
	FBgn0029173	1					FBgn0250791	1
	FBgn0029174	1					FBgn0250814	1
	FBgn0029176	1					FBgn0259113	1
	FBgn0029503	1					FBgn0259163	1
	FBgn0029504	1					FBgn0259170	1
	FBgn0029506	1					FBgn0259173	1
	FBgn0029507	1					FBgn0259174	1
	FBgn0029508	1					FBgn0259221	1
	FBgn0029514	1					FBgn0259234	1
	FBgn0029529	1					FBgn0259240	0
	FBgn0029573	0					FBgn0259244	1
	FBgn0029608	1					FBgn0259247	1
	FBgn0029629	1					FBgn0259481	1
	FBgn0029639	1					FBgn0259482	1
	FBgn0029648	1					FBgn0259678	1
	FBgn0029662	1					FBgn0259745	1
	FBgn0029663	0					FBgn0259791	1
	FBgn0029664	1					FBgn0259824	1
	FBgn0029676	1					FBgn0259938	1
	FBgn0029681	0					FBgn0259985	1
	FBgn0029685	1					FBgn0260005	1
	FBgn0029703	0					FBgn0260010	1
	FBgn0029704	1					FBgn0260398	1
	FBgn0029708	2					FBgn0260399	1
	FBgn0029709	1					FBgn0260444	1
	FBgn0029710	1					FBgn0260467	1
	FBgn0029711	1					FBgn0260468	1
	FBgn0029713	1					FBgn0260632	1
	FBgn0029723	1					FBgn0260634	1
	FBgn0029736	1					FBgn0260639	1
	FBgn0029737	1					FBgn0260741	1
	FBgn0029738	1					FBgn0260749	1
	FBgn0029755	1					FBgn0260780	1
	FBgn0029761	2					FBgn0260855	1
	FBgn0029764	1					FBgn0260862	1
	FBgn0029768	1					FBgn0260936	1
	FBgn0029769	0					FBgn0260942	1
	FBgn0029783	1					FBgn0260959	1
	FBgn0029785	1					FBgn0261086	1
	FBgn0029791	0					FBgn0261239	1
	FBgn0029798	1					FBgn0261279	1
	FBgn0029812	1					FBgn0261286	1
	FBgn0029816	1					FBgn0261341	1
	FBgn0029818	1					FBgn0261396	1
	FBgn0029820	1					FBgn0261434	1
	FBgn0029824	1					FBgn0261436	1
	FBgn0029826	1					FBgn0261445	1
	FBgn0029830	0					FBgn0261477	1
	FBgn0029831	1					FBgn0261534	1
	FBgn0029833	1					FBgn0261535	1
	FBgn0029839	1					FBgn0261552	1
	FBgn0029843	1					FBgn0261555	1
	FBgn0029858	1					FBgn0261592	1
	FBgn0029861	1					FBgn0261596	1
	FBgn0029863	1					FBgn0261619	1
	FBgn0029868	1					FBgn0261641	1
	FBgn0029873	1					FBgn0261649	2
	FBgn0029879	1					FBgn0261710	1
	FBgn0029881	1					FBgn0261786	1
	FBgn0029885	1					FBgn0261791	1
	FBgn0029891	1					FBgn0261794	1
	FBgn0029896	1					FBgn0261808	1
	FBgn0029897	1					FBgn0261822	1
	FBgn0029903	1					FBgn0261862	1
	FBgn0029905	1					FBgn0261872	1
	FBgn0029909	1					FBgn0261934	2
	FBgn0029914	1					FBgn0261983	1
	FBgn0029924	1					FBgn0261986	1
	FBgn0029925	1					FBgn0261987	0
	FBgn0029929	1					FBgn0261988	1
	FBgn0029932	2					FBgn0262057	1
	FBgn0029936	1					FBgn0262081	1
	FBgn0029937	1					FBgn0262115	1
	FBgn0029939	2					FBgn0262169	1
	FBgn0029941	1					FBgn0262473	1
	FBgn0029943	1					FBgn0262508	0
	FBgn0029944	1					FBgn0262511	1
	FBgn0029950	0					FBgn0262512	1
	FBgn0029955	0					FBgn0262515	1
	FBgn0029958	1					FBgn0262518	1
	FBgn0029959	1					FBgn0262559	1
	FBgn0029969	1					FBgn0262593	0
	FBgn0029975	1					FBgn0262619	1
	FBgn0029994	1					FBgn0262656	1
	FBgn0029997	1					FBgn0262684	1
	FBgn0029999	1					FBgn0262718	1
	FBgn0030000	1					FBgn0262720	1
	FBgn0030001	2					FBgn0262733	1
	FBgn0030003	1					FBgn0262737	1
	FBgn0030007	1					FBgn0262742	1
	FBgn0030011	1					FBgn0262867	1
	FBgn0030026	1					FBgn0262907	1
	FBgn0030038	1					FBgn0262955	1
	FBgn0030053	1					FBgn0262975	1
	FBgn0030061	1					FBgn0263006	1
	FBgn0030063	1					FBgn0263097	1
	FBgn0030065	1					FBgn0263111	1
	FBgn0030066	1					FBgn0263120	1
	FBgn0030073	1					FBgn0263197	1
	FBgn0030082	1					FBgn0263236	1
	FBgn0030086	1					FBgn0263257	0
	FBgn0030087	1					FBgn0263278	1
	FBgn0030092	1
	FBgn0030093	1
	FBgn0030096	1
	FBgn0030101	1
	FBgn0030114	1
	FBgn0030120	1
	FBgn0030141	1
	FBgn0030148	1
	FBgn0030151	1
	FBgn0030170	1
	FBgn0030174	1
	FBgn0030186	0
	FBgn0030189	1
	FBgn0030191	1
	FBgn0030196	1
	FBgn0030207	1
	FBgn0030228	1
	FBgn0030240	1
	FBgn0030241	1
	FBgn0030244	0
	FBgn0030246	1
	FBgn0030247	1
	FBgn0030263	1
	FBgn0030266	1
	FBgn0030276	1
	FBgn0030289	1
	FBgn0030291	1
	FBgn0030300	1
	FBgn0030304	1
	FBgn0030305	1
	FBgn0030306	1
	FBgn0030309	1
	FBgn0030311	1
	FBgn0030320	1
	FBgn0030323	1
	FBgn0030327	1
	FBgn0030329	1
	FBgn0030332	1
	FBgn0030341	1
	FBgn0030347	1
	FBgn0030348	1
	FBgn0030352	1
	FBgn0030357	1
	FBgn0030358	1
	FBgn0030362	1
	FBgn0030364	1
	FBgn0030365	1
	FBgn0030367	1
	FBgn0030370	1
	FBgn0030403	1
	FBgn0030406	1
	FBgn0030408	0
	FBgn0030412	1
	FBgn0030434	1
	FBgn0030456	1
	FBgn0030457	1
	FBgn0030459	0
	FBgn0030460	1
	FBgn0030465	1
	FBgn0030467	1
	FBgn0030468	1
	FBgn0030469	1
	FBgn0030479	1
	FBgn0030481	1
	FBgn0030482	2
	FBgn0030485	1
	FBgn0030486	1
	FBgn0030503	1
	FBgn0030505	1
	FBgn0030506	1
	FBgn0030507	1
	FBgn0030510	1
	FBgn0030511	1
	FBgn0030521	1
	FBgn0030522	1
	FBgn0030524	1
	FBgn0030525	1
	FBgn0030532	0
	FBgn0030551	1
	FBgn0030554	1
	FBgn0030556	1
	FBgn0030569	1
	FBgn0030571	1
	FBgn0030578	1
	FBgn0030581	1
	FBgn0030584	1
	FBgn0030586	2
	FBgn0030587	2
	FBgn0030589	1
	FBgn0030590	2
	FBgn0030591	1
	FBgn0030592	1
	FBgn0030598	2
	FBgn0030603	1
	FBgn0030606	1
	FBgn0030607	1
	FBgn0030612	1
	FBgn0030617	2
	FBgn0030620	1
	FBgn0030630	1
	FBgn0030634	0
	FBgn0030638	1
	FBgn0030653	1
	FBgn0030655	1
	FBgn0030658	1
	FBgn0030669	1
	FBgn0030670	1
	FBgn0030672	1
	FBgn0030683	1
	FBgn0030688	1
	FBgn0030692	1
	FBgn0030693	1
	FBgn0030695	1
	FBgn0030696	1
	FBgn0030701	1
	FBgn0030703	1
	FBgn0030704	1
	FBgn0030706	0
	FBgn0030710	1
	FBgn0030716	1
	FBgn0030717	1
	FBgn0030718	1
	FBgn0030719	1
	FBgn0030720	1
	FBgn0030721	0
	FBgn0030723	0
	FBgn0030724	1
	FBgn0030735	1
	FBgn0030737	1
	FBgn0030740	1
	FBgn0030743	1
	FBgn0030745	1
	FBgn0030748	1
	FBgn0030749	1
	FBgn0030752	1
	FBgn0030753	1
	FBgn0030763	1
	FBgn0030766	1
	FBgn0030768	1
	FBgn0030778	1
	FBgn0030786	1
	FBgn0030787	1
	FBgn0030789	1
	FBgn0030791	1
	FBgn0030792	1
	FBgn0030798	2
	FBgn0030805	1
	FBgn0030810	2
	FBgn0030827	1
	FBgn0030828	1
	FBgn0030838	1
	FBgn0030840	0
	FBgn0030841	0
	FBgn0030847	1
	FBgn0030850	1
	FBgn0030853	1
	FBgn0030854	1
	FBgn0030855	1
	FBgn0030869	1
	FBgn0030871	1
	FBgn0030873	1
	FBgn0030878	1
	FBgn0030884	2
	FBgn0030891	1
	FBgn0030897	2
	FBgn0030913	1
	FBgn0030915	1
	FBgn0030930	1
	FBgn0030941	1
	FBgn0030943	1
	FBgn0030944	1
	FBgn0030959	1
	FBgn0030964	1
	FBgn0030966	1
	FBgn0030969	1
	FBgn0030973	1
	FBgn0030974	1
	FBgn0030975	1
	FBgn0030976	1
	FBgn0030990	1
	FBgn0030992	1
	FBgn0030993	1
	FBgn0030994	0
	FBgn0030996	1
	FBgn0031003	1
	FBgn0031011	1
	FBgn0031012	1
	FBgn0031021	1
	FBgn0031033	1
	FBgn0031034	1
	FBgn0031037	1
	FBgn0031043	1
	FBgn0031047	1
	FBgn0031048	1
	FBgn0031054	1
	FBgn0031057	1
	FBgn0031059	1
	FBgn0031065	1
	FBgn0031068	1
	FBgn0031086	1
	FBgn0031090	1
	FBgn0031092	1
	FBgn0031093	1
	FBgn0031094	1
	FBgn0031097	1
	FBgn0031098	1
	FBgn0031099	1
	FBgn0031114	1
	FBgn0031115	1
	FBgn0031118	1
	FBgn0031119	1
	FBgn0031126	1
	FBgn0031143	1
	FBgn0031145	1
	FBgn0031148	1
	FBgn0031150	0
	FBgn0031161	1
	FBgn0031170	0
	FBgn0031182	1
	FBgn0031183	1
	FBgn0031184	1
	FBgn0031187	1
	FBgn0031188	1
	FBgn0031189	1
	FBgn0031191	1
	FBgn0031213	1
	FBgn0031216	1
	FBgn0031227	1
	FBgn0031228	1
	FBgn0031231	1
	FBgn0031232	2
	FBgn0031233	1
	FBgn0031238	1
	FBgn0031247	1
	FBgn0031250	1
	FBgn0031251	1
	FBgn0031256	1
	FBgn0031257	2
	FBgn0031261	1
	FBgn0031275	0
	FBgn0031279	1
	FBgn0031284	1
	FBgn0031285	1
	FBgn0031287	1
	FBgn0031298	1
	FBgn0031304	1
	FBgn0031309	1
	FBgn0031310	1
	FBgn0031314	2
	FBgn0031315	1
	FBgn0031318	1
	FBgn0031319	1
	FBgn0031321	1
	FBgn0031327	1
	FBgn0031344	1
	FBgn0031357	1
	FBgn0031360	1
	FBgn0031362	1
	FBgn0031374	1
	FBgn0031375	1
	FBgn0031376	1
	FBgn0031389	1
	FBgn0031395	1
	FBgn0031399	1
	FBgn0031405	1
	FBgn0031417	1
	FBgn0031421	1
	FBgn0031428	1
	FBgn0031432	0
	FBgn0031437	1
	FBgn0031443	1
	FBgn0031449	1
	FBgn0031453	1
	FBgn0031457	1
	FBgn0031465	1
	FBgn0031473	1
	FBgn0031476	0
	FBgn0031478	1
	FBgn0031484	1
	FBgn0031485	1
	FBgn0031488	1
	FBgn0031492	1
	FBgn0031493	1
	FBgn0031494	1
	FBgn0031496	1
	FBgn0031498	1
	FBgn0031500	1
	FBgn0031505	1
	FBgn0031514	0
	FBgn0031516	1
	FBgn0031530	1
	FBgn0031533	0
	FBgn0031534	1
	FBgn0031535	1
	FBgn0031536	1
	FBgn0031537	1
	FBgn0031538	1
	FBgn0031566	1
	FBgn0031568	1
	FBgn0031571	1
	FBgn0031573	1
	FBgn0031585	1
	FBgn0031589	1
	FBgn0031590	1
	FBgn0031597	1
	FBgn0031601	1
	FBgn0031606	1
	FBgn0031611	1
	FBgn0031619	0
	FBgn0031622	1
	FBgn0031629	1
	FBgn0031631	1
	FBgn0031632	0
	FBgn0031635	1
	FBgn0031636	1
	FBgn0031637	1
	FBgn0031639	1
	FBgn0031645	1
	FBgn0031646	1
	FBgn0031651	1
	FBgn0031659	1
	FBgn0031661	1
	FBgn0031662	1
	FBgn0031663	1
	FBgn0031668	1
	FBgn0031670	1
	FBgn0031673	1
	FBgn0031678	0
	FBgn0031682	1
	FBgn0031689	0
	FBgn0031693	1
	FBgn0031695	1
	FBgn0031696	1
	FBgn0031700	1
	FBgn0031702	2
	FBgn0031708	1
	FBgn0031710	1
	FBgn0031711	1
	FBgn0031717	1
	FBgn0031721	0
	FBgn0031722	0
	FBgn0031723	0
	FBgn0031730	1
	FBgn0031732	0
	FBgn0031734	1
	FBgn0031738	1
	FBgn0031745	1
	FBgn0031759	1
	FBgn0031760	1
	FBgn0031764	1
	FBgn0031766	1
	FBgn0031769	1
	FBgn0031771	1
	FBgn0031773	1
	FBgn0031776	1
	FBgn0031779	1
	FBgn0031781	1
	FBgn0031813	1
	FBgn0031816	1
	FBgn0031818	1
	FBgn0031821	1
	FBgn0031830	1
	FBgn0031832	1
	FBgn0031850	2
	FBgn0031851	1
	FBgn0031859	0
	FBgn0031860	1
	FBgn0031866	0
	FBgn0031868	1
	FBgn0031871	1
	FBgn0031872	1
	FBgn0031875	1
	FBgn0031876	1
	FBgn0031881	1
	FBgn0031882	1
	FBgn0031885	1
	FBgn0031888	1
	FBgn0031893	1
	FBgn0031895	1
	FBgn0031896	1
	FBgn0031897	1
	FBgn0031904	1
	FBgn0031906	2
	FBgn0031913	1
	FBgn0031914	1
	FBgn0031918	1
	FBgn0031944	0
	FBgn0031947	1
	FBgn0031950	1
	FBgn0031957	2
	FBgn0031961	1
	FBgn0031969	1
	FBgn0031970	1
	FBgn0031971	1
	FBgn0031975	0
	FBgn0031979	1
	FBgn0031987	1
	FBgn0031988	1
	FBgn0031990	1
	FBgn0031992	1
	FBgn0031997	1
	FBgn0031998	1
	FBgn0032000	1
	FBgn0032005	1
	FBgn0032008	0
	FBgn0032013	2
	FBgn0032014	1
	FBgn0032015	1
	FBgn0032030	1
	FBgn0032031	1
	FBgn0032032	1
	FBgn0032042	1
	FBgn0032048	1
	FBgn0032052	1
	FBgn0032053	1
	FBgn0032061	0
	FBgn0032074	1
	FBgn0032079	1
	FBgn0032082	1
	FBgn0032089	1
	FBgn0032090	1
	FBgn0032101	1
	FBgn0032105	1
	FBgn0032116	2
	FBgn0032117	1
	FBgn0032120	1
	FBgn0032129	0
	FBgn0032136	2
	FBgn0032151	0
	FBgn0032156	0
	FBgn0032161	1
	FBgn0032166	1
	FBgn0032167	1
	FBgn0032168	1
	FBgn0032171	1
	FBgn0032172	1
	FBgn0032180	0
	FBgn0032187	1
	FBgn0032194	1
	FBgn0032195	1
	FBgn0032202	1
	FBgn0032204	1
	FBgn0032208	1
	FBgn0032209	2
	FBgn0032210	1
	FBgn0032214	1
	FBgn0032217	1
	FBgn0032219	2
	FBgn0032222	1
	FBgn0032229	1
	FBgn0032243	1
	FBgn0032246	1
	FBgn0032256	1
	FBgn0032258	1
	FBgn0032259	1
	FBgn0032264	1
	FBgn0032285	2
	FBgn0032287	1
	FBgn0032291	0
	FBgn0032292	1
	FBgn0032295	1
	FBgn0032297	1
	FBgn0032298	1
	FBgn0032321	1
	FBgn0032329	1
	FBgn0032345	0
	FBgn0032346	1
	FBgn0032350	1
	FBgn0032378	1
	FBgn0032393	1
	FBgn0032394	1
	FBgn0032397	1
	FBgn0032398	1
	FBgn0032401	1
	FBgn0032407	1
	FBgn0032408	1
	FBgn0032409	1
	FBgn0032428	1
	FBgn0032429	1
	FBgn0032435	2
	FBgn0032439	1
	FBgn0032444	1
	FBgn0032445	1
	FBgn0032450	1
	FBgn0032451	1
	FBgn0032475	1
	FBgn0032476	1
	FBgn0032477	1
	FBgn0032478	1
	FBgn0032479	1
	FBgn0032485	1
	FBgn0032486	1
	FBgn0032499	1
	FBgn0032509	1
	FBgn0032511	1
	FBgn0032512	1
	FBgn0032513	1
	FBgn0032514	1
	FBgn0032515	1
	FBgn0032518	1
	FBgn0032524	1
	FBgn0032538	1
	FBgn0032614	1
	FBgn0032620	1
	FBgn0032629	1
	FBgn0032633	1
	FBgn0032635	1
	FBgn0032640	1
	FBgn0032643	1
	FBgn0032644	1
	FBgn0032646	1
	FBgn0032651	1
	FBgn0032652	2
	FBgn0032660	1
	FBgn0032671	1
	FBgn0032673	2
	FBgn0032681	1
	FBgn0032683	1
	FBgn0032688	1
	FBgn0032689	1
	FBgn0032691	1
	FBgn0032692	0
	FBgn0032694	2
	FBgn0032698	1
	FBgn0032700	1
	FBgn0032703	1
	FBgn0032705	1
	FBgn0032713	1
	FBgn0032715	1
	FBgn0032719	1
	FBgn0032721	1
	FBgn0032724	1
	FBgn0032725	1
	FBgn0032726	1
	FBgn0032727	1
	FBgn0032732	1
	FBgn0032741	0
	FBgn0032744	1
	FBgn0032750	1
	FBgn0032752	0
	FBgn0032753	0
	FBgn0032769	0
	FBgn0032775	1
	FBgn0032782	1
	FBgn0032783	1
	FBgn0032785	1
	FBgn0032790	1
	FBgn0032797	0
	FBgn0032798	0
	FBgn0032800	2
	FBgn0032801	2
	FBgn0032810	2
	FBgn0032816	1
	FBgn0032818	1
	FBgn0032820	1
	FBgn0032833	1
	FBgn0032843	1
	FBgn0032847	1
	FBgn0032848	1
	FBgn0032849	1
	FBgn0032856	0
	FBgn0032858	1
	FBgn0032863	1
	FBgn0032864	1
	FBgn0032870	1
	FBgn0032876	1
	FBgn0032880	1
	FBgn0032882	1
	FBgn0032884	1
	FBgn0032886	1
	FBgn0032901	1
	FBgn0032906	1
	FBgn0032911	1
	FBgn0032921	1
	FBgn0032923	1
	FBgn0032938	1
	FBgn0032945	1
	FBgn0032946	1
	FBgn0032956	1
	FBgn0032957	1
	FBgn0032961	1
	FBgn0032967	1
	FBgn0032973	1
	FBgn0032979	1
	FBgn0032987	1
	FBgn0032988	1
	FBgn0032997	1
	FBgn0033000	1
	FBgn0033005	1
	FBgn0033010	1
	FBgn0033015	1
	FBgn0033017	1
	FBgn0033019	1
[truncated: 2,203 more rows]

## Sheet: Male-linked genes
Parthasarathy et al., 2009				Prince et al., 2010				South et al., 2011
Gene ID	Expressed in Unfertilized eggs (0=No;1=Yes)			Gene ID	Expressed in Unfertilized eggs (0=No;1=Yes)			Gene ID	Expressed in Unfertilized eggs (0=No;1=Yes)
TC000223	1			TC000072	0			TC003552	0
TC000232	0			TC000074	0			TC005744	0
TC000547	1			TC000106	0			TC006088	1
TC001023	0			TC000111	1			TC008976	1
TC001029	1			TC000115	1			TC009459	0
TC001124	1			TC000119	0			TC010064	0
TC001643	1			TC000121	1			TC010065	0
TC002441	1			TC000130	1			TC010066	0
TC002471	1			TC000133	1			TC011481	0
TC002492	1			TC000171	0			TC012560	0
TC003182	1			TC000172	1			TC013049	0
TC003384	0			TC000178	0			TC015056	1
TC003523	1			TC000185	1			TC015849	1
TC003571	1			TC000191	0
TC003715	1			TC000198	0
TC004425	1			TC000217	1
TC004557	1			TC000218	0
TC004674	1			TC000234	1
TC004723	1			TC000256	0
TC004988	1			TC000273	0
TC005411	1			TC000305	0
TC005744	0			TC000319	1
TC006116	1			TC000324	1
TC006186	1			TC000329	0
TC006371	0			TC000330	1
TC006424	0			TC000333	0
TC006453	0			TC000349	0
TC006594	1			TC000387	1
TC006596	1			TC000397	1
TC006597	1			TC000415	1
TC007019	0			TC000416	0
TC007269	1			TC000450	0
TC007448	1			TC000460	0
TC007764	0			TC000467	1
TC007793	1			TC000526	0
TC008342	0			TC000549	1
TC008343	1			TC000558	0
TC008858	1			TC000570	1
TC009018	0			TC000592	0
TC009093	1			TC000602	0
TC009217	1			TC000607	0
TC009307	1			TC000620	1
TC009364	0			TC000642	0
TC009725	1			TC000665	1
TC010066	0			TC000673	1
TC010069	0			TC000710	0
TC011321	1			TC000737	1
TC011837	1			TC000738	0
TC012185	1			TC000741	0
TC012278	1			TC000742	0
TC012466	1			TC000743	0
TC013591	1			TC000797	1
TC013598	1			TC000801	1
TC013810	0			TC000833	0
TC014175	1			TC000834	0
TC014237	1			TC000947	1
TC014505	1			TC000976	0
TC014727	1			TC000977	0
TC015079	1			TC000993	0
TC015200	0			TC001009	0
TC015344	0			TC001010	0
TC015389	0			TC001024	0
TC015841	0			TC001032	1
TC016311	0			TC001043	1
				TC001047	0
				TC001075	0
				TC001110	0
				TC001111	0
				TC001138	0
				TC001140	0
				TC001154	0
				TC001175	0
				TC001191	1
				TC001214	1
				TC001232	1
				TC001242	1
				TC001260	0
				TC001263	1
				TC001277	1
				TC001281	1
				TC001288	0
				TC001291	1
				TC001292	1
				TC001296	0
				TC001309	0
				TC001312	1
				TC001325	1
				TC001329	1
				TC001330	1
				TC001337	0
				TC001361	0
				TC001380	1
				TC001570	1
				TC001577	1
				TC001673	1
				TC001928	0
				TC001933	0
				TC001937	0
				TC001938	0
				TC001939	0
				TC001940	0
				TC001946	0
				TC002115	0
				TC002116	1
				TC002132	1
				TC002134	1
				TC002135	1
				TC002142	1
				TC002146	0
				TC002175	1
				TC002214	0
				TC002220	0
				TC002390	1
				TC002422	1
				TC002424	1
				TC002430	0
				TC002435	0
				TC002436	0
				TC002468	0
				TC002472	1
				TC002493	0
				TC002495	1
				TC002523	1
				TC002528	0
				TC002557	0
				TC002564	1
				TC002596	1
				TC002600	0
				TC002629	1
				TC002660	0
				TC002661	0
				TC002674	1
				TC002698	1
				TC002711	0
				TC002719	1
				TC002740	1
				TC002747	0
				TC002748	0
				TC002761	0
				TC002771	0
				TC002773	0
				TC002806	0
				TC002822	0
				TC002823	1
				TC002844	0
				TC002884	0
				TC002896	1
				TC002903	0
				TC002920	0
				TC002926	0
				TC002966	1
				TC002973	1
				TC002981	1
				TC002982	0
				TC002989	1
				TC003007	1
				TC003009	0
				TC003027	1
				TC003077	0
				TC003111	0
				TC003114	0
				TC003118	1
				TC003125	0
				TC003131	0
				TC003134	0
				TC003139	1
				TC003146	1
				TC003157	0
				TC003160	1
				TC003169	1
				TC003177	0
				TC003191	1
				TC003195	0
				TC003198	1
				TC003201	1
				TC003208	1
				TC003212	1
				TC003217	0
				TC003228	1
				TC003253	0
				TC003281	0
				TC003284	0
				TC003294	0
				TC003370	1
				TC003394	0
				TC003401	1
				TC003410	0
				TC003426	1
				TC003441	1
				TC003444	1
				TC003456	0
				TC003457	0
				TC003504	0
				TC003514	1
				TC003522	1
				TC003526	0
				TC003552	0
				TC003554	1
				TC003567	1
				TC003572	0
				TC003586	0
				TC003614	0
				TC003615	0
				TC003616	1
				TC003651	1
				TC003653	1
				TC003699	1
				TC003701	0
				TC003702	0
				TC003711	1
				TC003718	0
				TC003767	1
				TC003808	0
				TC003879	1
				TC003907	0
				TC003922	1
				TC003968	1
				TC003969	0
				TC003970	0
				TC003976	0
				TC003978	1
				TC003994	0
				TC003995	0
				TC004000	0
				TC004002	0
				TC004011	0
				TC004012	0
				TC004022	0
				TC004357	1
				TC004371	0
				TC004374	1
				TC004378	1
				TC004389	1
				TC004423	0
				TC004425	1
				TC004428	1
				TC004429	0
				TC004433	1
				TC004435	1
				TC004453	0
				TC004454	0
				TC004492	0
				TC004497	1
				TC004506	0
				TC004513	0
				TC004548	0
				TC004556	1
				TC004557	1
				TC004817	0
				TC004819	1
				TC004854	0
				TC004855	1
				TC004866	0
				TC004881	0
				TC004882	0
				TC004884	0
				TC004929	0
				TC004930	1
				TC004954	0
				TC004980	1
				TC004981	0
				TC005215	1
				TC005218	0
				TC005237	0
				TC005312	1
				TC005317	1
				TC005342	1
				TC005357	0
				TC005359	0
				TC005369	0
				TC005370	1
				TC005382	1
				TC005391	1
				TC005392	1
				TC005396	1
				TC005400	0
				TC005423	1
				TC005435	0
				TC005443	0
				TC005450	1
				TC005457	1
				TC005463	0
				TC005484	1
				TC005485	0
				TC005491	0
				TC005499	0
				TC005500	1
				TC005504	0
				TC005518	1
				TC005519	0
				TC005529	1
				TC005538	1
				TC005548	0
				TC005557	1
				TC005566	0
				TC005568	0
				TC005572	1
				TC005573	1
				TC005606	0
				TC005616	1
				TC005617	1
				TC005624	0
				TC005654	0
				TC005656	0
				TC005666	0
				TC005670	1
				TC005696	0
				TC005698	0
				TC005710	0
				TC005711	0
				TC005712	0
				TC005713	0
				TC005735	0
				TC005737	1
				TC005738	1
				TC005741	0
				TC005742	0
				TC005743	0
				TC005744	0
				TC005747	0
				TC005766	1
				TC005771	1
				TC005774	1
				TC005798	0
				TC005806	0
				TC005807	0
				TC005808	0
				TC005809	0
				TC005815	1
				TC005816	0
				TC005828	1
				TC005836	0
				TC005842	1
				TC005851	1
				TC005864	0
				TC005866	0
				TC005870	1
				TC005871	0
				TC005872	1
				TC005880	1
				TC005885	0
				TC005899	1
				TC005914	0
				TC005921	1
				TC005932	0
				TC005933	0
				TC005941	1
				TC005948	1
				TC005949	1
				TC005982	1
				TC005985	1
				TC005997	0
				TC005999	1
				TC006001	0
				TC006020	1
				TC006027	0
				TC006053	1
				TC006056	1
				TC006088	1
				TC006089	0
				TC006090	0
				TC006092	0
				TC006101	0
				TC006111	1
				TC006114	1
				TC006119	0
				TC006127	1
				TC006146	0
				TC006155	0
				TC006192	1
				TC006217	1
				TC006248	1
				TC006272	1
				TC006273	1
				TC006283	0
				TC006284	1
				TC006292	0
				TC006297	1
				TC006298	1
				TC006309	1
				TC006315	0
				TC006316	0
				TC006317	0
				TC006327	1
				TC006328	1
				TC006330	1
				TC006335	0
				TC006339	1
				TC006344	1
				TC006345	1
				TC006364	0
				TC006380	1
				TC006401	0
				TC006453	0
				TC006469	1
				TC006497	0
				TC006533	1
				TC006543	0
				TC006544	0
				TC006608	0
				TC006616	1
				TC006633	0
				TC006634	0
				TC006641	0
				TC006644	1
				TC006661	0
				TC006671	0
				TC006672	0
				TC006674	1
				TC006678	1
				TC006692	1
				TC006700	0
				TC006703	1
				TC006728	1
				TC006736	1
				TC006739	1
				TC006744	0
				TC006749	0
				TC006758	0
				TC006774	1
				TC006783	0
				TC006800	0
				TC006813	0
				TC006815	1
				TC007018	0
				TC007034	0
				TC007043	0
				TC007045	1
				TC007085	0
				TC007094	1
				TC007103	1
				TC007105	0
				TC007148	0
				TC007150	0
				TC007190	1
				TC007191	1
				TC007199	1
				TC007207	0
				TC007235	0
				TC007236	0
				TC007244	0
				TC007279	0
				TC007293	1
				TC007296	1
				TC007374	1
				TC007399	0
				TC007428	0
				TC007437	1
				TC007451	1
				TC007455	0
				TC007493	0
				TC007510	1
				TC007513	1
				TC007517	0
				TC007523	1
				TC007559	0
				TC007575	1
				TC007587	0
				TC007603	1
				TC007630	1
				TC007633	0
				TC007643	0
				TC007649	1
				TC007663	0
				TC007664	0
				TC007670	0
				TC007673	1
				TC007679	1
				TC007682	1
				TC007685	1
				TC007686	1
				TC007693	1
				TC007695	1
				TC007700	1
				TC007711	1
				TC007730	0
				TC007732	1
				TC007770	0
				TC007794	1
				TC007801	1
				TC007807	0
				TC007827	0
				TC007828	0
				TC007855	1
				TC007863	0
				TC007865	0
				TC007892	1
				TC007904	0
				TC007905	1
				TC007923	0
				TC007941	1
				TC007979	0
				TC007983	1
				TC007991	0
				TC007995	0
				TC008019	0
				TC008020	1
				TC008073	0
				TC008090	1
				TC008100	0
				TC008107	1
				TC008108	0
				TC008117	0
				TC008122	1
				TC008123	0
				TC008126	0
				TC008167	0
				TC008178	1
				TC008179	1
				TC008211	0
				TC008216	1
				TC008234	0
				TC008237	0
				TC008264	1
				TC008267	0
				TC008268	0
				TC008271	1
				TC008283	1
				TC008296	1
				TC008317	1
				TC008363	0
				TC008364	0
				TC008385	1
				TC008390	0
				TC008394	0
				TC008401	0
				TC008456	0
				TC008488	1
				TC008505	1
				TC008509	0
				TC008517	0
				TC008603	0
				TC008605	0
				TC008610	0
				TC008611	0
				TC008618	1
				TC008636	0
				TC008639	0
				TC008640	0
				TC008652	0
				TC008672	1
				TC008685	0
				TC008686	0
				TC008716	1
				TC008723	1
				TC008742	1
				TC008759	0
				TC008762	0
				TC008898	1
				TC008900	0
				TC008913	1
				TC008915	0
				TC008922	0
				TC008931	0
				TC008946	0
				TC008947	1
				TC008954	1
				TC008976	1
				TC008981	0
				TC008989	0
				TC008997	1
				TC008998	1
				TC009018	0
				TC009035	1
				TC009039	1
				TC009053	1
				TC009069	0
				TC009070	0
				TC009075	0
				TC009078	1
				TC009081	0
				TC009082	0
				TC009086	1
				TC009102	0
				TC009103	0
				TC009104	0
				TC009109	1
				TC009110	1
				TC009116	0
				TC009123	1
				TC009130	1
				TC009143	1
				TC009156	0
				TC009195	1
				TC009196	1
				TC009199	0
				TC009202	1
				TC009221	0
				TC009235	1
				TC009238	0
				TC009239	0
				TC009251	1
				TC009252	1
				TC009255	1
				TC009259	1
				TC009277	1
				TC009308	0
				TC009311	1
				TC009320	0
				TC009327	1
				TC009345	0
				TC009364	0
				TC009414	0
				TC009431	0
				TC009447	0
				TC009451	1
				TC009459	0
				TC009463	0
				TC009470	1
				TC009473	1
				TC009474	1
				TC009490	1
				TC009516	1
				TC009525	0
				TC009545	1
				TC009549	1
				TC009554	0
				TC009585	1
				TC009611	1
				TC009613	1
				TC009616	0
				TC009634	0
				TC009664	1
				TC009671	0
				TC009680	0
				TC009719	0
				TC009729	1
				TC009739	1
				TC009748	1
				TC009749	1
				TC009750	1
				TC009755	1
				TC009756	0
				TC009770	1
				TC009789	1
				TC009803	1
				TC009808	1
				TC009813	0
				TC009814	0
				TC009815	0
				TC009821	0
				TC009829	0
				TC009857	1
				TC009867	0
				TC009874	1
				TC009907	0
				TC009934	0
				TC009937	1
				TC009947	1
				TC009948	1
				TC009962	0
				TC009975	1
				TC009993	0
				TC010007	1
				TC010012	1
				TC010013	1
				TC010019	0
				TC010022	1
				TC010044	1
				TC010046	1
				TC010064	0
				TC010065	0
				TC010070	0
				TC010115	0
				TC010125	1
				TC010151	0
				TC010157	1
				TC010170	1
				TC010173	1
				TC010329	0
				TC010337	1
				TC010348	0
				TC010361	1
				TC010370	0
				TC010375	0
				TC010378	1
				TC010379	0
				TC010382	0
				TC010383	0
				TC010384	0
				TC010408	1
				TC010416	0
				TC010428	1
				TC010432	1
				TC010439	0
				TC010440	1
				TC010444	1
				TC010450	1
				TC010455	1
				TC010457	1
				TC010458	1
				TC010498	0
				TC010501	0
				TC010502	0
				TC010513	0
				TC010526	0
				TC010527	0
				TC010538	0
				TC010548	0
				TC010591	1
				TC010602	0
				TC010647	0
				TC010659	0
				TC010660	1
				TC010663	1
				TC010680	1
				TC010826	0
				TC010894	0
				TC010903	1
				TC010915	1
				TC010940	0
				TC010960	0
				TC010974	1
				TC010993	0
				TC011006	1
				TC011026	1
				TC011027	0
				TC011030	0
				TC011056	1
				TC011080	1
				TC011091	0
				TC011115	0
				TC011122	0
				TC011131	0
				TC011145	1
				TC011168	0
				TC011173	1
				TC011179	0
				TC011207	1
				TC011221	0
				TC011228	1
				TC011232	0
				TC011239	1
				TC011281	0
				TC011284	1
				TC011295	1
				TC011301	1
				TC011316	1
				TC011322	0
				TC011331	0
				TC011340	0
				TC011348	0
				TC011351	0
				TC011356	0
				TC011358	1
				TC011373	0
				TC011384	0
				TC011402	0
				TC011403	0
				TC011406	1
				TC011436	1
				TC011479	0
				TC011480	0
				TC011481	0
				TC011510	1
				TC011512	1
				TC011528	1
				TC011534	1
				TC011536	0
				TC011537	0
				TC011542	1
				TC011548	1
				TC011613	1
				TC011620	1
				TC011668	0
				TC011672	1
				TC011673	1
				TC011684	1
				TC011723	1
				TC011725	1
				TC011729	0
				TC011730	0
				TC011734	1
				TC011740	0
				TC011750	0
				TC011752	0
				TC011758	1
				TC011773	1
				TC011780	0
				TC011794	1
				TC011799	1
				TC011806	1
				TC011820	1
				TC011821	0
				TC011838	0
				TC011839	0
				TC011844	1
				TC011860	0
				TC011866	0
				TC011884	1
				TC011913	1
				TC011921	1
				TC011931	0
				TC011940	1
				TC011944	0
				TC011969	0
				TC011970	0
				TC011971	1
				TC011973	1
				TC011975	1
				TC011999	1
				TC012001	1
				TC012011	0
				TC012013	1
				TC012015	1
				TC012016	1
				TC012020	1
				TC012026	0
				TC012047	0
				TC012048	0
				TC012049	0
				TC012050	1
				TC012051	0
				TC012052	0
				TC012053	1
				TC012066	0
				TC012072	1
				TC012104	1
				TC012124	0
				TC012125	1
				TC012138	0
				TC012153	1
				TC012155	1
				TC012174	0
				TC012184	1
				TC012216	0
				TC012223	0
				TC012232	0
				TC012236	1
				TC012238	1
				TC012239	1
				TC012244	0
				TC012245	0
				TC012271	0
				TC012280	1
				TC012308	1
				TC012317	1
				TC012337	0
				TC012338	0
				TC012343	1
				TC012351	0
				TC012357	1
				TC012364	1
				TC012370	0
				TC012371	1
				TC012387	0
				TC012405	1
				TC012415	1
				TC012419	0
				TC012420	1
				TC012428	0
				TC012433	1
				TC012436	0
				TC012450	0
				TC012458	1
				TC012465	1
				TC012471	0
				TC012475	0
				TC012488	0
				TC012505	1
				TC012537	0
				TC012542	1
				TC012547	0
				TC012560	0
				TC012576	1
				TC012586	0
				TC012611	0
				TC012613	1
				TC012622	0
				TC012642	0
				TC012643	0
				TC012644	0
				TC012646	1
				TC012669	1
				TC012675	0
				TC012696	0
				TC012699	1
				TC012701	1
				TC012707	0
				TC012731	1
				TC012736	1
				TC012750	1
				TC012752	0
				TC012755	0
				TC012773	0
				TC012774	0
				TC012775	0
				TC012781	0
				TC012787	1
				TC012796	0
				TC012798	0
				TC012803	1
				TC012806	0
				TC012807	1
				TC012818	0
				TC012834	1
				TC012844	1
				TC012845	0
				TC012915	0
				TC012922	0
				TC012923	0
				TC012924	0
				TC012992	1
				TC013002	1
				TC013008	1
				TC013012	1
				TC013015	0
				TC013038	0
				TC013048	1
				TC013049	0
				TC013065	0
				TC013066	0
				TC013083	1
				TC013086	1
				TC013087	0
				TC013104	0
				TC013113	0
				TC013115	1
				TC013116	0
				TC013118	1
				TC013148	1
				TC013173	0
				TC013183	1
				TC013191	0
				TC013195	0
				TC013219	0
				TC013228	1
				TC013243	1
				TC013252	1
				TC013260	0
				TC013265	0
				TC013266	0
				TC013267	0
				TC013268	0
				TC013269	0
				TC013270	0
				TC013276	1
				TC013328	1
				TC013335	0
				TC013337	1
				TC013338	1
				TC013360	0
				TC013364	0
				TC013368	1
				TC013381	1
				TC013383	1
				TC013400	0
				TC013407	1
				TC013409	0
				TC013450	1
				TC013484	1
				TC013487	0
				TC013488	1
				TC013489	1
				TC013493	1
				TC013501	1
				TC013503	1
				TC013520	1
				TC013530	1
				TC013539	0
				TC013540	0
				TC013644	0
				TC013645	0
				TC013668	1
				TC013687	0
				TC013692	1
				TC013700	1
				TC013702	1
				TC013745	1
				TC013757	0
				TC013761	0
				TC013763	1
				TC013768	1
				TC013777	0
				TC013780	1
				TC013858	1
				TC013866	0
				TC013877	1
				TC013886	1
				TC013897	1
				TC013906	1
				TC013916	1
				TC013922	1
				TC013932	1
				TC013935	1
				TC013937	1
				TC013971	0
				TC013972	1
				TC013996	0
				TC013999	0
				TC014006	1
				TC014008	1
				TC014038	1
				TC014048	1
				TC014052	0
				TC014073	0
				TC014077	0
				TC014092	0
				TC014127	1
				TC014131	0
				TC014133	0
				TC014138	1
				TC014161	1
				TC014261	0
				TC014263	0
				TC014280	0
				TC014281	0
				TC014284	1
				TC014285	0
				TC014313	0
				TC014317	0
				TC014318	0
				TC014333	0
				TC014334	0
				TC014371	0
				TC014373	0
				TC014377	1
				TC014394	0
				TC014418	1
				TC014433	0
				TC014458	1
				TC014479	0
				TC014482	1
				TC014490	0
				TC014533	1
				TC014536	1
				TC014550	0
				TC014552	1
				TC014553	0
				TC014579	0
				TC014588	0
				TC014589	0
				TC014596	0
				TC014615	0
				TC014620	1
				TC014631	0
				TC014640	0
				TC014642	0
				TC014643	0
				TC014644	0
				TC014663	0
				TC014665	0
				TC014679	0
				TC014697	1
				TC014701	1
				TC014709	1
				TC014710	0
				TC014760	1
				TC014768	0
				TC014769	1
				TC014778	0
				TC014780	1
				TC014784	0
				TC014787	1
				TC014790	1
				TC014793	1
				TC014799	0
				TC014810	0
				TC014866	0
				TC014872	0
				TC014884	1
				TC014890	0
				TC014892	0
				TC014894	1
				TC014911	1
				TC014940	1
				TC014941	1
				TC014944	0
				TC014945	0
				TC014955	0
				TC014956	1
				TC014966	1
				TC014970	0
				TC014982	0
				TC014988	0
				TC015004	0
				TC015006	0
				TC015007	0
				TC015008	0
				TC015009	0
				TC015010	0
				TC015011	0
				TC015056	1
				TC015057	1
				TC015060	0
				TC015063	1
				TC015067	0
				TC015080	1
				TC015092	0
				TC015098	1
				TC015112	1
				TC015145	0
				TC015169	0
				TC015220	1
				TC015225	0
				TC015226	0
				TC015230	0
				TC015235	0
				TC015243	1
				TC015246	0
				TC015247	0
				TC015257	0
				TC015258	0
				TC015290	0
				TC015291	0
				TC015317	1
				TC015326	0
				TC015352	0
				TC015353	1
				TC015355	1
				TC015368	0
				TC015378	1
				TC015379	1
				TC015389	0
				TC015390	0
				TC015401	0
				TC015404	0
				TC015411	1
				TC015415	1
				TC015456	0
				TC015457	0
				TC015467	0
				TC015475	0
				TC015485	1
				TC015486	1
				TC015491	1
				TC015496	1
				TC015498	1
				TC015524	1
				TC015548	1
				TC015559	0
				TC015560	0
				TC015562	1
				TC015565	0
				TC015583	1
				TC015602	0
				TC015639	1
				TC015681	0
				TC015683	0
				TC015695	1
				TC015696	0
				TC015700	0
				TC015706	0
				TC015708	0
				TC015711	1
				TC015725	0
				TC015730	1
				TC015742	0
				TC015753	1
				TC015757	1
				TC015760	0
				TC015787	0
				TC015813	0
				TC015814	0
				TC015815	1
				TC015818	1
				TC015819	1
				TC015835	0
				TC015837	0
				TC015894	1
				TC015905	0
				TC015919	0
				TC015925	1
				TC015930	1
				TC015938	1
				TC015939	1
				TC015940	0
				TC015951	0
				TC015952	1
				TC015953	0
				TC015958	0
				TC015992	1
				TC015994	0
				TC016071	0
				TC016207	1
				TC016213	0
				TC016214	1
				TC016220	1
				TC016222	0
				TC016224	1
				TC016226	1
				TC016274	1
				TC016281	0
				TC016282	0
				TC016290	0
				TC016295	1
				TC016343	0
				TC016358	0
				TC016371	0
				TC016376	0
				TC016377	1
				TC016380	1
				TC016381	0
				TC016386	1

## Sheet: Female-biased genes
Female Over Rep genes	Expressed in Unfertilized eggs (1/0 = Yes/No)
TC000054	1
TC000065	1
TC000101	1
TC000107	1
TC000122	1
TC000131	1
TC000139	1
TC000163	1
TC000193	1
TC000197	0
TC000216	1
TC000236	1
TC000246	0
TC000247	1
TC000249	1
TC000272	1
TC000296	0
TC000306	1
TC000311	1
TC000336	0
TC000366	1
TC000368	0
TC000372	1
TC000380	1
TC000399	0
TC000403	0
TC000405	1
TC000410	0
TC000411	1
TC000417	1
TC000434	1
TC000472	0
TC000476	1
TC000500	0
TC000501	0
TC000504	1
TC000505	1
TC000506	1
TC000508	1
TC000517	1
TC000530	1
TC000534	1
TC000535	1
TC000539	1
TC000551	0
TC000572	1
TC000593	1
TC000596	1
TC000605	1
TC000616	1
TC000619	1
TC000641	1
TC000657	0
TC000670	0
TC000680	1
TC000689	1
TC000693	1
TC000705	0
TC000706	1
TC000708	1
TC000712	0
TC000736	0
TC000740	0
TC000747	1
TC000748	1
TC000751	0
TC000760	1
TC000767	1
TC000781	1
TC000788	1
TC000796	0
TC000811	1
TC000818	1
TC000827	1
TC000854	1
TC000855	1
TC000863	1
TC000868	1
TC000870	0
TC000877	1
TC000880	1
TC000882	1
TC000887	0
TC000894	1
TC000903	1
TC000934	1
TC000954	1
TC000959	0
TC000960	1
TC000961	1
TC000962	1
TC000965	1
TC000967	1
TC000969	1
TC001001	0
TC001012	0
TC001017	0
TC001018	0
TC001030	1
TC001037	1
TC001063	1
TC001066	1
TC001086	1
TC001103	1
TC001123	1
TC001124	1
TC001128	1
TC001132	0
TC001133	1
TC001136	0
TC001137	1
TC001145	1
TC001172	1
TC001179	1
TC001195	1
TC001204	1
TC001209	1
TC001229	1
TC001240	1
TC001241	1
TC001245	0
TC001266	0
TC001271	0
TC001276	1
TC001278	1
TC001282	1
TC001289	1
TC001318	1
TC001323	1
TC001334	1
TC001362	1
TC001367	1
TC001372	1
TC001375	1
TC001381	1
TC001553	0
TC001556	0
TC001574	1
TC001579	1
TC001600	1
TC001601	1
TC001603	0
TC001604	1
TC001606	1
TC001608	0
TC001611	1
TC001612	1
TC001615	1
TC001619	1
TC001620	1
TC001621	1
TC001622	1
TC001623	1
TC001625	0
TC001626	0
TC001627	0
TC001628	0
TC001631	1
TC001632	1
TC001633	1
TC001635	1
TC001637	1
TC001639	1
TC001640	1
TC001693	0
TC001696	0
TC001697	1
TC001701	1
TC001705	0
TC001706	0
TC001708	0
TC001712	1
TC001713	1
TC001717	0
TC001718	1
TC001719	1
TC001723	1
TC001726	0
TC001733	1
TC001736	1
TC001737	1
TC001738	1
TC001739	1
TC001746	1
TC001748	1
TC001750	1
TC001753	1
TC001759	1
TC001761	1
TC001762	1
TC001763	1
TC001765	1
TC001767	0
TC001768	1
TC001772	1
TC001774	1
TC001776	0
TC001778	0
TC001916	1
TC001918	1
TC001925	1
TC002112	1
TC002123	1
TC002141	1
TC002174	1
TC002185	1
TC002213	1
TC002222	1
TC002411	1
TC002418	0
TC002456	0
TC002498	1
TC002499	1
TC002518	1
TC002519	1
TC002520	1
TC002532	1
TC002533	1
TC002535	1
TC002546	1
TC002548	1
TC002550	1
TC002555	1
TC002558	1
TC002565	1
TC002567	1
TC002602	1
TC002612	0
TC002613	0
TC002620	0
TC002669	1
TC002690	1
TC002715	1
TC002724	0
TC002730	1
TC002743	1
TC002762	1
TC002775	1
TC002780	1
TC002843	0
TC002847	0
TC002857	1
TC002893	0
TC002910	0
TC002938	0
TC002939	1
TC002941	1
TC002943	1
TC002948	1
TC002954	0
TC002955	1
TC002976	1
TC002984	0
TC002992	1
TC002995	1
TC003019	1
TC003024	1
TC003026	1
TC003050	0
TC003051	0
TC003054	0
TC003086	1
TC003092	1
TC003094	1
TC003101	1
TC003103	0
TC003110	0
TC003149	1
TC003183	1
TC003221	1
TC003223	1
TC003224	1
TC003227	0
TC003251	1
TC003257	1
TC003262	0
TC003263	1
TC003269	1
TC003276	0
TC003287	0
TC003289	1
TC003298	1
TC003300	0
TC003327	1
TC003333	0
TC003354	1
TC003355	1
TC003356	1
TC003363	1
TC003365	1
TC003409	1
TC003424	1
TC003437	0
TC003445	1
TC003465	1
TC003477	1
TC003480	1
TC003483	0
TC003485	1
TC003487	1
TC003498	1
TC003507	0
TC003510	0
TC003523	1
TC003550	1
TC003556	1
TC003561	1
TC003565	1
TC003570	1
TC003582	1
TC003601	1
TC003602	1
TC003621	1
TC003626	1
TC003628	1
TC003629	1
TC003634	0
TC003641	1
TC003645	1
TC003691	1
TC003694	1
TC003707	1
TC003727	1
TC003766	1
TC003777	0
TC003790	1
TC003791	1
TC003805	1
TC003817	1
TC003824	0
TC003841	1
TC003852	1
TC003870	1
TC003873	1
TC003902	1
TC003908	1
TC003914	0
TC003931	1
TC003942	1
TC003943	1
TC003947	1
TC003949	0
TC003950	1
TC003954	1
TC003956	1
TC003959	1
TC003981	0
TC003991	1
TC003992	1
TC004016	0
TC004031	1
TC004111	1
TC004113	0
TC004114	0
TC004115	1
TC004116	1
TC004118	0
TC004122	1
TC004127	1
TC004128	1
TC004129	1
TC004133	1
TC004140	1
TC004141	1
TC004142	1
TC004144	1
TC004145	1
TC004147	0
TC004148	1
TC004150	1
TC004151	1
TC004153	1
TC004155	0
TC004159	1
TC004163	0
TC004358	1
TC004370	1
TC004379	1
TC004384	1
TC004387	1
TC004398	1
TC004416	1
TC004424	1
TC004426	1
TC004450	1
TC004458	1
TC004522	1
TC004523	1
TC004526	1
TC004530	1
TC004535	1
TC004559	1
TC004560	1
TC004562	1
TC004567	1
TC004568	1
TC004573	1
TC004578	1
TC004579	1
TC004581	1
TC004583	1
TC004584	1
TC004585	1
TC004588	0
TC004589	1
TC004594	1
TC004595	1
TC004596	1
TC004598	1
TC004601	1
TC004602	1
TC004604	1
TC004608	0
TC004609	1
TC004613	1
TC004619	1
TC004620	0
TC004621	0
TC004622	1
TC004624	0
TC004627	1
TC004629	0
TC004630	0
TC004631	1
TC004632	0
TC004633	1
TC004635	1
TC004637	1
TC004641	0
TC004642	0
TC004644	0
TC004646	1
TC004647	1
TC004648	0
TC004649	0
TC004653	0
TC004654	0
TC004659	0
TC004660	0
TC004662	1
TC004663	1
TC004664	1
TC004668	0
TC004670	1
TC004672	1
TC004673	1
TC004675	1
TC004677	0
TC004678	1
TC004681	0
TC004682	0
TC004685	0
TC004689	1
TC004690	1
TC004691	1
TC004692	0
TC004693	1
TC004695	1
TC004697	1
TC004698	1
TC004699	1
TC004700	1
TC004702	1
TC004704	0
TC004706	0
TC004707	0
TC004709	0
TC004710	1
TC004712	1
TC004714	1
TC004718	1
TC004719	1
TC004722	1
TC004723	1
TC004724	1
TC004726	0
TC004727	0
TC004728	1
TC004731	1
TC004732	1
TC004734	0
TC004735	0
TC004736	0
TC004737	0
TC004741	1
TC004742	1
TC004743	1
TC004744	1
TC004745	1
TC004749	0
TC004751	1
TC004752	1
TC004753	0
TC004755	1
TC004756	1
TC004757	1
TC004758	1
TC004759	1
TC004760	0
TC004763	1
TC004766	1
TC004771	1
TC004772	1
TC004773	1
TC004775	1
TC004778	1
TC004779	1
TC004780	1
TC004782	1
TC004784	0
TC004785	1
TC004787	0
TC004790	1
TC004792	1
TC004795	0
TC004797	1
TC004799	1
TC004800	1
TC004801	1
TC004802	1
TC004803	1
TC004805	0
TC004806	0
TC004811	1
TC004816	0
TC004821	1
TC004826	1
TC004834	1
TC004838	1
TC004849	1
TC004850	1
TC004852	1
TC004860	0
TC004861	1
TC004869	0
TC004878	1
TC004888	1
TC004925	1
TC004928	1
TC004976	1
TC004977	0
TC005012	1
TC005164	1
TC005165	1
TC005166	1
TC005167	1
TC005168	1
TC005169	0
TC005172	0
TC005173	1
TC005174	1
TC005176	1
TC005177	0
TC005179	1
TC005180	1
TC005182	1
TC005184	1
TC005186	1
TC005188	1
TC005212	1
TC005216	1
TC005219	1
TC005313	1
TC005315	1
TC005322	1
TC005336	1
TC005337	1
TC005348	1
TC005355	1
TC005358	1
TC005383	0
TC005384	0
TC005389	1
TC005441	0
TC005442	1
TC005448	0
TC005479	1
TC005492	0
TC005528	1
TC005531	1
TC005545	1
TC005554	1
TC005560	0
TC005561	1
TC005587	1
TC005603	1
TC005618	1
TC005619	1
TC005632	0
TC005634	0
TC005640	0
TC005641	1
TC005644	1
TC005649	1
TC005661	0
TC005667	1
TC005675	1
TC005692	1
TC005701	1
TC005702	1
TC005709	1
TC005720	1
TC005722	1
TC005753	1
TC005795	0
TC005833	1
TC005834	1
TC005848	1
TC005849	0
TC005878	1
TC005927	0
TC005928	1
TC005931	1
TC005958	1
TC005976	1
TC005978	1
TC005980	1
TC005988	1
TC005990	1
TC006008	1
TC006018	0
TC006026	0
TC006030	1
TC006032	1
TC006034	1
TC006040	1
TC006047	1
TC006057	0
TC006095	0
TC006097	1
TC006100	1
TC006115	1
TC006126	1
TC006130	1
TC006154	1
TC006167	1
TC006171	0
TC006177	1
TC006194	0
TC006209	1
TC006222	1
TC006224	1
TC006225	0
TC006226	1
TC006238	1
TC006239	1
TC006250	1
TC006266	1
TC006270	1
TC006277	1
TC006278	1
TC006279	1
TC006280	1
TC006288	1
TC006302	0
TC006305	1
TC006319	1
TC006325	1
TC006329	1
TC006334	1
TC006340	1
TC006342	1
TC006354	1
TC006361	1
TC006382	1
TC006383	1
TC006386	1
TC006428	0
TC006439	0
TC006461	0
TC006466	1
TC006468	0
TC006472	1
TC006477	1
TC006481	1
TC006489	1
TC006493	0
TC006504	0
TC006507	1
TC006512	1
TC006530	1
TC006542	1
TC006545	1
TC006549	1
TC006551	1
TC006555	1
TC006567	1
TC006588	0
TC006592	1
TC006604	1
TC006605	1
TC006617	0
TC006658	0
TC006673	1
TC006685	0
TC006686	1
TC006687	1
TC006690	1
TC006707	1
TC006709	1
TC006715	0
TC006716	1
TC006722	1
TC006723	1
TC006743	0
TC006748	0
TC006750	1
TC006753	1
TC006757	1
TC006763	0
TC006764	0
TC006775	1
TC006777	1
TC006780	1
TC006784	1
TC006785	1
TC006797	0
TC006812	1
TC007002	1
TC007042	1
TC007047	1
TC007057	1
TC007058	1
TC007059	1
TC007060	1
TC007081	1
TC007082	1
TC007089	1
TC007091	0
TC007126	0
TC007127	1
TC007130	1
TC007134	1
TC007158	1
TC007162	1
TC007163	1
TC007179	1
TC007186	0
TC007213	1
TC007214	1
TC007226	0
TC007228	1
TC007238	0
TC007241	0
TC007252	1
TC007253	1
TC007259	1
TC007262	0
TC007299	1
TC007304	1
TC007326	1
TC007353	1
TC007357	1
TC007365	1
TC007366	1
TC007377	1
TC007435	1
TC007457	1
TC007467	1
TC007476	1
TC007490	0
TC007492	1
TC007496	1
TC007531	1
TC007539	0
TC007555	0
TC007563	1
TC007565	1
TC007567	1
TC007569	1
TC007570	1
TC007576	1
TC007577	1
TC007614	1
TC007625	1
TC007626	1
TC007650	1
TC007651	1
TC007672	1
TC007674	1
TC007697	1
TC007717	1
TC007758	1
TC007759	1
TC007760	1
TC007767	1
TC007774	0
TC007776	0
TC007798	1
TC007808	1
TC007823	0
TC007824	1
TC007858	0
TC007861	1
TC007862	1
TC007874	1
TC007900	1
TC007933	1
TC007938	1
TC007939	1
TC007947	0
TC007952	0
TC007958	0
TC007961	0
TC007990	1
TC008014	1
TC008022	1
TC008029	0
TC008051	1
TC008052	1
TC008053	0
TC008057	1
TC008060	1
TC008093	0
TC008094	1
TC008124	0
TC008136	1
TC008137	1
TC008139	1
TC008140	1
TC008153	1
TC008161	0
TC008163	0
TC008182	1
TC008185	1
TC008209	0
TC008226	1
TC008227	0
TC008229	0
TC008230	0
TC008232	0
TC008246	1
TC008247	1
TC008255	1
TC008265	0
TC008270	1
TC008272	1
TC008275	1
TC008311	1
TC008312	1
TC008314	1
TC008321	1
TC008325	1
TC008329	1
TC008332	1
TC008338	1
TC008339	1
TC008348	1
TC008353	1
TC008356	0
TC008368	1
TC008403	1
TC008422	1
TC008423	0
TC008425	1
TC008444	1
TC008461	1
TC008464	1
TC008479	0
TC008484	1
TC008526	1
TC008595	1
TC008596	1
TC008597	1
TC008606	1
TC008650	1
TC008655	0
TC008662	1
TC008670	1
TC008683	1
TC008684	1
TC008690	1
TC008717	1
TC008719	1
TC008720	1
TC008744	0
TC008752	0
TC008753	1
TC008765	0
TC008772	1
TC008776	0
TC008807	1
TC008818	1
TC008871	1
TC008876	1
TC008880	1
TC008895	1
TC008901	1
TC008905	1
TC008908	1
TC008923	1
TC008930	0
TC008957	1
TC008968	1
TC008971	1
TC008972	1
TC008993	1
TC008999	1
TC009034	1
TC009036	0
TC009047	1
TC009073	1
TC009083	1
TC009090	1
TC009092	1
TC009094	1
TC009106	1
TC009132	1
TC009207	1
TC009209	1
TC009220	1
TC009258	1
TC009269	1
TC009270	1
TC009287	0
TC009289	1
TC009290	1
TC009297	1
TC009299	1
TC009318	1
TC009321	1
TC009349	1
TC009367	0
TC009368	1
TC009375	1
TC009378	0
TC009395	0
TC009417	0
TC009420	1
TC009423	1
TC009445	1
TC009448	0
TC009488	1
TC009489	1
TC009492	1
TC009504	1
TC009507	1
TC009513	1
TC009514	1
TC009532	0
TC009539	1
TC009583	1
TC009589	1
TC009603	1
TC009608	1
TC009609	1
TC009641	1
TC009642	0
TC009659	1
TC009665	0
TC009666	0
TC009672	1
TC009682	0
TC009722	1
TC009727	1
TC009735	1
TC009778	1
TC009788	1
TC009790	1
TC009792	1
TC009804	1
TC009812	1
TC009818	1
TC009822	1
TC009833	0
TC009841	1
TC009856	0
TC009861	1
TC009889	1
TC009891	1
TC009892	1
TC009901	1
TC009906	1
TC009922	1
TC009923	1
TC009924	1
TC009944	1
TC009955	0
TC009959	0
TC009982	1
TC009983	1
TC009991	1
TC009996	1
TC010005	1
TC010016	1
TC010040	1
TC010047	1
TC010098	1
TC010103	1
TC010113	1
TC010130	1
TC010133	0
TC010143	1
TC010159	0
TC010164	0
TC010169	1
TC010175	1
TC010197	1
TC010198	1
TC010208	1
TC010222	1
TC010323	1
TC010332	1
TC010334	1
TC010339	1
TC010350	0
TC010351	0
TC010364	1
TC010387	1
TC010400	1
TC010409	1
TC010454	1
TC010464	1
TC010468	1
TC010489	1
TC010490	1
TC010491	1
TC010495	1
TC010516	1
TC010520	1
TC010525	1
TC010535	1
TC010537	0
TC010544	0
TC010545	1
TC010551	0
TC010552	1
TC010555	1
TC010594	0
TC010653	1
TC010654	1
TC010657	1
TC010676	1
TC010679	1
TC010756	0
TC010757	1
TC010761	1
TC010762	0
TC010763	1
TC010764	1
TC010767	1
TC010771	1
TC010772	1
TC010773	1
TC010775	0
TC010777	0
TC010779	1
TC010780	1
TC010781	0
TC010782	1
TC010783	1
TC010785	0
TC010786	0
TC010787	0
TC010789	1
TC010790	0
TC010791	1
TC010792	0
TC010793	0
TC010794	0
TC010798	1
TC010799	1
TC010800	1
TC010801	0
TC010803	0
TC010807	1
TC010808	0
TC010809	0
TC010811	0
TC010812	1
TC010813	0
TC010814	1
TC010818	1
TC010820	1
TC010830	1
TC010831	1
TC010832	1
TC010833	1
TC010834	0
TC010835	0
TC010837	0
TC010839	0
TC010840	0
TC010841	0
TC010842	0
TC010844	0
TC010845	0
TC010846	0
TC010847	1
TC010848	1
TC010849	1
TC010850	1
TC010851	1
TC010852	1
TC010854	1
TC010856	1
TC010857	0
TC010858	1
TC010859	0
TC010860	0
TC010861	0
TC010863	1
TC010866	1
TC010867	0
TC010868	0
TC010869	1
TC010871	1
TC010872	1
TC010874	1
TC010875	1
TC010877	1
TC010879	1
TC010882	1
TC010883	1
TC010885	1
TC010887	1
TC010889	0
TC010900	1
TC010914	1
TC010920	1
TC010931	0
TC010947	1
TC010949	1
TC010975	1
TC010976	1
TC010992	1
TC010999	0
TC011004	1
TC011022	1
TC011034	1
TC011040	1
TC011041	1
TC011050	1
TC011065	0
TC011067	1
TC011076	1
TC011078	1
TC011086	1
TC011121	1
TC011165	1
TC011183	1
TC011186	1
TC011222	0
TC011226	1
TC011238	1
TC011247	1
TC011253	0
TC011273	1
TC011283	1
TC011294	1
TC011309	1
TC011314	1
TC011352	1
TC011353	1
TC011374	0
TC011377	1
TC011379	0
TC011389	1
TC011396	0
TC011400	0
TC011412	0
TC011425	0
TC011434	0
TC011438	1
TC011445	1
TC011463	0
TC011464	0
TC011470	0
TC011482	1
TC011507	1
TC011509	1
TC011520	1
TC011527	1
TC011532	0
TC011539	1
TC011545	1
TC011550	1
TC011603	1
TC011607	1
TC011611	1
TC011622	1
TC011651	1
TC011653	1
TC011659	1
TC011696	1
TC011709	1
TC011711	1
TC011712	1
TC011716	1
TC011746	0
TC011762	1
TC011807	1
TC011831	1
TC011841	1
TC011843	1
TC011849	1
TC011854	1
TC011865	1
TC011871	1
TC011876	1
TC011877	1
TC011892	1
TC011934	0
TC011935	1
TC011936	1
TC011956	0
TC011960	0
TC011974	1
TC011982	1
TC011997	1
TC012019	1
TC012028	1
TC012040	1
TC012046	1
TC012055	1
TC012071	1
TC012074	1
TC012082	1
TC012086	1
TC012087	1
TC012092	1
TC012109	0
TC012114	1
TC012119	1
TC012122	1
TC012133	1
TC012158	0
TC012167	1
TC012183	1
TC012194	1
TC012205	1
TC012207	1
TC012229	0
TC012246	1
TC012275	1
TC012283	0
TC012298	0
TC012309	1
TC012310	1
TC012314	1
TC012335	0
TC012361	1
TC012375	1
TC012383	1
TC012389	1
TC012393	1
TC012406	1
TC012408	1
TC012427	0
TC012430	1
TC012434	1
TC012438	1
TC012440	1
TC012449	1
TC012467	1
TC012492	1
TC012493	1
TC012506	1
TC012510	1
TC012533	1
TC012535	1
TC012557	0
TC012567	0
TC012570	1
TC012571	1
TC012577	1
TC012615	1
TC012624	1
TC012627	1
TC012639	0
TC012652	1
TC012666	1
TC012678	1
TC012680	1
TC012691	1
TC012697	1
TC012754	1
TC012762	1
TC012770	0
TC012771	0
TC012783	0
TC012824	1
TC012830	0
TC012835	0
TC012851	1
TC012855	0
TC012856	0
TC012861	1
TC012878	1
TC013006	1
TC013027	0
TC013028	1
TC013035	1
TC013042	0
TC013096	1
TC013098	1
TC013108	1
TC013125	1
TC013142	1
TC013161	0
TC013174	0
TC013175	1
TC013186	1
TC013187	1
TC013201	1
TC013203	1
TC013204	1
TC013231	1
TC013241	1
TC013277	1
TC013283	1
TC013285	1
TC013296	0
TC013333	1
TC013346	1
TC013372	1
TC013378	1
TC013385	1
TC013390	1
TC013393	1
TC013396	1
TC013433	1
TC013434	1
TC013456	1
TC013459	0
TC013460	1
TC013479	1
TC013505	0
TC013526	1
TC013527	1
TC013553	1
TC013566	0
TC013569	1
TC013570	1
TC013575	0
TC013578	1
TC013582	0
TC013585	1
TC013588	1
TC013589	1
TC013592	1
TC013593	1
TC013595	1
TC013597	1
TC013598	1
TC013602	0
TC013604	1
TC013605	0
TC013608	0
TC013609	1
TC013613	0
TC013614	1
TC013615	0
TC013618	0
TC013622	1
TC013623	0
TC013624	1
TC013626	1
TC013628	0
TC013629	1
TC013631	0
TC013632	1
TC013633	0
TC013636	1
TC013638	0
TC013639	0
TC013641	0
TC013642	0
TC013652	1
TC013654	0
TC013655	1
TC013675	1
TC013694	1
TC013697	1
TC013707	1
TC013712	1
TC013716	1
TC013719	0
TC013723	1
TC013727	1
TC013736	1
TC013744	1
TC013748	0
TC013753	1
TC013756	1
TC013759	1
TC013798	0
TC013799	1
TC013801	0
TC013803	1
TC013811	1
TC013840	1
TC013842	1
TC013878	1
TC013891	1
TC013921	1
TC013979	1
TC014000	1
TC014018	1
TC014042	1
TC014054	1
TC014068	0
TC014070	1
TC014071	1
TC014074	1
TC014086	1
TC014088	0
TC014102	1
TC014103	1
TC014105	0
TC014108	0
TC014112	1
TC014114	1
TC014120	1
TC014129	1
TC014130	1
TC014142	1
TC014154	0
TC014159	1
TC014160	1
TC014162	0
TC014164	0
TC014165	1
TC014167	1
TC014168	1
TC014171	0
TC014173	1
TC014174	1
TC014175	1
TC014176	0
TC014178	0
TC014179	1
TC014180	1
TC014181	1
TC014182	1
TC014183	1
TC014184	1
TC014187	0
TC014188	0
TC014189	1
TC014190	0
TC014191	1
TC014192	0
TC014193	0
TC014194	0
TC014196	0
TC014198	1
TC014200	1
TC014202	1
TC014203	1
TC014205	1
TC014207	1
TC014208	1
TC014210	1
TC014212	0
TC014216	0
TC014217	1
TC014218	1
TC014220	1
TC014223	1
TC014224	1
TC014235	0
TC014239	0
TC014254	1
TC014256	1
TC014258	1
TC014269	1
TC014283	1
TC014295	1
TC014300	1
TC014311	1
TC014320	1
TC014327	1
TC014346	1
TC014367	0
TC014370	1
TC014398	1
TC014404	1
TC014422	1
TC014423	1
TC014425	1
TC014426	0
TC014432	0
TC014454	1
TC014471	1
TC014481	1
TC014488	1
TC014504	1
TC014505	1
TC014507	1
TC014509	1
TC014531	0
TC014543	1
TC014545	1
TC014547	1
TC014563	1
TC014564	1
TC014568	1
TC014574	1
TC014583	1
TC014584	0
TC014604	1
TC014613	1
TC014616	0
TC014622	1
TC014623	1
TC014630	1
TC014638	1
TC014651	0
TC014652	0
TC014653	0
TC014682	0
TC014692	1
TC014708	1
TC014716	1
TC014720	0
TC014721	1
TC014733	1
TC014748	0
TC014758	1
TC014761	1
TC014781	1
TC014796	0
TC014797	1
TC014798	1
TC014811	1
TC014815	1
TC014817	1
TC014857	1
TC014885	1
TC014886	1
TC014904	1
TC014905	1
TC014916	1
TC014917	1
TC014919	1
TC014927	0
TC014929	1
TC014942	1
TC014947	1
TC014949	1
TC014952	1
TC014960	1
TC014962	1
TC014976	0
TC014977	0
TC014985	1
TC014986	1
TC014994	1
TC015003	0
TC015012	1
TC015014	1
TC015038	0
TC015051	1
TC015068	1
TC015075	1
TC015076	1
TC015085	1
TC015106	1
TC015109	1
TC015118	1
TC015120	1
TC015134	1
TC015138	1
TC015139	1
TC015163	1
TC015177	1
TC015209	1
TC015223	1
TC015229	1
TC015250	1
TC015255	1
TC015278	1
TC015282	0
TC015312	1
TC015320	1
TC015321	1
TC015327	1
TC015342	1
TC015344	0
TC015422	1
TC015436	0
TC015441	1
TC015445	1
TC015458	1
TC015472	1
TC015473	1
TC015483	0
TC015495	0
TC015504	1
TC015505	1
TC015507	0
TC015512	1
TC015513	1
TC015520	0
TC015539	1
TC015551	0
TC015553	0
TC015576	0
TC015577	1
TC015594	1
TC015597	0
TC015600	1
TC015604	1
TC015631	1
TC015646	0
TC015650	1
TC015651	1
TC015667	1
TC015669	1
TC015675	1
TC015678	0
TC015685	1
TC015699	0
TC015704	1
TC015713	0
TC015717	1
TC015718	0
TC015788	0
TC015794	0
TC015795	1
TC015804	1
TC015811	1
TC015822	1
TC015846	1
TC015853	1
TC015859	0
TC015899	1
TC015900	1
TC015908	1
TC015909	1
TC015913	1
TC015933	1
TC015934	1
TC015946	1
TC015955	1
TC015957	1
TC015987	1
TC016051	1
TC016052	0
TC016055	1
TC016056	1
TC016060	0
TC016061	0
TC016062	1
TC016083	1
TC016203	1
TC016204	0
TC016205	0
TC016259	1
TC016261	1
TC016271	0
TC016280	1
TC016285	1
TC016297	0
TC016308	1
TC016313	1
TC016314	1
TC016369	1
TC016383	1
TC030877	0

## Sheet: Unfert. egg TARs
Contig	Start	Stop	Contig CM000276 = LG1 / X chromosome, CM000277 = LG2, and so on…
CM000276	24584	25204
CM000276	138071	138130
CM000276	150403	150633
CM000276	153760	153857
CM000276	227341	227423
CM000276	572891	573029
CM000276	630181	630367
CM000276	672707	673350
CM000276	683405	683457
CM000276	683643	683713
CM000276	684119	684180
CM000276	702706	702794
CM000276	702848	702913
CM000276	726659	726706
CM000276	726919	726986
CM000276	731998	732232
CM000276	1114695	1114744
CM000276	1115144	1115203
CM000276	1115253	1115485
CM000276	1184221	1184286
CM000276	1191654	1191722
CM000276	1191804	1191914
CM000276	1191999	1192066
CM000276	1310104	1310173
CM000276	1713848	1713927
CM000276	1714071	1714131
CM000276	1714343	1714424
CM000276	1714610	1714938
CM000276	1714983	1715068
CM000276	1728944	1729383
CM000276	1729428	1729484
CM000276	1772911	1773051
CM000276	1797494	1797568
CM000276	1845256	1845366
CM000276	1846963	1847168
CM000276	1847218	1847318
CM000276	1847368	1847434
CM000276	1873762	1874014
CM000276	1874088	1874153
CM000276	1875427	1875483
CM000276	1889928	1890104
CM000276	1890585	1890679
CM000276	2222799	2222925
CM000276	2274454	2274508
CM000276	2280285	2280335
CM000276	2312375	2313453
CM000276	2313483	2313564
CM000276	2409453	2409529
CM000276	2409566	2409634
CM000276	2498621	2498861
CM000276	2581357	2581480
CM000276	2581514	2581577
CM000276	2596530	2596717
CM000276	2597167	2597262
CM000276	2597309	2597599
CM000276	2597847	2598017
CM000276	2977637	2978015
CM000276	2999196	2999254
CM000276	2999431	2999502
CM000276	3000144	3000196
CM000276	3013598	3013673
CM000276	3148628	3148886
CM000276	3189683	3189795
CM000276	3786796	3787109
CM000276	3787177	3787239
CM000276	3803191	3803282
CM000276	3804197	3804332
CM000276	3865730	3865820
CM000276	3914847	3915072
CM000276	3915311	3915393
CM000276	3947262	3947506
CM000276	3987731	3987781
CM000276	3987826	3988086
CM000276	3988491	3988596
CM000276	4043237	4043283
CM000276	4043324	4043561
CM000276	4130775	4131005
CM000276	4168578	4168645
CM000276	4217711	4217817
CM000276	4217900	4217970
CM000276	4281585	4281654
CM000276	4281717	4282005
CM000276	4301408	4301680
CM000276	4301725	4302000
CM000276	4304565	4304610
CM000276	4383901	4384163
CM000276	4391933	4392068
CM000276	4443234	4443732
CM000276	4443891	4443964
CM000276	4444748	4444815
CM000276	4444867	4445048
CM000276	4492808	4492879
CM000276	4492966	4493643
CM000276	4515219	4515275
CM000276	4566941	4567515
CM000276	4573620	4573957
CM000276	4584374	4584494
CM000276	4593963	4594063
CM000276	4956925	4956982
CM000276	5394739	5394904
CM000276	5402176	5402723
CM000276	5402768	5402824
CM000276	5402937	5403668
CM000276	5403767	5403910
CM000276	5403980	5404186
CM000276	5407261	5407555
CM000276	5420561	5421066
CM000276	5421124	5421360
CM000276	5472500	5472623
CM000276	5620722	5620774
CM000276	5620824	5620881
CM000276	5620912	5620966
CM000276	5642108	5642234
CM000276	5642311	5642477
CM000276	5642544	5642754
CM000276	5642890	5643008
CM000276	5643073	5643228
CM000276	5643258	5643446
CM000276	5643553	5643775
CM000276	5643813	5644264
CM000276	5644444	5644636
CM000276	5695697	5695829
CM000276	5695967	5696058
CM000276	5696118	5696191
CM000276	5696315	5696361
CM000276	6033802	6033928
CM000276	6070212	6070523
CM000276	6077047	6077505
CM000276	6077532	6077667
CM000276	6077787	6078012
CM000276	6084926	6085119
CM000276	6093098	6093548
CM000276	6099875	6099945
CM000276	6100345	6100559
CM000276	6102369	6102459
CM000276	6106633	6106774
CM000276	6107508	6107621
CM000276	6107699	6107977
CM000276	6108162	6108242
CM000276	6108327	6108428
CM000276	6108517	6108657
CM000276	6108737	6109081
CM000276	6109143	6109250
CM000276	6109313	6109459
CM000276	6132296	6132401
CM000276	6141191	6141405
CM000276	6491376	6491470
CM000276	6591459	6591524
CM000276	6919379	6919458
CM000276	6922000	6922102
CM000276	6937254	6937323
CM000276	6937964	6938062
CM000276	6938455	6938522
CM000276	6984365	6984421
CM000276	7011402	7011466
CM000276	7011506	7011563
CM000276	7022738	7023469
CM000276	7023505	7023550
CM000276	7079218	7079638
CM000276	7079768	7079900
CM000276	7093771	7093995
CM000276	7197927	7198031
CM000276	7202066	7202138
CM000276	7263936	7264128
CM000276	7300394	7300687
CM000276	7398070	7398391
CM000276	7415286	7415393
CM000276	7463851	7463942
CM000276	7547769	7547965
CM000276	7606411	7606456
CM000276	7665444	7665622
CM000276	7805385	7805484
CM000276	7805534	7805586
CM000276	7845177	7845275
CM000276	8204192	8204434
CM000276	8204661	8204764
CM000276	8205134	8205361
CM000276	8205505	8205623
CM000276	8236236	8236302
CM000276	8537613	8537740
CM000276	8548914	8549187
CM000276	8560530	8560576
CM000276	8560681	8560804
CM000276	8678703	8678797
CM000276	8678843	8678893
CM000276	8680545	8680834
CM000276	8686636	8687547
CM000276	8744494	8744667
CM000276	8745259	8745341
CM000276	8745595	8745672
CM000276	8890222	8890565
CM000276	8894841	8894889
CM000276	8987570	8987767
CM000276	8987805	8987903
CM000276	9002529	9002698
CM000276	9046354	9046428
CM000276	9111436	9111544
CM000276	9135253	9135301
CM000276	9142607	9142652
CM000276	9176848	9176983
CM000276	9202840	9202921
CM000276	9239855	9240039
CM000276	9240123	9240185
CM000276	9327926	9328046
CM000276	9328128	9328210
CM000276	9328249	9328344
CM000276	9363436	9363516
CM000276	9363760	9363861
CM000276	9364754	9364802
CM000276	9365454	9365602
CM000276	9755749	9756150
CM000276	9756244	9756443
CM000276	9757420	9757542
CM000276	9757570	9757635
CM000276	9764927	9765118
CM000276	9767194	9767339
CM000276	9768637	9768893
CM000276	9917424	9917537
CM000276	9917580	9917639
CM000276	9917663	9917719
CM000276	9917822	9917909
CM000276	9995503	9995607
CM000276	9995650	9995738
CM000276	10005857	10005910
CM000276	10046127	10046535
CM000276	10061341	10061538
CM000276	10061671	10061868
CM000276	10062293	10062484
CM000276	10289358	10289628
CM000276	10324525	10324618
CM000276	10325056	10325163
CM000276	10325214	10325355
CM000276	10335844	10335988
CM000276	10456053	10456137
CM000276	10467853	10468037
CM000276	10468162	10468290
CM000276	10516136	10516319
CM000276	10537493	10538207
CM000276	10676748	10677272
CM000276	10677353	10677412
CM000276	10677577	10677623
CM000276	10679738	10679913
CM000276	10679943	10680123
CM000276	10680148	10680197
CM000276	10680356	10680411
CM000276	10865898	10866217
CM000276	10866356	10866426
CM000277	57542	57717
CM000277	61083	61148
CM000277	74687	75690
CM000277	167702	167793
CM000277	398468	398544
CM000277	419313	419501
CM000277	420589	420701
CM000277	498524	498590
CM000277	513581	513627
CM000277	513674	513815
CM000277	513858	513913
CM000277	514296	514494
CM000277	600200	600283
CM000277	621419	621505
CM000277	630644	630689
CM000277	656232	656545
CM000277	729440	729794
CM000277	963901	963963
CM000277	986453	986515
CM000277	1361372	1361512
CM000277	1418400	1418495
CM000277	1456572	1456936
CM000277	1524232	1524569
CM000277	1524647	1524927
CM000277	1529448	1529532
CM000277	1529636	1529730
CM000277	1614454	1614499
CM000277	1627883	1627964
CM000277	1977218	1977300
CM000277	1977346	1977423
CM000277	2031245	2031312
CM000277	2031447	2031782
CM000277	2032107	2032208
CM000277	2056741	2056786
CM000277	2112966	2113123
CM000277	2113349	2113569
CM000277	2120417	2120747
CM000277	2187992	2188123
CM000277	2209387	2209643
CM000277	2209759	2210030
CM000277	2353189	2353615
CM000277	2353684	2353843
CM000277	2353881	2354415
CM000277	2502329	2502405
CM000277	2832719	2832950
CM000277	2840183	2840248
CM000277	2881874	2881926
CM000277	2887406	2887493
CM000277	3064822	3064886
CM000277	3095882	3096071
CM000277	3170292	3170398
CM000277	3173506	3174507
CM000277	3174646	3175095
CM000277	3175187	3175314
CM000277	3176105	3176173
CM000277	3176246	3177242
CM000277	3218892	3218979
CM000277	3762167	3762418
CM000277	3762455	3762744
CM000277	3865509	3865569
CM000277	4255202	4255434
CM000277	4286816	4287444
CM000277	4287520	4287621
CM000277	4287670	4287742
CM000277	4287774	4288040
CM000277	4302485	4302686
CM000277	4302765	4302919
CM000277	4306464	4306607
CM000277	4306677	4306834
CM000277	4306948	4307046
CM000277	4307116	4307761
CM000277	4429710	4429768
CM000277	4851090	4851218
CM000277	4851358	4851424
CM000277	4863665	4863795
CM000277	4863915	4864370
CM000277	4864950	4865111
CM000277	4869581	4869662
CM000277	4869997	4870058
CM000277	4870335	4870428
CM000277	4963617	4963856
CM000277	4999819	4999874
CM000277	5000149	5000517
CM000277	5001123	5001269
CM000277	5001398	5001467
CM000277	5002024	5002310
CM000277	5225012	5225905
CM000277	5225966	5226300
CM000277	5232441	5232585
CM000277	5331126	5331271
CM000277	5331340	5331897
CM000277	5333191	5333241
CM000277	5333729	5333832
CM000277	5333890	5334390
CM000277	5551956	5552014
CM000277	5558532	5558579
CM000277	5560250	5560311
CM000277	5578763	5579215
CM000277	5597711	5597876
CM000277	5743118	5743685
CM000277	5767112	5767591
CM000277	5768948	5769191
CM000277	5781712	5782283
CM000277	5823818	5823962
CM000277	5922473	5922669
CM000277	5940471	5940558
CM000277	5949763	5949983
CM000277	5967555	5967739
CM000277	5976843	5976941
CM000277	5979953	5980061
CM000277	6006894	6006944
CM000277	6007065	6007219
CM000277	6388510	6388870
CM000277	6461971	6462182
CM000277	6770294	6770379
CM000277	6770420	6770512
CM000277	6781354	6781474
CM000277	6786167	6786417
CM000277	6827583	6827632
CM000277	6845820	6845973
CM000277	6846019	6846112
CM000277	6846293	6846389
CM000277	6846758	6846921
CM000277	6864662	6864754
CM000277	6884807	6884943
CM000277	6884981	6885032
CM000277	6960047	6960344
CM000277	6971677	6971911
CM000277	6971986	6972121
CM000277	7010534	7010672
CM000277	7328188	7328395
CM000277	7328421	7329404
CM000277	7356880	7357254
CM000277	7357294	7357359
CM000277	7357398	7357471
CM000277	7382019	7382097
CM000277	7454822	7454875
CM000277	7462257	7462306
CM000277	7474063	7474163
CM000277	7502396	7502530
CM000277	7502627	7502751
CM000277	7503238	7504206
CM000277	7504332	7504404
CM000277	7512316	7512385
CM000277	7520410	7520578
CM000277	7520621	7520880
CM000277	7523422	7523491
CM000277	7523545	7523735
CM000277	7523784	7523848
CM000277	7571020	7571103
CM000277	7578574	7578666
CM000277	7639864	7639934
CM000277	7640624	7640713
CM000277	7641014	7641321
CM000277	7659749	7659819
CM000277	7659891	7660160
CM000277	7666347	7666448
CM000277	7666549	7666597
CM000277	7666681	7666813
CM000277	7695456	7695521
CM000277	7702746	7702885
CM000277	7711040	7711149
CM000277	7743185	7743243
CM000277	7916299	7916474
CM000277	7916839	7917001
CM000277	7922340	7922393
CM000277	7938813	7938886
CM000277	7974255	7974441
CM000277	7974526	7974632
CM000277	7974771	7974852
CM000277	8047095	8048220
CM000277	8148625	8148682
CM000277	8148879	8149070
CM000277	8149143	8149917
CM000277	8230855	8231015
CM000277	8398632	8398699
CM000277	8398728	8398781
CM000277	8425188	8425284
CM000277	8425365	8425524
CM000277	8425632	8425744
CM000277	8427005	8427198
CM000277	8432612	8432743
CM000277	8432816	8433140
CM000277	8433169	8433486
CM000277	8433808	8433946
CM000277	8433973	8434066
CM000277	8472959	8473201
CM000277	8475429	8475571
CM000277	8475633	8475747
CM000277	8475808	8475960
CM000277	8476807	8477022
CM000277	8477065	8477470
CM000277	8706095	8706303
CM000277	8708452	8708681
CM000277	8708954	8709306
CM000277	8727658	8727966
CM000277	8728018	8728092
CM000277	8728132	8728774
CM000277	8728824	8728924
CM000277	8729741	8729960
CM000277	8794299	8794361
CM000277	8806169	8806265
CM000277	8806368	8806510
CM000277	8870022	8870070
CM000277	9262871	9263057
CM000277	9377074	9377128
CM000277	9389670	9389806
CM000277	9408065	9408215
CM000277	9408536	9408944
CM000277	9416765	9416820
CM000277	9441442	9441563
CM000277	9441598	9441657
CM000277	9441821	9442129
CM000277	9442182	9442243
CM000277	9443880	9444016
CM000277	9575189	9575283
CM000277	9705071	9705191
CM000277	9807563	9807640
CM000277	9859834	9859921
CM000277	9860110	9860261
CM000277	9860307	9860468
CM000277	9860626	9860727
CM000277	9866969	9867067
CM000277	9885817	9885882
CM000277	10013995	10014061
CM000277	10029640	10030759
CM000277	10072937	10073053
CM000277	10081827	10081878
CM000277	10082617	10082685
CM000277	10085642	10085688
CM000277	10086112	10086160
CM000277	10086210	10086337
CM000277	10087430	10087487
CM000277	10089359	10089414
CM000277	10118646	10118725
CM000277	10118874	10119000
CM000277	10126793	10127400
CM000277	10135813	10135864
CM000277	10140318	10140414
CM000277	10227441	10227487
CM000277	10230694	10231100
CM000277	10231144	10231279
CM000277	10310046	10310113
CM000277	10310197	10310634
CM000277	10328264	10328584
CM000277	10423444	10423533
CM000277	10429106	10429159
CM000277	10434042	10434142
CM000277	10560639	10560746
CM000277	10891126	10891243
CM000277	10916050	10916196
CM000277	10924444	10924575
CM000277	10925195	10925480
CM000277	10930932	10931234
CM000277	10931405	10931973
CM000277	10932005	10932052
CM000277	11060753	11060994
CM000277	11061037	11061180
CM000277	11061246	11061336
CM000277	11076472	11076561
CM000277	11446076	11446139
CM000277	11470977	11471154
CM000277	11471441	11471517
CM000277	11483276	11483514
CM000277	11487584	11487814
CM000277	11564242	11564300
CM000277	11687628	11687829
CM000277	11704488	11704722
CM000277	11710251	11710306
CM000277	11821039	11821103
CM000277	11831846	11831891
CM000277	11833129	11833180
CM000277	11833237	11833319
CM000277	11879542	11879756
CM000277	11974092	11974155
CM000277	11974483	11974585
CM000277	12091172	12091776
CM000277	12134202	12134310
CM000277	12253967	12254041
CM000277	12454066	12454151
CM000277	12466952	12467014
CM000277	12467251	12467316
CM000277	12468828	12468907
CM000277	12484151	12484406
CM000277	12484540	12484629
CM000277	12535906	12535970
CM000277	12595670	12595956
CM000277	12596021	12596240
CM000277	12597597	12597643
CM000277	12635893	12636021
CM000277	12762805	12764050
CM000277	12822842	12822887
CM000277	12822938	12823073
CM000277	12823152	12823340
CM000277	12823371	12823480
CM000277	12823529	12823671
CM000277	12823813	12824067
CM000277	12893413	12893512
CM000277	12936359	12936633
CM000277	12936794	12936880
CM000277	12937045	12937182
CM000277	12980501	12980573
CM000277	13534574	13534634
CM000277	13700439	13701677
CM000277	14107447	14107492
CM000277	14351052	14351346
CM000277	14351386	14351431
CM000277	14351585	14351642
CM000277	14351671	14351801
CM000277	14362717	14363508
CM000277	14373488	14373545
CM000277	14373653	14373924
CM000277	14512616	14512688
CM000277	14521008	14521151
CM000277	14605038	14605191
CM000277	14728821	14728959
CM000277	14804404	14804886
CM000277	14804922	14805102
CM000277	14805187	14805260
CM000277	14805362	14805477
CM000277	14805762	14805857
CM000277	14812171	14812240
CM000277	14830975	14831125
CM000277	14846452	14846566
CM000277	14857088	14857210
CM000277	14999755	14999885
CM000277	15012819	15012886
CM000277	15012955	15013012
CM000277	15013571	15013660
CM000277	15013851	15013898
CM000277	15014018	15014873
CM000277	15015251	15015316
CM000277	15017900	15017990
CM000277	15410590	15410637
CM000277	15445190	15445554
CM000277	15445597	15445681
CM000277	15457587	15457657
CM000277	15457697	15457760
CM000277	15570063	15570151
CM000277	15584851	15584957
CM000277	16104897	16105063
CM000277	16121572	16121664
CM000277	16122403	16122467
CM000277	16162139	16162185
CM000277	16164703	16164771
CM000277	16179114	16179240
CM000277	16194557	16194692
CM000277	16230900	16231023
CM000277	16589264	16589339
CM000277	16594857	16594983
CM000277	16595036	16595110
CM000277	16595178	16595362
CM000277	16623069	16623232
CM000277	16624282	16624451
CM000277	16659630	16660380
CM000277	16660440	16660695
CM000277	16660755	16661232
CM000277	16661297	16661412
CM000277	16662628	16662828
CM000277	16662917	16663109
CM000277	16663178	16663359
CM000277	16663532	16663719
CM000277	16663802	16663919
CM000277	16664100	16664172
CM000277	16684768	16684832
CM000277	16714783	16714833
CM000277	17133946	17134711
CM000277	17151118	17151303
CM000277	17151355	17151475
CM000277	17556641	17556721
CM000277	17568114	17568216
CM000277	17624959	17625054
CM000277	17625118	17625254
CM000277	17625598	17625682
CM000277	17625749	17625799
CM000277	17625849	17625932
CM000277	17625997	17626212
CM000277	17626299	17626510
CM000277	17626582	17626729
CM000277	17626950	17627013
CM000277	18068315	18068366
CM000277	18076811	18077283
CM000277	18087639	18087723
CM000277	18088181	18088335
CM000277	18172671	18173057
CM000277	18175306	18176075
CM000277	18176641	18176880
CM000277	18176919	18177059
CM000277	18177525	18178882
CM000277	18180143	18180256
CM000277	18249429	18249522
CM000277	18271687	18271753
CM000277	18271952	18272002
CM000277	18295412	18295503
CM000277	18295698	18295749
CM000277	18296064	18296111
CM000277	18317738	18317825
CM000277	18319174	18319341
CM000277	18748804	18748861
CM000277	18783772	18784222
CM000277	18792238	18792397
CM000277	19189971	19190099
CM000277	19198813	19198972
CM000277	19199026	19199111
CM000277	19232333	19232433
CM000277	19233027	19233241
CM000277	19467882	19467936
CM000277	19468032	19468097
CM000277	19534952	19535020
CM000277	19558017	19558096
CM000277	19657803	19657875
CM000277	19658005	19658087
CM000277	19658482	19658573
CM000277	19987774	19987852
CM000277	20001376	20001479
CM000277	20001516	20001581
CM000277	20026042	20026227
CM000277	20091942	20092041
CM000277	20092206	20092254
CM000277	20112909	20113192
CM000277	20174435	20175087
CM000277	20187487	20187574
CM000277	20212898	20213285
CM000278	66047	66293
CM000278	94943	95137
CM000278	95253	95303
CM000278	125031	125093
CM000278	145862	145943
CM000278	146009	146084
CM000278	146253	146441
CM000278	163584	163668
CM000278	181305	181432
CM000278	196622	196798
CM000278	199823	200191
CM000278	210035	210088
CM000278	231548	231963
CM000278	235652	235723
CM000278	303660	303725
CM000278	313920	313985
CM000278	392572	392653
CM000278	394514	394605
CM000278	394871	395313
CM000278	395419	395570
CM000278	745763	745831
CM000278	897297	897357
CM000278	927990	928055
CM000278	1002781	1002835
CM000278	1004826	1004901
CM000278	1023556	1023657
CM000278	1023745	1023798
CM000278	1023959	1024131
CM000278	1027132	1027462
CM000278	1030553	1030848
CM000278	1044761	1044809
CM000278	1049831	1049895
CM000278	1379178	1379275
CM000278	1379315	1379556
CM000278	1379989	1380343
CM000278	1385420	1385559
CM000278	1385614	1385832
CM000278	1386208	1386310
CM000278	1386550	1386706
CM000278	1417779	1417899
CM000278	1460814	1460993
CM000278	1471770	1471866
CM000278	1473087	1473159
CM000278	1505986	1506074
CM000278	1525790	1525904
CM000278	1526718	1526775
CM000278	1527194	1528464
CM000278	1544594	1544688
CM000278	1544737	1544898
CM000278	1544949	1545075
CM000278	1545628	1545804
CM000278	1552477	1552990
CM000278	1634757	1634995
CM000278	1728972	1729039
CM000278	1790689	1790766
CM000278	1802798	1802889
CM000278	1811781	1811826
CM000278	1811941	1812340
CM000278	1850771	1850848
CM000278	2271788	2271922
CM000278	2275130	2275369
CM000278	2285348	2285513
CM000278	2286810	2286954
CM000278	2287098	2287279
CM000278	2351620	2351697
CM000278	2712065	2712193
CM000278	2792632	2792702
CM000278	2841683	2842041
CM000278	2842078	2842425
CM000278	2846253	2846464
CM000278	2925565	2925817
CM000278	2925897	2926079
CM000278	2926161	2926288
CM000278	2945914	2946039
CM000278	3562028	3562107
CM000278	3583301	3583367
CM000278	3741140	3741230
CM000278	3741335	3741446
CM000278	3741744	3741790
CM000278	3741992	3742059
CM000278	3790938	3791003
CM000278	3792654	3792734
CM000278	3796642	3796995
CM000278	3798588	3798736
CM000278	3798778	3799047
CM000278	3799098	3799337
CM000278	3799407	3799660
CM000278	3801411	3801633
CM000278	3801730	3801941
CM000278	3802021	3802192
CM000278	3802290	3802493
CM000278	3802692	3802841
CM000278	3805528	3805708
CM000278	3822272	3822326
CM000278	3833474	3833815
CM000278	3838932	3839119
CM000278	3841767	3841838
CM000278	3919406	3919516
CM000278	3960006	3960052
CM000278	4053614	4053715
CM000278	4065269	4065345
CM000278	4065725	4065838
CM000278	4106311	4106546
CM000278	4106580	4106643
CM000278	4109516	4109565
CM000278	4456405	4456574
CM000278	4541885	4541941
CM000278	4543033	4543153
CM000278	4544055	4544272
CM000278	4544400	4544604
CM000278	4545063	4545175
CM000278	4548046	4548111
CM000278	4548574	4548645
CM000278	4567962	4568074
CM000278	4579747	4579810
CM000278	4620936	4621017
CM000278	4708895	4708950
CM000278	4804084	4804253
CM000278	4903820	4904048
CM000278	4904169	4904547
CM000278	4912450	4912514
CM000278	4946184	4946252
CM000278	5332414	5332478
CM000278	5332559	5332680
CM000278	5402572	5402619
CM000278	5402690	5402786
CM000278	5402826	5402984
CM000278	5403071	5403621
CM000278	5405310	5405373
CM000278	5405439	5405617
CM000278	5406687	5406807
CM000278	5406888	5407114
CM000278	5408807	5408852
CM000278	5422470	5422660
CM000278	5444996	5445061
CM000278	5472092	5472170
CM000278	5472219	5472432
CM000278	5472767	5472851
CM000278	5487911	5487958
CM000278	5510176	5510315
CM000278	5510354	5510419
CM000278	5511493	5511764
CM000278	5511869	5511991
CM000278	5822985	5823048
CM000278	5823699	5824007
CM000278	5825813	5825999
CM000278	5830728	5831028
CM000278	5831317	5831365
CM000278	5849528	5849586
CM000278	5849665	5849725
CM000278	5849901	5849999
CM000278	5856729	5856925
CM000278	5856969	5858443
CM000278	5858534	5858582
CM000278	5958945	5959115
CM000278	6035682	6035737
CM000278	6035787	6035882
CM000278	6058534	6058649
CM000278	6086697	6086802
CM000278	6086914	6086977
CM000278	6087161	6087208
CM000278	6095933	6095994
CM000278	6098410	6098495
CM000278	6644691	6644804
CM000278	6669367	6669433
CM000278	6669919	6669984
CM000278	6694644	6694896
CM000278	6727907	6727984
CM000278	6738839	6739168
CM000278	6753828	6753876
CM000278	6808117	6808163
CM000278	6808493	6808540
CM000278	6849490	6849702
CM000278	6857425	6857470
CM000278	6931864	6931942
CM000278	7071714	7071798
CM000278	7071845	7071892
CM000278	7071980	7072148
CM000278	7108321	7108413
CM000278	7108488	7108744
CM000278	7108798	7108939
CM000278	7110887	7111112
CM000278	7133478	7133860
CM000278	7133940	7134025
CM000278	7134144	7134282
CM000278	7135901	7136246
CM000278	7136342	7136484
CM000278	7139635	7139684
CM000278	7157880	7158140
CM000278	7158349	7158431
CM000278	7172351	7172604
CM000278	7172663	7172795
CM000278	7172860	7172930
CM000278	7173005	7173052
CM000278	7241201	7241448
CM000278	7316966	7317065
CM000278	7317611	7317706
CM000278	7318072	7318180
CM000278	7323000	7323119
CM000278	7359523	7359588
CM000278	7463551	7463601
CM000278	7592496	7592550
CM000278	7593275	7593350
CM000278	7593560	7593624
CM000278	7593688	7593739
CM000278	7598822	7598900
CM000278	7599248	7599344
CM000278	7599405	7599542
CM000278	7615089	7615251
CM000278	7702770	7702874
CM000278	7702925	7702979
CM000278	7719387	7719462
CM000278	7719501	7719556
CM000278	7743019	7743165
CM000278	7743972	7744021
CM000278	7793736	7793929
CM000278	7825263	7825443
CM000278	7846875	7847127
CM000278	7886514	7886622
CM000278	7913181	7913330
CM000278	7913555	7913629
CM000278	7943606	7943654
CM000278	7945367	7945587
CM000278	7945703	7945960
CM000278	7946003	7946052
CM000278	7948074	7948230
CM000278	7948422	7948517
CM000278	7948587	7948707
CM000278	7995461	7995673
CM000278	7995714	7995812
CM000278	8001392	8001500
CM000278	8036097	8036149
CM000278	8039779	8039994
CM000278	8047589	8047734
CM000278	8082749	8082906
CM000278	8130142	8130291
CM000278	8158593	8158706
CM000278	8188864	8189054
CM000278	8531382	8531452
CM000278	8548300	8548441
CM000278	8635387	8635453
CM000278	8739642	8739807
CM000278	8743208	8743263
CM000278	8743373	8743424
CM000278	8744280	8744331
CM000278	8748402	8748494
CM000278	8748559	8748852
CM000278	8750814	8750947
CM000278	8948455	8948505
CM000278	8962301	8962354
CM000278	8967737	8967924
CM000278	9027920	9028316
CM000278	9050468	9050535
CM000278	9051175	9051229
CM000278	9091244	9091448
CM000278	9125534	9125612
CM000278	9576348	9576465
CM000278	9729520	9729600
CM000278	9729975	9730157
CM000278	9747645	9747707
CM000278	9799605	9799653
CM000278	9821643	9821744
CM000278	10043913	10044173
CM000278	10044324	10044400
CM000278	10072111	10072255
CM000278	10085086	10085172
CM000278	10086280	10086330
CM000278	10180354	10180600
CM000278	10181014	10181094
CM000278	10181519	10181609
CM000278	10200969	10201279
CM000278	10210162	10212426
CM000278	10212479	10212564
CM000278	10212743	10213521
CM000278	10213580	10213817
CM000278	10213877	10214062
CM000278	10214134	10214179
CM000278	10214249	10214380
CM000278	10214413	10214484
CM000278	10214705	10215183
CM000278	10215247	10215566
CM000278	10225550	10225693
CM000278	10581944	10582008
CM000278	10708643	10708851
CM000278	10708892	10709052
CM000278	10709439	10709562
CM000278	10709650	10709741
CM000278	10709819	10710052
CM000278	10710302	10710395
CM000278	10710456	10710884
CM000278	10711047	10711366
CM000278	10844403	10844457
CM000278	10906205	10906256
CM000278	11112710	11112782
CM000278	11112841	11113115
CM000278	11113168	11113534
CM000278	11113661	11113790
CM000278	11113860	11114300
CM000278	11226151	11226216
CM000278	11226460	11226505
CM000278	11283270	11283402
CM000278	11283466	11283582
CM000278	11314849	11314979
CM000278	11315019	11315259
CM000278	11328767	11328957
CM000278	11551659	11551850
CM000278	11551884	11552034
CM000278	11553864	11554032
CM000278	11623584	11623659
CM000278	11623708	11623910
CM000278	11649034	11649139
CM000278	11649171	11649339
CM000278	11672902	11673294
CM000278	11689522	11689596
CM000278	11760806	11760932
CM000278	11762468	11762538
CM000278	11765515	11766072
CM000278	11766180	11766344
CM000278	11766597	11766648
CM000278	11773726	11773784
CM000278	11808308	11808420
CM000278	11808470	11808593
CM000278	11823018	11823073
CM000278	11909917	11909969
CM000278	12035912	12036403
CM000278	12036542	12036591
CM000278	12036862	12036918
CM000278	12037837	12037914
CM000278	12038095	12038182
CM000278	12038260	12038500
CM000278	12038585	12039698
CM000278	12039738	12039793
CM000278	12039980	12040045
CM000278	12040127	12040790
CM000278	12043355	12043405
CM000278	12066259	12066305
CM000278	12066469	12066577
CM000278	12072497	12072547
CM000278	12114310	12114573
CM000278	12134132	12134396
CM000278	12332535	12332631
CM000278	12385133	12385196
CM000278	12535056	12535102
CM000278	12535412	12535493
CM000278	12557991	12558076
CM000278	12558233	12558291
CM000278	12614064	12615003
CM000278	12730635	12730800
CM000278	12733375	12733840
CM000278	12735077	12735218
CM000278	12743118	12743303
CM000278	12776940	12777025
CM000278	12798456	12798843
CM000278	12859085	12859301
CM000278	12861610	12861748
CM000278	12883526	12885132
CM000278	12885899	12885988
CM000278	12921459	12921516
CM000278	12930091	12930138
CM000278	13065671	13065747
CM000278	13381670	13382362
CM000278	13386526	13387485
CM000278	13391425	13391543
CM000278	13474756	13475021
CM000278	13489505	13489603
CM000278	13489667	13489791
CM000278	13492842	13493030
CM000278	13537315	13537371
CM000278	13541166	13541457
CM000278	13543042	13543176
CM000278	13550504	13550652
CM000278	13643715	13643901
CM000278	13643986	13644171
CM000278	13644231	13644336
CM000278	13689534	13689794
CM000278	13712397	13712807
CM000278	13913566	13913651
CM000278	13913702	13913825
CM000278	13913866	13913993
CM000278	13914123	13914177
CM000278	13914383	13914434
CM000278	13914629	13914710
CM000278	13939304	13939359
CM000278	13942263	13942436
CM000278	13942542	13942662
CM000278	14016892	14017118
CM000278	14082106	14082203
CM000278	14082290	14082377
CM000278	14141754	14142044
CM000278	14142192	14142552
CM000278	14142629	14142961
CM000278	14205221	14205356
CM000278	14215639	14215784
CM000278	14229153	14229217
CM000278	14261515	14261761
CM000278	14261797	14261888
CM000278	14262049	14262094
CM000278	14262165	14262409
CM000278	14263211	14263527
CM000278	14263594	14263777
CM000278	14266077	14266700
CM000278	14270353	14270616
CM000278	14275295	14275471
CM000278	14275511	14275557
CM000278	14276021	14276081
CM000278	14284066	14284901
CM000278	14284935	14285206
CM000278	14287400	14287961
CM000278	14288357	14288611
CM000278	14288681	14288877
CM000278	14288925	14289055
CM000278	14290584	14291489
CM000278	14293912	14293977
CM000278	14296413	14296541
CM000278	14654104	14654326
CM000278	14782951	14783005
CM000278	14790057	14790110
CM000278	14793446	14793547
CM000278	14919641	14919751
CM000278	14933628	14933700
CM000278	14950379	14950549
CM000278	15232814	15232890
CM000278	15235692	15235776
CM000278	15266463	15266509
CM000278	15266570	15266649
CM000278	15338614	15338664
CM000278	15340444	15340500
CM000278	15392589	15392637
CM000278	15511647	15511699
CM000278	15555494	15555548
CM000278	15555588	15555672
CM000278	15568230	15568281
CM000278	15575608	15575656
CM000278	15655939	15655984
CM000278	15726547	15726811
CM000278	15761052	15761261
CM000278	15826819	15826871
CM000278	15851858	15851960
CM000278	15862116	15862168
CM000278	15916559	15916928
CM000278	15916978	15917161
CM000278	16070958	16071063
CM000278	16449454	16449543
CM000278	16466600	16466675
CM000278	16912132	16912345
CM000278	16981261	16981354
CM000278	17003030	17003158
CM000278	17003310	17005001
CM000278	17005110	17005518
CM000278	17106452	17106498
CM000278	17159029	17159087
CM000278	17210890	17210949
CM000278	17269954	17270158
CM000278	17349364	17349508
CM000278	17349593	17349727
CM000278	17793128	17793178
CM000278	17846489	17846598
CM000278	17898721	17898905
CM000278	17899260	17899401
CM000278	17899489	17899557
CM000278	17899630	17899799
CM000278	17903216	17903846
CM000278	17904636	17904723
CM000278	17904981	17905050
CM000278	18358010	18358071
CM000278	18395936	18396000
CM000278	18437958	18438039
CM000278	18445866	18446147
CM000278	18595162	18595274
CM000278	18595358	18595512
CM000278	18654575	18654683
CM000278	18654823	18654874
CM000278	18673609	18673790
CM000278	18673830	18674278
CM000278	18674767	18674814
CM000278	18675019	18675087
CM000278	18789164	18789246
CM000278	18797781	18797911
CM000278	18797955	18798314
CM000278	18798382	18798480
CM000278	18798644	18798710
CM000278	18869542	18869606
CM000278	18872962	18873084
CM000278	18873944	18874026
CM000278	18897520	18897567
CM000278	19098816	19098879
CM000278	19410968	19411064
CM000278	19632931	19633671
CM000278	19636817	19636916
CM000278	19656691	19656854
CM000278	19656911	19656986
CM000278	19729455	19729791
CM000278	19739354	19739414
CM000278	19739444	19739509
CM000278	19739588	19739664
CM000278	19740226	19740271
CM000278	19838036	19838171
CM000278	19842411	19842587
CM000278	20150726	20150924
CM000278	20178803	20179359
CM000278	20235147	20235192
CM000278	20245087	20245223
CM000278	20265857	20266000
CM000278	20293422	20293473
CM000278	20543445	20543507
CM000278	20593820	20593887
CM000278	20594170	20594257
CM000278	20602876	20602927
CM000278	20789105	20789216
CM000278	20905479	20905650
CM000278	21010886	21011009
CM000278	21068655	21068783
CM000278	21173376	21173460
CM000278	21267655	21267704
CM000278	21297959	21298047
CM000278	21393814	21394033
CM000278	21587019	21587100
CM000278	21710512	21710639
CM000278	21710722	21711313
CM000278	21711373	21711477
CM000278	21747698	21747794
CM000278	21747841	21747975
CM000278	21846979	21847094
CM000278	22067848	22068083
CM000278	22068197	22068550
CM000278	22068750	22068852
CM000278	22068891	22068962
CM000278	22169195	22169399
CM000278	22169482	22169598
CM000278	22169664	22169915
CM000278	22170460	22170563
CM000278	22172799	22172853
CM000278	22230859	22231231
CM000278	22231314	22231535
CM000278	22231584	22231629
CM000278	22240056	22240123
CM000278	22240184	22240273
CM000278	22240345	22240563
CM000278	22240610	22240660
CM000278	22264944	22265001
CM000278	22274978	22275042
CM000278	22524026	22524151
CM000278	22525732	22525802
CM000278	22536918	22537014
CM000278	22548207	22548340
CM000278	22548925	22549003
CM000278	22569058	22569303
CM000278	22569362	22569448
CM000278	22569586	22569734
CM000278	22569800	22569923
CM000278	22569990	22570298
CM000278	22570372	22570611
CM000278	23098584	23098651
CM000278	23143712	23143889
CM000278	23181042	23181094
CM000278	23257060	23257183
CM000278	23258912	23259062
CM000278	23262574	23262668
CM000278	23446822	23446877
CM000278	23450911	23450959
CM000278	23464735	23464913
CM000278	23800035	23800144
CM000278	23800175	23800393
CM000278	24198029	24198117
CM000278	24210169	24210950
CM000278	24333536	24334232
CM000278	24476843	24476950
CM000278	24476992	24477060
CM000278	24866970	24867038
CM000278	24878483	24878620
CM000278	24909599	24909680
CM000278	24921796	24921867
CM000278	24926283	24926376
CM000278	24927457	24927507
CM000278	24927632	24927721
CM000278	24927784	24927836
CM000278	25051052	25051103
CM000278	25059651	25059884
CM000278	25157738	25157789
CM000278	25158381	25158481
CM000278	25158981	25159026
CM000278	25611465	25611685
CM000278	25611731	25612166
CM000278	25776795	25778514
CM000278	25778683	25778767
CM000278	25778809	25779199
CM000278	25779578	25779806
CM000278	25821655	25821800
CM000278	25822074	25822236
CM000278	25962875	25962952
CM000278	25966316	25966424
CM000278	25989756	25989876
CM000278	25990363	25990491
CM000278	25990829	25990895
CM000278	26025167	26025396
CM000278	26043500	26043595
CM000278	26044165	26044335
CM000278	26044411	26044477
CM000278	26044581	26044686
CM000278	26104441	26104495
CM000278	26187576	26187653
CM000278	26216744	26216790
CM000278	26548624	26548830
CM000278	26663277	26663431
CM000278	26663847	26664025
CM000278	26801134	26801212
CM000278	26801315	26801391
CM000278	26922979	26923025
CM000278	27029870	27029942
CM000278	27029985	27030186
CM000278	27030269	27030692
CM000278	27030832	27030882
CM000278	27569321	27569430
CM000278	27569479	27569584
CM000278	27569629	27569705
CM000278	27569900	27569951
CM000278	27613744	27613908
CM000278	27615498	27615591
CM000278	27617451	27617520
CM000278	27617592	27617719
CM000278	27617919	27618171
CM000278	27618253	27618313
CM000278	27618347	27618417
CM000278	28027767	28027878
CM000278	28030444	28030535
CM000278	28076580	28076662
CM000278	28100096	28100185
CM000278	28181058	28181109
CM000278	28215559	28215609
CM000278	28220745	28220791
CM000278	28271990	28272040
CM000278	28300369	28300415
CM000278	28355512	28355615
CM000278	28355852	28355951
CM000278	28359825	28359871
CM000278	28386273	28386339
CM000278	28387199	28387358
CM000278	28415949	28416001
CM000278	28416044	28416555
CM000278	28505245	28505350
CM000278	28506488	28506548
CM000278	28520315	28521674
CM000278	28521814	28522601
CM000278	28522654	28523135
CM000278	28735241	28735295
CM000278	28754549	28754607
CM000278	28816966	28817105
CM000278	28817143	28817478
CM000278	29066786	29066836
CM000278	29067584	29067651
CM000278	29069990	29070049
CM000278	29074904	29074989
CM000278	29129502	29129623
CM000278	29130373	29130538
CM000278	29130568	29130613
CM000278	29162957	29163099
CM000278	29178745	29178842
CM000278	29193710	29193962
CM000278	29197717	29197781
CM000278	29197833	29197896
CM000278	29202248	29202302
CM000278	29536708	29536830
CM000278	29539685	29539759
CM000278	29539908	29539953
CM000278	29542905	29543057
CM000278	29575341	29575645
CM000278	29575723	29575886
CM000278	29578620	29578798
CM000278	29595341	29595418
CM000278	29629725	29629910
CM000278	29668795	29668857
CM000278	29668999	29669175
CM000278	29669228	29669442
CM000278	29669682	29669741
CM000278	29670937	29671142
CM000278	29676855	29677017
CM000278	29677085	29677368
CM000278	29731906	29731955
CM000278	30098184	30098684
CM000278	30099108	30099402
CM000278	30120642	30120830
CM000278	30122734	30122787
CM000278	30124935	30125086
CM000278	30142940	30143115
CM000278	30598751	30598913
CM000278	30679415	30679482
CM000278	30717519	30717593
CM000278	30718269	30718405
CM000278	30725798	30726107
CM000278	30726147	30726474
CM000278	30757148	30757384
CM000278	30757630	30757696
CM000278	30757780	30758315
CM000278	30758383	30758580
CM000278	30951199	30951374
CM000278	30953303	30953362
CM000278	30953696	30954224
CM000278	30989702	30989865
CM000278	30999477	30999546
CM000278	31010206	31010345
CM000278	31013430	31013715
CM000278	31015552	31015725
CM000278	31016479	31016532
CM000278	31043991	31044052
CM000278	31250260	31250380
CM000278	31250520	31251913
CM000278	31264185	31264441
CM000278	31264501	31264631
CM000278	31303591	31303640
CM000278	31363874	31363921
CM000278	31376475	31376558
CM000278	31425330	31425392
CM000278	31425623	31425758
CM000278	31433691	31433772
CM000278	31450527	31450626
CM000278	31459255	31459351
CM000278	31460401	31460529
CM000278	31464836	31464889
CM000278	31505180	31505434
CM000278	31514692	31514759
CM000278	31528006	31528064
CM000278	31531228	31531603
CM000278	31531846	31531896
CM000278	31539757	31540062
CM000278	32006633	32007202
CM000278	32012469	32012553
CM000278	32073387	32073604
CM000278	32075664	32075852
CM000278	32422181	32422235
CM000278	32445055	32445174
CM000278	32445237	32445398
CM000278	32445474	32445714
CM000278	32448493	32448762
CM000278	32448908	32449048
CM000278	32456354	32456647
CM000278	32456718	32456781
CM000278	32457380	32457503
CM000278	32457581	32457739
CM000278	32457906	32458066
CM000278	32458992	32459526
CM000278	32461848	32461903
CM000278	32462139	32462184
CM000278	32462442	32462698
CM000278	32467355	32467960
CM000278	32468071	32468348
CM000278	32471091	32471572
CM000278	32471647	32471851
CM000278	32482109	32482814
CM000278	32486471	32486632
CM000278	32486698	32486908
CM000278	32486976	32487172
CM000278	32491479	32492497
CM000278	32497986	32498683
CM000278	32501895	32502366
CM000278	32502474	32502547
CM000278	32507369	32507552
CM000278	32531882	32531955
CM000278	32887187	32887292
CM000278	32900035	32900161
CM000278	32900423	32900514
CM000278	32900647	32900696
CM000278	32900847	32901002
CM000278	32901343	32901465
CM000278	32901534	32901675
CM000278	32901724	32901843
CM000278	32946069	32946138
CM000278	33212139	33212241
CM000278	33590405	33590492
CM000278	33724684	33724734
CM000278	33729967	33730017
CM000278	33739710	33739843
CM000278	33818296	33818414
CM000278	33818461	33818507
CM000278	34129901	34129968
CM000278	34163394	34163509
CM000278	34170917	34171692
CM000278	34242343	34242450
CM000278	34242539	34242585
CM000278	34352761	34352917
CM000278	34357072	34357290
CM000278	34358162	34358211
CM000278	34358387	34358434
CM000278	34860782	34860883
CM000278	34861232	34861304
CM000278	34869403	34869450
CM000278	34878209	34878261
CM000278	34883908	34883960
CM000278	35052380	35052600
CM000278	35071382	35071431
CM000278	35112060	35112111
CM000278	35187200	35187281
CM000278	35547399	35547451
CM000278	35579397	35579581
CM000278	36113377	36113434
CM000278	36211767	36211904
CM000278	36226559	36226851
CM000278	36232700	36232767
CM000278	37316702	37316941
CM000278	37316994	37317165
CM000278	37317207	37317275
CM000278	37319516	37319966
CM000278	37320200	37320312
CM000278	37437068	37437208
CM000278	37437279	37437365
CM000278	37438402	37438765
CM000278	37449416	37449883
CM000278	37449964	37450163
CM000278	37450204	37450269
CM000278	37450316	37451045
CM000278	37451686	37451761
CM000278	37474383	37474492
CM000278	37802534	37802630
CM000278	38021980	38022124
CM000278	38344000	38344248
CM000278	38380800	38380894
CM000278	38693230	38693284
CM000278	38693569	38693656
CM000278	38693771	38693839
CM000278	38704094	38704240
CM000278	38709889	38710733
CM000278	38745516	38745961
CM000279	19423	19522
CM000279	23194	23556
CM000279	23636	23742
CM000279	35084	35219
CM000279	49784	49895
CM000279	83949	84069
CM000279	87691	87736
CM000279	116674	116871
CM000279	125869	125936
CM000279	187767	187834
CM000279	193497	193542
CM000279	205820	205925
CM000279	208983	209046
CM000279	246818	247023
CM000279	247086	247237
CM000279	258102	258157
CM000279	297873	298056
CM000279	421169	421741
CM000279	421811	422037
CM000279	440097	440668
CM000279	475996	476171
CM000279	476224	476363
CM000279	476445	476724
CM000279	476798	476975
CM000279	477036	477349
CM000279	477417	477654
CM000279	478469	478664
CM000279	478736	478909
CM000279	478974	479072
CM000279	490930	491144
CM000279	491210	491747
CM000279	520035	520081
CM000279	852805	853610
CM000279	853741	853934
CM000279	853970	854804
CM000279	854873	855035
CM000279	855303	855805
CM000279	856582	857227
CM000279	859361	859587
CM000279	861082	861211
CM000279	864847	865011
CM000279	933325	933700
CM000279	933867	934701
CM000279	934979	935173
CM000279	935237	935430
CM000279	935993	936223
CM000279	936303	936659
CM000279	938844	939048
CM000279	939113	939371
CM000279	939432	939557
CM000279	948040	948212
CM000279	998635	998718
CM000279	998856	998998
CM000279	1005104	1005228
CM000279	1155010	1155061
CM000279	1160737	1160787
CM000279	1168662	1169846
CM000279	1169907	1170242
CM000279	1174768	1174951
CM000279	1185587	1185706
CM000279	1198697	1198777
CM000279	1220834	1220997
CM000279	1230660	1230753
CM000279	1279060	1279105
CM000279	1362781	1362902
CM000279	1363513	1363863
CM000279	1417090	1417233
CM000279	1933021	1933108
CM000279	1997970	1998061
CM000279	2004333	2004485
CM000279	2016071	2016316
CM000279	2023042	2023090
CM000279	2138845	2139018
CM000279	2148766	2148907
CM000279	2148986	2149031
CM000279	2157485	2157562
CM000279	2177932	2177988
CM000279	2178034	2178230
CM000279	2178300	2178427
CM000279	2178557	2178717
CM000279	2178784	2178835
CM000279	2178954	2179014
CM000279	2179038	2179211
CM000279	2280665	2280733
CM000279	2280779	2280844
CM000279	2289877	2289938
CM000279	2290068	2290123
CM000279	2324343	2324396
CM000279	2324899	2325008
CM000279	2387530	2387608
CM000279	2548298	2548415
CM000279	2551345	2551390
CM000279	2551424	2551469
CM000279	2573212	2573520
CM000279	2718580	2718735
CM000279	2779246	2779361
CM000279	2779510	2779571
CM000279	2779611	2779941
CM000279	2839597	2839812
CM000279	2840023	2840087
CM000279	2840612	2840659
CM000279	2877613	2877779
CM000279	3062356	3062657
CM000279	3280710	3280848
CM000279	3317693	3317804
CM000279	3317837	3317891
CM000279	3317936	3317990
CM000279	3318036	3318226
CM000279	3322002	3322088
CM000279	3322344	3322419
CM000279	3335719	3335908
CM000279	3469706	3469760
CM000279	3469864	3470152
CM000279	3479813	3479859
CM000279	3484508	3484575
CM000279	3493571	3493644
CM000279	3493688	3493768
CM000279	3493812	3494083
CM000279	3494924	3495031
CM000279	3499245	3499461
CM000279	3524400	3524583
CM000279	3589613	3589700
CM000279	3589881	3589928
CM000279	3589961	3590018
CM000279	3590056	3590129
CM000279	3590201	3590361
CM000279	3590440	3590530
CM000279	3590635	3590759
CM000279	3595693	3595785
CM000279	3595858	3595927
CM000279	3739241	3739298
CM000279	3739333	3739922
CM000279	3742082	3742281
CM000279	3742608	3742956
CM000279	3743011	3743061
CM000279	3743143	3743296
CM000279	3743549	3744187
CM000279	3745235	3745778
CM000279	3745822	3746064
CM000279	3746146	3746218
CM000279	3749391	3749518
CM000279	3797371	3797451
CM000279	3797852	3798061
CM000279	3798137	3798281
CM000279	3798366	3798421
CM000279	3801330	3801384
CM000279	3801978	3802102
CM000279	3806067	3806161
CM000279	3817748	3818010
CM000279	3866774	3866848
CM000279	3892286	3892344
CM000279	3944975	3945025
CM000279	4007627	4007734
CM000279	4007760	4007866
CM000279	4007911	4007960
CM000279	4039542	4039587
CM000279	4039969	4040053
CM000279	4040276	4040327
CM000279	4040433	4040745
CM000279	4040792	4041042
CM000279	4361015	4361140
CM000279	4361206	4361562
CM000279	4361602	4361762
CM000279	4361858	4361936
CM000279	4527690	4527749
CM000279	4529053	4529172
CM000279	4529355	4529666
CM000279	4536595	4536727
CM000279	4557060	4557117
CM000279	4559862	4560018
CM000279	4868624	4868681
CM000279	4910796	4910851
CM000279	4956383	4956551
CM000279	5099877	5100148
CM000279	5121866	5122104
CM000279	5185585	5185638
CM000279	5188536	5188674
CM000279	5188812	5188903
CM000279	5229280	5229392
CM000279	5281548	5281691
CM000279	5311594	5311682
CM000279	5485052	5485113
CM000279	5579144	5579427
CM000279	5590762	5590810
CM000279	5590860	5590940
CM000279	5613041	5613190
CM000279	5780992	5781651
CM000279	5799498	5799564
CM000279	5799652	5799803
CM000279	5836665	5836877
CM000279	5837133	5837194
CM000279	5903152	5903257
CM000279	5903593	5903678
CM000279	6095216	6095361
CM000279	6095426	6095600
CM000279	6095687	6095791
CM000279	6106882	6106947
CM000279	6115028	6115493
CM000279	6115903	6115971
CM000279	6157891	6158111
CM000279	6158136	6158194
CM000279	6179013	6179200
CM000279	6179409	6179499
CM000279	6194269	6194339
CM000279	6230446	6230497
CM000279	6359326	6359455
CM000279	6375767	6376245
CM000279	6450213	6450265
CM000279	6450331	6450547
CM000279	6527983	6528077
CM000279	6568342	6568440
CM000279	6616856	6617014
CM000279	6695219	6695532
CM000279	6794024	6794093
CM000279	6990730	6990859
CM000279	7102729	7102810
CM000279	7102939	7102995
CM000279	7122458	7122772
CM000279	7122831	7123131
CM000279	7123257	7123531
CM000279	7123566	7123727
CM000279	7123777	7123822
CM000279	7165181	7165359
CM000279	7205128	7205234
CM000279	7205384	7205576
CM000279	7205615	7205934
CM000279	7212979	7213085
CM000279	7213159	7213258
CM000279	7238478	7238760
CM000279	7375988	7376106
CM000279	7401711	7401932
CM000279	7402053	7402128
CM000279	7402348	7402418
CM000279	7402465	7402664
CM000279	7404511	7404583
CM000279	7438422	7438586
CM000279	7467435	7467499
CM000279	7534503	7534578
CM000279	7534673	7534748
CM000279	7537231	7537457
CM000279	7537586	7537729
CM000279	7537816	7537997
CM000279	7623465	7623655
CM000279	7623770	7623871
CM000279	7695347	7695405
CM000279	7720572	7720623
CM000279	7752371	7752479
CM000279	7765172	7765333
CM000279	7782970	7783435
CM000279	8166892	8166939
CM000279	8198535	8198646
CM000279	8283123	8283522
CM000279	8283584	8283778
CM000279	8478980	8479135
CM000279	8496562	8496625
CM000279	8502699	8502744
CM000279	8515675	8515725
CM000279	8517807	8518023
CM000279	8526858	8526918
CM000279	8643970	8644353
CM000279	8715770	8715833
CM000279	8847672	8847734
CM000279	8893921	8894238
CM000279	8914862	8915054
CM000279	8915537	8915650
CM000279	9101777	9102088
CM000279	9108567	9108625
CM000279	9119118	9119201
CM000279	9119711	9119861
CM000279	9134943	9135242
CM000279	9157493	9157567
CM000279	9166439	9166500
CM000279	9172528	9172805
CM000279	9213509	9213765
CM000279	9213812	9214363
CM000279	9275358	9275419
CM000279	9359014	9359103
CM000279	9359345	9359457
CM000279	9417802	9417947
CM000279	9418005	9418077
CM000279	9486226	9486415
CM000279	9530627	9530676
[truncated: 2,418 more rows]

## Sheet: Fert. egg TARs
Contig	Start	Stop	Contig CM000276 = LG1 / X chromosome, CM000277 = LG2, and so on…
[truncated: 8,504 more rows]
