# Supplementary material for: Identification of maternally-loaded RNA transcripts in unfertilized eggs of Tribolium castaneum
Source: BMC Genomics. 2012 Nov 27;13:671. doi: 10.1186/1471-2164-13-671 (PMC3536564; doi:10.1186/1471-2164-13-671)
Supplement: Additional file 4 — Orthologous T. castaneum gene ID numbers, T. castaneum gene names/aliases, D. melanogaster FlyBase Gene ID numbers, and D. melanogaster gene names or annotation symbols. [file 1471-2164-13-671-S4.xlsx]

## Sheet: Tc ID to Dm Names
TC Gene IDs	Tc Aliases	Dm FlyBase Gene ID	Dm Names
TC010434	GLEAN_10434	FBgn0263316	Mrp4
TC014215	GLEAN_14215	FBgn0263278	l(2)k11101
TC009499	GLEAN_09499	FBgn0263260	sel
TC015678	GLEAN_15678	FBgn0263257	cngl
TC001625	GLEAN_01625	FBgn0263256	CG43394
TC002609	GLEAN_02609	FBgn0263255	hppy
TC000030	GLEAN_00030	FBgn0263251	vnc
TC000610	GLEAN_00610	FBgn0263241	Mocs1
TC000877	GLEAN_00877	FBgn0263240	Coop
TC002119	GLEAN_02119	FBgn0263239	dar1
TC003871	GLEAN_03871	FBgn0263237	Cdk7
TC004557	GLEAN_04557	FBgn0263236	SP1029
TC015237	GLEAN_15237	FBgn0263235	Phae2
TC015083	GLEAN_15083	FBgn0263235	Phae2
TC015237	GLEAN_15237	FBgn0263234	Phae1
TC015083	GLEAN_15083	FBgn0263234	Phae1
TC013328	GLEAN_13328,PL10	FBgn0263231	bel
TC013190	GLEAN_13190	FBgn0263220	Hk
TC009254	GLEAN_09254	FBgn0263219	Dscam4
TC009253	GLEAN_09253	FBgn0263219	Dscam4
TC004993	GLEAN_04993	FBgn0263218	Dscam2
TC003918	GLEAN_03918	FBgn0263218	Dscam2
TC007255	GLEAN_07255	FBgn0263216	CG43386
TC003858	GLEAN_03858	FBgn0263200	Galt
TC003637	GLEAN_03637	FBgn0263199	Galk
TC014271	GLEAN_14271	FBgn0263198	Acn
TC014021	GLEAN_14021	FBgn0263197	Patronin
TC014020	GLEAN_14020	FBgn0263197	Patronin
TC010375	GLEAN_10375	FBgn0263177	CG43375
TC010374	GLEAN_10374	FBgn0263177	CG43375
TC011992	GLEAN_11992	FBgn0263144	bin3
TC030724	GLEAN_14036-OG3918	FBgn0263133	ico
TC003876	GLEAN_03876	FBgn0263132	Cht6
TC010893	GLEAN_10893	FBgn0263131	CG43373
TC000614	GLEAN_00614	FBgn0263121	Prosalpha1
TC014440	GLEAN_14440	FBgn0263120	Acsl
TC007598	GLEAN_07598	FBgn0263118	tx
TC007594	GLEAN_07594	FBgn0263118	tx
TC011960	GLEAN_11960	FBgn0263116	5-HT1B
TC011137	GLEAN_11137	FBgn0263115	mamo
TC010526	GLEAN_10526	FBgn0263113	CG43370
TC014225	GLEAN_14225	FBgn0263112	Mitf
TC011227	GLEAN_11227	FBgn0263111	cac
TC011226	GLEAN_11226	FBgn0263111	cac
TC002085	GLEAN_02085	FBgn0263109	CG43366
TC003616	GLEAN_03616	FBgn0263108	BtbVII
TC002806	GLEAN_02806	FBgn0263106	DnaJ-1
TC014425	GLEAN_14425	FBgn0263097	Glut4EF
TC008032	GLEAN_08032	FBgn0263079	CG43338
TC014626	GLEAN_14626	FBgn0263077	CG43340
TC010323	GLEAN_10323	FBgn0263072	CG43347
TC001170	GLEAN_01170	FBgn0263051	CG43346
TC004381	GLEAN_04381	FBgn0263050	CG43345
TC014404	GLEAN_14404	FBgn0263038	CG43333
TC001094	GLEAN_01094	FBgn0263029	CG43324
TC012671	GLEAN_12671	FBgn0263006	Ca-P60A
TC014902	GLEAN_14902	FBgn0263005	CG43313
TC004149	GLEAN_04149	FBgn0262975	cnc
TC004325	GLEAN_04325	FBgn0262973	CG43284
TC011771	GLEAN_11771	FBgn0262955	RpII140
TC011637	GLEAN_11637	FBgn0262937	Rabex-5
TC000632	GLEAN_00632	FBgn0262907	rdx
TC011611	GLEAN_11611	FBgn0262872	milt
TC009240	GLEAN_09240	FBgn0262871	lute
TC011508	GLEAN_11508	FBgn0262870	axo
TC004630	GLEAN_04630	FBgn0262869	mun
TC012361	GLEAN_12361	FBgn0262867	Ptr
TC001074	GLEAN_01074	FBgn0262866	S6kII
TC000179	GLEAN_00179	FBgn0262801	twr
TC008177	GLEAN_08177	FBgn0262782	Mdh1
TC014672	GLEAN_14672	FBgn0262743	Fs(2)Ket
TC015746	GLEAN_15746	FBgn0262742	Fas1
TC011300	GLEAN_11300	FBgn0262742	Fas1
TC002602	GLEAN_02602	FBgn0262740	CG11727
TC008027	GLEAN_08027	FBgn0262738	norpA
TC000237	GLEAN_00237	FBgn0262737	mub
TC011025	GLEAN_11025	FBgn0262736	Vha16-1
TC013744	GLEAN_13744	FBgn0262735	Imp
TC015711	GLEAN_15711	FBgn0262734	Rbp2
TC002522	GLEAN_02522	FBgn0262733	Src64B
TC000104	GLEAN_00104	FBgn0262732	mbf1
TC012225	GLEAN_12225	FBgn0262730	CG14446
TC001411	GLEAN_01411	FBgn0262730	CG14446
TC001410	GLEAN_01410	FBgn0262730	CG14446
TC003365	GLEAN_03365	FBgn0262729	CG31369
TC009284	GLEAN_09284	FBgn0262728	Pal2
TC014184	GLEAN_14184	FBgn0262720	CG43164
TC015132	GLEAN_15132	FBgn0262719	CG43163
TC000451	GLEAN_00451	FBgn0262718	CG43162
TC010675	GLEAN_10675	FBgn0262717	Skeletor
TC002963	GLEAN_02963	FBgn0262716	Arp66B
TC013944	GLEAN_13944	FBgn0262714	Sap130
TC002568	GLEAN_02568	FBgn0262707	CTPsyn
TC001036	GLEAN_01036	FBgn0262699	rap
TC007705	GLEAN_07705	FBgn0262684	CG43154
TC000123	GLEAN_00123	FBgn0262656	dm
TC011717	GLEAN_11717	FBgn0262647	Nup160
TC015529	GLEAN_15529	FBgn0262636	Lin29
TC009778	GLEAN_09778	FBgn0262624	Tmhs
TC003800	GLEAN_03800	FBgn0262619	DNA-ligI
TC012367	GLEAN_12367	FBgn0262617	CG43143
TC004382	GLEAN_04382	FBgn0262603	sec8
TC030631	GLEAN_13476-OG16905	FBgn0262601	SmB
TC004697	GLEAN_04697	FBgn0262582	cic
TC012668	GLEAN_12668	FBgn0262579	Ect4
TC014191	GLEAN_14191,orb-2	FBgn0262573	orb2
TC001759	GLEAN_01759	FBgn0262562	CG43102
TC000267	GLEAN_00267	FBgn0262560	wcd
TC015050	GLEAN_15050	FBgn0262559	Mdh2
TC011267	GLEAN_11267	FBgn0262534	CG43088
TC002076	GLEAN_02076	FBgn0262527	wah
TC010103	GLEAN_10103	FBgn0262526	vas
TC012115	GLEAN_12115	FBgn0262519	Mi-2
TC014518	GLEAN_14518	FBgn0262518	Rab8
TC011290	GLEAN_11290	FBgn0262517	l(3)76BDr
TC010758	GLEAN_10758	FBgn0262515	VhaAC45
TC004599	GLEAN_04599	FBgn0262514	VhaPPA1-2
TC000524	GLEAN_00524	FBgn0262514	VhaPPA1-2
TC011025	GLEAN_11025	FBgn0262513	Vha16-4
TC009631	GLEAN_09631	FBgn0262511	Vha44
TC006983	GLEAN_06983	FBgn0262509	nrm
TC014870	GLEAN_14870	FBgn0262483	CG43073
TC010836	GLEAN_10836	FBgn0262477	FoxP
TC009753	GLEAN_09753	FBgn0262476	CG43066
TC012080	GLEAN_12080	FBgn0262475	bru-2
TC004452	GLEAN_04452	FBgn0262473	Tl
TC004439	GLEAN_04439	FBgn0262473	Tl
TC004438	GLEAN_04438	FBgn0262473	Tl
TC000176	GLEAN_00176	FBgn0262473	Tl
TC030680	GLEAN_12108-OG23140	FBgn0262467	Scox
TC010896	GLEAN_10896	FBgn0262360	CG43058
TC010525	GLEAN_10525	FBgn0262169	magu
TC014427	GLEAN_14427	FBgn0262167	ana1
TC009963	GLEAN_09963	FBgn0262166	calypso
TC014806	GLEAN_14806	FBgn0262160	CG9932
TC001448	GLEAN_01448	FBgn0262139	trh
TC008094	GLEAN_08094	FBgn0262127	kibra
TC006982	GLEAN_06982	FBgn0262126	gho
TC009191	GLEAN_09191	FBgn0262125	sec23
TC000970	GLEAN_00970	FBgn0262124	uex
TC002074	GLEAN_02074	FBgn0262117	CG17665
TC008797	GLEAN_08797	FBgn0262116	CG40127
TC010652	GLEAN_10652	FBgn0262115	CG17683
TC014542	GLEAN_14542	FBgn0262114	RanBPM
TC009251	GLEAN_09251	FBgn0262112	sro
TC015081	GLEAN_15081	FBgn0262103	CG42856
TC010831	GLEAN_10831	FBgn0262081	Csk
TC014237	GLEAN_14237	FBgn0262057	Spn77Ba
TC012862	GLEAN_12862	FBgn0262032	CG42843
TC010547	GLEAN_10547	FBgn0262029	d
TC013227	GLEAN_13227	FBgn0262018	CadN2
TC013226	GLEAN_13226	FBgn0262018	CadN2
TC014377	GLEAN_14377	FBgn0262017	CG42830
TC004591	GLEAN_04591	FBgn0261999	CG42817
TC016282	GLEAN_16282	FBgn0261998	CG42816
TC016281	GLEAN_16281	FBgn0261998	CG42816
TC013409	GLEAN_13409	FBgn0261998	CG42816
TC010527	GLEAN_10527	FBgn0261998	CG42816
TC002280	GLEAN_02280	FBgn0261998	CG42816
TC002278	GLEAN_02278	FBgn0261998	CG42816
TC002276	GLEAN_02276	FBgn0261998	CG42816
TC002274	GLEAN_02274	FBgn0261998	CG42816
TC015015	GLEAN_15015	FBgn0261996	CG42814
TC007303	GLEAN_07303	FBgn0261996	CG42814
TC015015	GLEAN_15015	FBgn0261995	CG42813
TC007303	GLEAN_07303	FBgn0261995	CG42813
TC011652	GLEAN_11652	FBgn0261988	Gprk2
TC000751	GLEAN_00751	FBgn0261987	Pxt
TC007768	GLEAN_07768	FBgn0261986	RASSF8
TC013686	GLEAN_13686	FBgn0261983	l(2)gd1
TC012816	GLEAN_12816	FBgn0261976	Psf2
TC013593	GLEAN_13593	FBgn0261972	gpp
TC013214	GLEAN_13214	FBgn0261955	kdn
TC007655	GLEAN_07655	FBgn0261954	east
TC009922	GLEAN_09922	FBgn0261953	AP-2
TC003620	GLEAN_03620	FBgn0261952	srw
TC002957	GLEAN_02957	FBgn0261934	dikar
TC010472	GLEAN_10472	FBgn0261933	SmD1
TC007014	GLEAN_07014	FBgn0261930	vnd
TC013982	GLEAN_13982	FBgn0261929	CG42796
TC002265	GLEAN_02265	FBgn0261928	CG42795
TC014935	GLEAN_14935	FBgn0261922	PI4KIIIalpha
TC002929	GLEAN_02929	FBgn0261914	Glut1
TC013586	GLEAN_13586	FBgn0261885	osa
TC014454	GLEAN_14454	FBgn0261882	l(2)35Bc
TC003556	GLEAN_03556	FBgn0261881	l(2)35Be
TC007820	GLEAN_07820	FBgn0261873	sdt
TC012118	GLEAN_12118	FBgn0261872	scaf6
TC008933	GLEAN_08933	FBgn0261871	dpr2
TC002462	GLEAN_02462	FBgn0261862	whd
TC004369	GLEAN_04369	FBgn0261859	CG42788
TC002825	GLEAN_02825	FBgn0261850	Xpd
TC013912	GLEAN_13912	FBgn0261823	Asx
TC009413	GLEAN_09413	FBgn0261822	Bsg
TC014797	GLEAN_14797	FBgn0261811	pico
TC003159	GLEAN_03159	FBgn0261808	cu
TC014432	GLEAN_14432	FBgn0261804	CG42750
TC002263	GLEAN_02263	FBgn0261803	CG42749
TC005184	GLEAN_05184	FBgn0261800	LanB1
TC013608	GLEAN_13608	FBgn0261799	dsx-c73A
TC008801	GLEAN_08801	FBgn0261797	Dhc64C
TC005178	GLEAN_05178	FBgn0261794	kcc
TC014666	GLEAN_14666	FBgn0261793	Trf2
TC000509	GLEAN_00509	FBgn0261792	snRNP-U1-C
TC010648	GLEAN_10648	FBgn0261791	SmG
TC012054	GLEAN_12054	FBgn0261789	SmD2
TC003960	GLEAN_03960	FBgn0261788	Ank2
TC015944	GLEAN_15944	FBgn0261786	mi
TC015146	GLEAN_15146	FBgn0261723	Dbx
TC014000	GLEAN_14000	FBgn0261722	fwe
TC000532	GLEAN_00532	FBgn0261710	nocte
TC003908	GLEAN_03908	FBgn0261703	gce
TC000254	GLEAN_00254	FBgn0261698	CG42732
TC012843	GLEAN_12843	FBgn0261688	Gyc76C
TC030550	NONGLEAN-OG23367	FBgn0261680	CG42727
TC030550	NONGLEAN-OG23367	FBgn0261679	CG42726
TC007733	GLEAN_07733	FBgn0261674	CG42709
TC012618	GLEAN_12618	FBgn0261673	nemy
TC015637	GLEAN_15637	FBgn0261671	tweek
TC011720	GLEAN_11720	FBgn0261649	tinc
TC013501	GLEAN_13501	FBgn0261648	salm
TC014713	GLEAN_14713	FBgn0261647	Axud1
TC014149	GLEAN_14149	FBgn0261642	mbl
TC004501	GLEAN_04501	FBgn0261641	CG42724
TC004628	GLEAN_04628	FBgn0261625	CG42708
TC013677	GLEAN_13677	FBgn0261624	CG42707
TC005185	GLEAN_05185	FBgn0261619	pAbp
TC013624	GLEAN_13624	FBgn0261618	larp
TC008222	GLEAN_08222	FBgn0261617	nej
TC004682	GLEAN_04682	FBgn0261613	Oaz
TC003076	GLEAN_03076	FBgn0261612	Cng
TC003075	GLEAN_03075	FBgn0261612	Cng
TC001252	GLEAN_01252	FBgn0261611	CG42700
TC010161	GLEAN_10161	FBgn0261609	eIF-2alpha
TC007920	GLEAN_07920	FBgn0261606	RpL27A
TC013327	GLEAN_13327	FBgn0261602	RpL8
TC010132	GLEAN_10132	FBgn0261599	RpS29
TC003842	GLEAN_03842	FBgn0261596	RpS24
TC007928	GLEAN_07928	FBgn0261593	RpS10b
TC010830	GLEAN_10830	FBgn0261592	RpS6
TC001281	GLEAN_01281	FBgn0261592	RpS6
TC006824	GLEAN_06824	FBgn0261588	pdm3
TC008276	GLEAN_08276	FBgn0261575	tobi
TC000401	GLEAN_00401,FAT	FBgn0261574	kug
TC007336	GLEAN_07336	FBgn0261573	CoRest
TC013758	GLEAN_13758	FBgn0261565	Lmpt
TC004275	GLEAN_04275	FBgn0261561	CG42675
TC014600	GLEAN_14600	FBgn0261556	CG42674
TC010534	GLEAN_10534	FBgn0261555	CG42673
TC012347	GLEAN_12347	FBgn0261554	CG42672
TC002506	GLEAN_02506	FBgn0261553	CG42671
TC008998	GLEAN_08998	FBgn0261552	ps
TC016041	GLEAN_16041	FBgn0261550	CG42668
TC000797	GLEAN_00797	FBgn0261549	rdgA
TC011886	GLEAN_11886	FBgn0261547	Exn
TC014492	GLEAN_14492	FBgn0261535	l(2)34Fd
TC013059	GLEAN_13059	FBgn0261534	l(2)34Fc
TC011842	GLEAN_11842	FBgn0261532	cdm
TC013036	GLEAN_13036	FBgn0261530	nbs
TC011427	GLEAN_11427	FBgn0261514	nimA
TC014301	GLEAN_14301	FBgn0261509	haf
TC012522	GLEAN_12522	FBgn0261477	slim
TC015086	GLEAN_15086	FBgn0261461	RhoGAP18B
TC001635	GLEAN_01635	FBgn0261458	capt
TC004606	GLEAN_04606	FBgn0261456	hpo
TC030735	GLEAN_14126-OG487	FBgn0261451	trol
TC007369	GLEAN_07369	FBgn0261446	CG13377
TC003239	GLEAN_03239	FBgn0261445	sgl
TC030655	GLEAN_13458-OG19246	FBgn0261437	CSN8
TC008948	GLEAN_08948	FBgn0261436	DhpD
TC010992	GLEAN_10992	FBgn0261434	hkb
TC003916	GLEAN_03916	FBgn0261403	sxc
TC003704	GLEAN_03704	FBgn0261402	Ir75b
TC003700	GLEAN_03700	FBgn0261402	Ir75b
TC003704	GLEAN_03704	FBgn0261401	Ir75c
TC003700	GLEAN_03700	FBgn0261401	Ir75c
TC009935	GLEAN_09935	FBgn0261397	didum
TC014286	GLEAN_14286	FBgn0261396	Rpn3
TC008727	GLEAN_08727	FBgn0261394	Pros29
TC007721	GLEAN_07721	FBgn0261388	CG42629
TC016079	GLEAN_16079	FBgn0261387	CG17528
TC011941	GLEAN_11941	FBgn0261386	Gpa2
TC015937	GLEAN_15937	FBgn0261385	scra
TC007684	GLEAN_07684	FBgn0261383	CG3125
TC011527	GLEAN_11527	FBgn0261381	mtTFB1
TC014515	GLEAN_14515	FBgn0261380	mRpL37
TC007720	GLEAN_07720	FBgn0261379	rad
TC004218	GLEAN_04218	FBgn0261373	CG33228
TC012843	GLEAN_12843	FBgn0261360	CG42637
TC014515	GLEAN_14515	FBgn0261356	CG42633
TC014101	GLEAN_14101	FBgn0261341	verm
TC008923	GLEAN_08923	FBgn0261336	CG42621
TC009293	GLEAN_09293	FBgn0261286	Mat89Ba
TC004384	GLEAN_04384	FBgn0261285	Ppcs
TC004233	GLEAN_04233	FBgn0261284	bou
TC007163	GLEAN_07163	FBgn0261283	HLH106
TC012168	GLEAN_12168	FBgn0261279	lqfR
TC001409	GLEAN_01409	FBgn0261278	grp
TC010420	GLEAN_10420	FBgn0261276	opa1-like
TC004626	GLEAN_04626	FBgn0261274	Ero1L
TC009425	GLEAN_09425	FBgn0261270	SelD
TC009455	GLEAN_09455	FBgn0261269	conv
TC013922	GLEAN_13922	FBgn0261268	Cul-3
TC000187	GLEAN_00187	FBgn0261262	CG42613
TC015747	GLEAN_15747	FBgn0261261	plx
TC003979	GLEAN_03979	FBgn0261259	Fhos
TC010947	GLEAN_10947	FBgn0261258	rgn
TC010898	GLEAN_10898	FBgn0261258	rgn
TC012091	GLEAN_12091	FBgn0261245	sing
TC015596	GLEAN_15596	FBgn0261244	inaE
TC002354	GLEAN_02354	FBgn0261243	Psa
TC014986	GLEAN_14986,NR5B1	FBgn0261239	Hr39
TC012659	GLEAN_12659	FBgn0261119	Prp19
TC003419	GLEAN_03419	FBgn0261112	APP-BP1
TC002762	GLEAN_02762	FBgn0261111	BHD
TC015892	GLEAN_15892	FBgn0261109	mrn
TC001577	GLEAN_01577	FBgn0261108	Atg13
TC007583	GLEAN_07583	FBgn0261090	Sytbeta
TC009236	GLEAN_09236	FBgn0261086	Syt14
TC001544	GLEAN_01544	FBgn0261067	LSm1
TC009340	GLEAN_09340	FBgn0261064	Rbsn-5
TC011230	GLEAN_11230	FBgn0261053	Cad86C
TC002297	GLEAN_02297	FBgn0261049	Vps45
TC015119	GLEAN_15119	FBgn0261041	stj
TC008265	GLEAN_08265	FBgn0261041	stj
TC007833	GLEAN_07833	FBgn0261020	wol
TC007131	GLEAN_07131	FBgn0261016	clos
TC009174	GLEAN_09174	FBgn0261014	TER94
TC015490	GLEAN_15490	FBgn0260997	CG42598
TC009303	GLEAN_09303	FBgn0260995	CG42596
TC004749	GLEAN_04749	FBgn0260993	para
TC004126	GLEAN_04126	FBgn0260993	para
TC010210	GLEAN_10210	FBgn0260991	Incenp
TC008834	GLEAN_08834	FBgn0260990	yata
TC000968	GLEAN_00968,scc1	FBgn0260987	vtd
TC010228	GLEAN_10228	FBgn0260985	RfC4
TC007626	GLEAN_07626	FBgn0260972	alc
TC014979	GLEAN_14979	FBgn0260971	CG42594
TC016083	GLEAN_16083	FBgn0260966	sick
TC004499	GLEAN_04499	FBgn0260964	Vmat
TC010010	GLEAN_10010	FBgn0260962	pic
TC013861	GLEAN_13861	FBgn0260960	Baldspot
TC003978	GLEAN_03978	FBgn0260959	MCPH1
TC014777	GLEAN_14777	FBgn0260946	exo84
TC004361	GLEAN_04361	FBgn0260944	Rbp1
TC016295	GLEAN_16295	FBgn0260943	Rbp6
TC016280	GLEAN_16280	FBgn0260942	bond
TC014595	GLEAN_14595	FBgn0260941	app
TC007472	GLEAN_07472	FBgn0260940	lsn
TC002978	GLEAN_02978	FBgn0260936	scny
TC012433	GLEAN_12433	FBgn0260935	ird1
TC002567	GLEAN_02567	FBgn0260934	par-1
TC010075	GLEAN_10075	FBgn0260874	Ir76a
TC008849	GLEAN_08849	FBgn0260866	dnr1
TC009263	GLEAN_09263	FBgn0260862	Vti1
TC007153	GLEAN_07153	FBgn0260861	Trs23
TC001478	GLEAN_01478	FBgn0260860	Bet5
TC014009	GLEAN_14009	FBgn0260859	Bet3
TC013212	GLEAN_13212	FBgn0260858	Ykt6
TC001666	GLEAN_01666	FBgn0260857	Bet1
TC013356	GLEAN_13356	FBgn0260856	membrin
TC007954	GLEAN_07954	FBgn0260855	Sec22
TC001464	GLEAN_01464	FBgn0260799	p120ctn
TC013896	GLEAN_13896	FBgn0260795	CG42575
TC010408	GLEAN_10408	FBgn0260794	CG42574
TC004457	GLEAN_04457	FBgn0260780	wisp
TC013788	GLEAN_13788	FBgn0260779	gatA
TC003495	GLEAN_03495	FBgn0260771	CG42569
TC000972	GLEAN_00972	FBgn0260758	CG42556
TC000181	GLEAN_00181	FBgn0260755	CG42553
TC013682	GLEAN_13682	FBgn0260753	Pdfr
TC007779	GLEAN_07779	FBgn0260750	CG31873
TC004698	GLEAN_04698	FBgn0260749	Utx
TC003799	GLEAN_03799	FBgn0260748	CG5004
TC012903	GLEAN_12903	FBgn0260745	mfas
TC015114	GLEAN_15114	FBgn0260744	Tango9
TC013175	GLEAN_13175	FBgn0260743	CG18347
TC013424	GLEAN_13424	FBgn0260742	CG12213
TC003787	GLEAN_03787	FBgn0260660	mp
TC008422	GLEAN_08422	FBgn0260659	CG42542
TC003971	GLEAN_03971	FBgn0260657	CG42540
TC010852	GLEAN_10852	FBgn0260655	l(3)76BDm
TC014100	GLEAN_14100	FBgn0260653	serp
TC000912	GLEAN_00912,ptl	FBgn0260642	Antp
TC014883	GLEAN_14883	FBgn0260639	gammaTub23C
TC001192	GLEAN_01192	FBgn0260635	th
TC013876	GLEAN_13876	FBgn0260634	eIF4G2
TC008096	GLEAN_08096	FBgn0260632	dl
TC007697	GLEAN_07697	FBgn0260632	dl
TC009226	GLEAN_09226	FBgn0260499	qvr
TC009087	GLEAN_09087	FBgn0260487	CG42534
TC013407	GLEAN_13407	FBgn0260486	CG42533
TC016274	GLEAN_16274	FBgn0260484	HIP
TC016224	GLEAN_16224	FBgn0260481	CG32454
TC014962	GLEAN_14962	FBgn0260475	CG30059
TC009094	GLEAN_09094	FBgn0260474	CG30002
TC013469	GLEAN_13469	FBgn0260470	SP555
TC013240	GLEAN_13240	FBgn0260468	CG7950
TC001745	GLEAN_01745	FBgn0260467	CG7071
TC015404	GLEAN_15404	FBgn0260466	Indy-2
TC015326	GLEAN_15326	FBgn0260466	Indy-2
TC015325	GLEAN_15325	FBgn0260466	Indy-2
TC002739	GLEAN_02739	FBgn0260464	CG9288
TC012552	GLEAN_12552	FBgn0260463	Unc-115b
TC008556	GLEAN_08556	FBgn0260460	mRpS34
TC002790	GLEAN_02790,PGRP	FBgn0260458	PGRP-LD
TC007421	GLEAN_07421	FBgn0260456	CG4806
TC030730	GLEAN_02958-OG4507	FBgn0260450	CalpC
TC016192	GLEAN_16192	FBgn0260446	GABA-B-R1
TC016191	GLEAN_16191	FBgn0260446	GABA-B-R1
TC008992	GLEAN_08992	FBgn0260444	CG18616
TC009358	GLEAN_09358	FBgn0260442	rhea
TC009260	GLEAN_09260	FBgn0260441	RpS12
TC010201	GLEAN_10201	FBgn0260440	spdo
TC012508	GLEAN_12508	FBgn0260439	Pp2A-29B
TC013886	GLEAN_13886	FBgn0260434	CG42529
TC012102	GLEAN_12102	FBgn0260401	MED9
TC003692	GLEAN_03692	FBgn0260399	gwl
TC004455	GLEAN_04455	FBgn0260398	Pbp49
TC013568	GLEAN_13568	FBgn0260386	mtg
TC003693	GLEAN_03693	FBgn0260241	tatl
TC009599	GLEAN_09599	FBgn0260012	pds5
TC000835	GLEAN_00835	FBgn0260010	rump
TC014895	GLEAN_14895	FBgn0260008	Ucrh
TC014422	GLEAN_14422	FBgn0260006	drd
TC002715	GLEAN_02715	FBgn0260005	wtrw
TC008210	GLEAN_08210	FBgn0260004	Snmp1
TC008209	GLEAN_08209	FBgn0260004	Snmp1
TC013449	GLEAN_13449	FBgn0260003	Dys
TC001157	GLEAN_01157	FBgn0259998	CG17571
TC008323	GLEAN_08323	FBgn0259994	CG42492
TC004602	GLEAN_04602	FBgn0259986	nab
TC003487	GLEAN_03487	FBgn0259985	CG8889
TC001512	GLEAN_01512	FBgn0259984	kuz
TC003446	GLEAN_03446	FBgn0259979	CG17337
TC009315	GLEAN_09315	FBgn0259978	vlc
TC030580	GLEAN_12569-OG10987	FBgn0259977	Tdc1
TC012119	GLEAN_12119	FBgn0259938	cwo
TC010569	GLEAN_10569	FBgn0259937	Nop60B
TC004021	GLEAN_04021	FBgn0259935	CG42458
TC012518	GLEAN_12518	FBgn0259927	CG42450
TC030465	GLEAN_09170	FBgn0259878	Fs
TC009926	GLEAN_09926	FBgn0259876	Cap-G
TC007921	GLEAN_07921	FBgn0259876	Cap-G
TC007068	GLEAN_07068	FBgn0259834	out
TC001097	GLEAN_01097	FBgn0259832	CG34229
TC007009	GLEAN_07009	FBgn0259824	Hip14
TC007192	GLEAN_07192	FBgn0259823	CG42404
TC014721	GLEAN_14721	FBgn0259822	Ca-beta
TC010763	GLEAN_10763	FBgn0259821	CG42402
TC007440	GLEAN_07440	FBgn0259818	CG42399
TC001175	GLEAN_01175	FBgn0259795	loopin-1
TC011843	GLEAN_11843	FBgn0259791	bora
TC014798	GLEAN_14798,ex51	FBgn0259789	vfl
TC002709	GLEAN_02709	FBgn0259784	Det
TC013098	GLEAN_13098	FBgn0259750	ab
TC001751	GLEAN_01751	FBgn0259749	mmy
TC008876	GLEAN_08876	FBgn0259745	wech
TC004065	GLEAN_04065	FBgn0259743	RhoGEF3
TC010458	GLEAN_10458	FBgn0259741	CG42395
TC009633	GLEAN_09633	FBgn0259737	CG42391
TC004504	GLEAN_04504	FBgn0259736	CG42390
TC010469	GLEAN_10469	FBgn0259735	CG42389
TC013784	GLEAN_13784	FBgn0259734	CG42388
TC008669	GLEAN_08669	FBgn0259729	CG42383
TC012417	GLEAN_12417	FBgn0259728	CG42382
TC003601	GLEAN_03601	FBgn0259727	CG42381
TC004699	GLEAN_04699	FBgn0259721	CG42375
TC013215	GLEAN_13215	FBgn0259716	CG42370
TC011548	GLEAN_11548	FBgn0259712	CG42366
TC012481	GLEAN_12481	FBgn0259704	CG42358
TC012107	GLEAN_12107	FBgn0259680	Pkcdelta
TC000228	GLEAN_00228	FBgn0259678	CG42347
TC000625	GLEAN_00625	FBgn0259677	CG42346
TC012678	GLEAN_12678	FBgn0259676	DNApol-alpha60
TC012571	GLEAN_12571	FBgn0259483	Mob4
TC015384	GLEAN_15384	FBgn0259482	Mob3
TC008515	GLEAN_08515	FBgn0259481	Mob2
TC010489	GLEAN_10489	FBgn0259247	CG42345
TC030684	GLEAN_10156-OG2345	FBgn0259246	brp
TC010786	GLEAN_10786	FBgn0259245	CG42343
TC000040	GLEAN_00040	FBgn0259243	Pka-R1
TC014960	GLEAN_14960	FBgn0259242	CG42340
TC015587	GLEAN_15587	FBgn0259241	CG42339
TC007844	GLEAN_07844	FBgn0259240	Ten-a
TC007843	GLEAN_07843	FBgn0259240	Ten-a
TC001262	GLEAN_01262	FBgn0259237	CG42335
TC001261	GLEAN_01261	FBgn0259237	CG42335
TC001260	GLEAN_01260	FBgn0259237	CG42335
TC001259	GLEAN_01259	FBgn0259237	CG42335
TC012002	GLEAN_12002	FBgn0259234	Camta
TC015234	GLEAN_15234	FBgn0259233	CG42331
TC016089	GLEAN_16089	FBgn0259229	CG42329
TC007784	GLEAN_07784	FBgn0259229	CG42329
TC007433	GLEAN_07433	FBgn0259229	CG42329
TC007129	GLEAN_07129	FBgn0259229	CG42329
TC007090	GLEAN_07090	FBgn0259229	CG42329
TC005114	GLEAN_05114	FBgn0259229	CG42329
TC004461	GLEAN_04461	FBgn0259228	C3G
TC000572	GLEAN_00572	FBgn0259227	CG42327
TC003091	GLEAN_03091	FBgn0259224	CG42324
TC004416	GLEAN_04416	FBgn0259222	CG42322
TC007810	GLEAN_07810	FBgn0259221	CG42321
TC001529	GLEAN_01529	FBgn0259220	Doa
TC010422	GLEAN_10422	FBgn0259219	CG42319
TC008395	GLEAN_08395	FBgn0259216	RhoGAP102A
TC000374	GLEAN_00374	FBgn0259215	Ir93a
TC001467	GLEAN_01467	FBgn0259214	PMCA
TC016379	GLEAN_16379	FBgn0259213	CG42313
TC014012	GLEAN_14012	FBgn0259212	cno
TC014011	GLEAN_14011	FBgn0259212	cno
TC004589	GLEAN_04589	FBgn0259211	grh
TC000368	GLEAN_00368	FBgn0259210	prom
TC007136	GLEAN_07136	FBgn0259209	Mlp60A
TC003517	GLEAN_03517	FBgn0259200	CG42304
TC003517	GLEAN_03517	FBgn0259199	CG42303
TC000046	GLEAN_00046	FBgn0259198	CG42302
TC012848	GLEAN_12848	FBgn0259179	CG42284
TC011918	GLEAN_11918	FBgn0259178	5PtaseI
TC001602	GLEAN_01602	FBgn0259176	bun
TC008896	GLEAN_08896	FBgn0259174	Nedd4
TC012383	GLEAN_12383	FBgn0259173	corn
TC011089	GLEAN_11089	FBgn0259170	alpha-Man-I
TC007717	GLEAN_07717	FBgn0259168	mnb
TC000232	GLEAN_00232	FBgn0259167	CG42272
TC003911	GLEAN_03911	FBgn0259166	CG42271
TC000995	GLEAN_00995	FBgn0259163	CG42268
TC009916	GLEAN_09916	FBgn0259152	Clbn
TC008156	GLEAN_08156	FBgn0259146	CG42261
TC005075	GLEAN_05075	FBgn0259145	CG42260
TC001174	GLEAN_01174	FBgn0259142	Snp
TC004364	GLEAN_04364	FBgn0259139	glo
TC013712	GLEAN_13712	FBgn0259113	DNApol-alpha180
TC030633	GLEAN_14036-OG1709	FBgn0259111	Ndae1
TC012610	GLEAN_12610	FBgn0259110	mmd
TC004780	GLEAN_04780	FBgn0259109	CG42251
TC004779	GLEAN_04779	FBgn0259109	CG42251
TC000800	GLEAN_00800	FBgn0259101	CG42249
TC000799	GLEAN_00799	FBgn0259101	CG42249
TC000798	GLEAN_00798	FBgn0259101	CG42249
TC008185	GLEAN_08185	FBgn0259100	CG42248
TC012483	GLEAN_12483	FBgn0259099	DCX-EMAP
TC002394	GLEAN_02394	FBgn0250911	CG42245
TC012598	GLEAN_12598	FBgn0250910	Octbeta3R
TC012734	GLEAN_12734	FBgn0250907	Cht3
TC015540	GLEAN_15540	FBgn0250906	Pgk
TC007457	GLEAN_07457	FBgn0250903	lmg
TC001449	GLEAN_01449	FBgn0250876	Sema-5c
TC011068	GLEAN_11068	FBgn0250871	pot
TC007616	GLEAN_07616	FBgn0250869	CG42240
TC008111	GLEAN_08111	FBgn0250850	rig
TC009486	GLEAN_09486	FBgn0250848	26-29-p
TC000258	GLEAN_00258	FBgn0250843	Pros35
TC001157	GLEAN_01157	FBgn0250841	CG17242
TC013560	GLEAN_13560	FBgn0250839	CG2016
TC010589	GLEAN_10589	FBgn0250838	CG30415
TC008662	GLEAN_08662	FBgn0250837	dUTPase
TC012626	GLEAN_12626	FBgn0250836	CG8628
TC004511	GLEAN_04511	FBgn0250830	CG12547
TC001738	GLEAN_01738	FBgn0250823	gish
TC015708	GLEAN_15708	FBgn0250821	CG14644
TC013738	GLEAN_13738	FBgn0250820	CG5802
TC008511	GLEAN_08511	FBgn0250816	AGO3
TC003323	GLEAN_03323	FBgn0250814	CG4169
TC013571	GLEAN_13571	FBgn0250791	Snap
TC004109	GLEAN_04109	FBgn0250791	Snap
TC000749	GLEAN_00749	FBgn0250789	alpha-Spec
TC007173	GLEAN_07173	FBgn0250788	beta-Spec
TC010805	GLEAN_10805	FBgn0250786	Chd1
TC014139	GLEAN_14139	FBgn0250785	vari
TC013174	GLEAN_13174	FBgn0250757	CG42235
TC011872	GLEAN_11872	FBgn0250755	CG42233
TC014547	GLEAN_14547	FBgn0250754	CG42232
TC030783	GLEAN_09915-OG9617	FBgn0250753	exba
TC008617	GLEAN_08617	FBgn0250746	Prosbeta7
TC000522	GLEAN_00522	FBgn0250732	gfzf
TC012341	GLEAN_12341	FBgn0243516	Vrp1
TC015258	GLEAN_15258	FBgn0243514	eater
TC030481		FBgn0243514	eater
TC010766	GLEAN_10766	FBgn0243512	puc
TC015420	GLEAN_15420	FBgn0243511	psidin
TC014616	GLEAN_14616	FBgn0243486	rdo
TC013196	GLEAN_13196	FBgn0243486	rdo
TC006837	GLEAN_06837	FBgn0087041	CG42231
TC013762	GLEAN_13762	FBgn0087035	AGO2
TC011525	GLEAN_11525	FBgn0087035	AGO2
TC013052	GLEAN_13052	FBgn0087013	Karybeta3
TC013979	GLEAN_13979	FBgn0087012	5-HT2
TC008507	GLEAN_08507	FBgn0087008	e(y)3
TC005135	GLEAN_05135	FBgn0087005	rtp
TC030467	GLEAN_15029b	FBgn0087002	Rfabg
TC004159	GLEAN_04159	FBgn0086917	spok
TC012775	GLEAN_12775	FBgn0086916	snky
TC011797	GLEAN_11797	FBgn0086913	Rab26
TC007593	GLEAN_07593	FBgn0086911	rg
TC008884	GLEAN_08884	FBgn0086909	CG31751
TC008883	GLEAN_08883	FBgn0086909	CG31751
TC030701	GLEAN_03989-OG25	FBgn0086906	sls
TC009028	GLEAN_09028	FBgn0086904	Nacalpha
TC014275	GLEAN_14275	FBgn0086902	kis
TC014498	GLEAN_14498	FBgn0086900	Cpr65Ax1
TC014497	GLEAN_14497	FBgn0086900	Cpr65Ax1
TC013307	GLEAN_13307	FBgn0086900	Cpr65Ax1
TC008538	GLEAN_08538	FBgn0086899	tlk
TC000928	GLEAN_00928	FBgn0086897	sqd
TC011820	GLEAN_11820	FBgn0086895	pea
TC007925	GLEAN_07925	FBgn0086785	Vps36
TC009038	GLEAN_09038	FBgn0086784	stmA
TC007209	GLEAN_07209	FBgn0086768	Pcmt
TC013792	GLEAN_13792	FBgn0086758	chinmo
TC014288	GLEAN_14288	FBgn0086757	cbs
TC014767	GLEAN_14767	FBgn0086736	GckIII
TC001370	GLEAN_01370	FBgn0086712	Egm
TC002499	GLEAN_02499	FBgn0086711	mol
TC001524	GLEAN_01524	FBgn0086710	RpL30
TC014785	GLEAN_14785	FBgn0086707	ncm
TC010519	GLEAN_10519	FBgn0086706	pix
TC008017	GLEAN_08017	FBgn0086704	stops
TC030745	GLEAN_07658-OG5698	FBgn0086698	frtz
TC001105	GLEAN_01105	FBgn0086695	hd
TC012098	GLEAN_12098	FBgn0086694	Bre1
TC012368	GLEAN_12368	FBgn0086693	iav
TC009132	GLEAN_09132	FBgn0086689	Hph
TC016415	GLEAN_16415	FBgn0086687	desat1
TC011471	GLEAN_11471	FBgn0086687	desat1
TC009621	GLEAN_09621	FBgn0086686	l(3)L1231
TC013083	GLEAN_13083	FBgn0086683	Spf45
TC014350	GLEAN_14350	FBgn0086680	vvl
TC007512	GLEAN_07512	FBgn0086679	p
TC001096	GLEAN_01096	FBgn0086677	jeb
TC004718	GLEAN_04718	FBgn0086675	fne
TC012060	GLEAN_12060	FBgn0086674	Tango13
TC007464	GLEAN_07464	FBgn0086673	CG13272
TC009798	GLEAN_09798,ikkb	FBgn0086657	ik2
TC009279	GLEAN_09279	FBgn0086656	shrb
TC007760	GLEAN_07760	FBgn0086655	jing
TC004111	GLEAN_04111	FBgn0086613	Ino80
TC014498	GLEAN_14498	FBgn0086611	Lcp65Ag3
TC014497	GLEAN_14497	FBgn0086611	Lcp65Ag3
TC013307	GLEAN_13307	FBgn0086611	Lcp65Ag3
TC009065	GLEAN_09065	FBgn0086604	CG12484
TC015643	GLEAN_15643	FBgn0086532	Spt-I
TC015642	GLEAN_15642	FBgn0086532	Spt-I
TC001107	GLEAN_01107	FBgn0086475	sec3
TC008875	GLEAN_08875	FBgn0086472	RpS25
TC002876	GLEAN_02876	FBgn0086451	l(2)k09022
TC010364	GLEAN_10364	FBgn0086450	su(r)
TC007243	GLEAN_07243	FBgn0086447	l(2)37Cg
TC030561	NONGLEAN-OG20261	FBgn0086446	l(2)37Ce
TC010945	GLEAN_10945	FBgn0086445	l(2)37Cd
TC013528	GLEAN_13528	FBgn0086444	l(2)37Cb
TC011193	GLEAN_11193	FBgn0086443	Aats-asn
TC013531	GLEAN_13531	FBgn0086442	mib2
TC009506	GLEAN_09506	FBgn0086408	stl
TC014860	GLEAN_14860	FBgn0086384	Mer
TC007304	GLEAN_07304	FBgn0086378	Alg-2
TC030634	GLEAN_03475-OG17156	FBgn0086377	Syx7
TC007906	GLEAN_07906	FBgn0086372	lap
TC002717	GLEAN_02717	FBgn0086372	lap
TC000328	GLEAN_00328	FBgn0086370	sra
TC030719	GLEAN_09840-OG3596	FBgn0086368	tw
TC003448	GLEAN_03448	FBgn0086367	t
TC002947	GLEAN_02947	FBgn0086365	Orct2
TC000407	GLEAN_00407	FBgn0086362	spn-F
TC015925	GLEAN_15925	FBgn0086361	alph
TC014203	GLEAN_14203	FBgn0086359	Invadolysin
TC010557	GLEAN_10557	FBgn0086357	Sec61alpha
TC010549	GLEAN_10549	FBgn0086356	tum
TC007346	GLEAN_07346	FBgn0086355	Tpi
TC000055	GLEAN_00055	FBgn0086348	se
TC000054	GLEAN_00054	FBgn0086348	se
TC000807	GLEAN_00807	FBgn0086346	ALiX
TC004882	GLEAN_04882	FBgn0086254	CG6084
TC004881	GLEAN_04881	FBgn0086254	CG6084
TC004879	GLEAN_04879	FBgn0086254	CG6084
TC004878	GLEAN_04878	FBgn0086254	CG6084
TC004510	GLEAN_04510	FBgn0086254	CG6084
TC013552	GLEAN_13552	FBgn0086253	rumi
TC004868	GLEAN_04868	FBgn0086134	Pros25
TC007006	GLEAN_07006	FBgn0086130	KH1
TC001877	GLEAN_01877	FBgn0085787	CG41503
TC011303	GLEAN_11303	FBgn0085736	CG40472
TC014423	GLEAN_14423	FBgn0085693	CG41562
TC008109	GLEAN_08109	FBgn0085658	CG41497
TC013691	GLEAN_13691	FBgn0085644	CG41423
TC004743	GLEAN_04743	FBgn0085638	CG41378
TC001165	GLEAN_01165	FBgn0085625	CG41343
TC012214	GLEAN_12214	FBgn0085612	CG41320
TC015490	GLEAN_15490	FBgn0085599	CG41284
TC011847	GLEAN_11847	FBgn0085569	CG41242
TC014423	GLEAN_14423	FBgn0085521	CG40813
TC016225	GLEAN_16225	FBgn0085520	CG40801
TC011944	GLEAN_11944	FBgn0085498	CG40583
TC011944	GLEAN_11944	FBgn0085496	CG40551
TC013810	GLEAN_13810	FBgn0085491	CG34462
TC008401	GLEAN_08401	FBgn0085488	CG34459
TC001157	GLEAN_01157	FBgn0085487	CG34458
TC012405	GLEAN_12405	FBgn0085486	CG34457
TC003259	GLEAN_03259	FBgn0085484	CG34455
TC002345	GLEAN_02345	FBgn0085478	CG34449
TC004760	GLEAN_04760	FBgn0085473	CG34444
TC004632	GLEAN_04632	FBgn0085473	CG34444
TC004760	GLEAN_04760	FBgn0085472	CG34443
TC004632	GLEAN_04632	FBgn0085472	CG34443
TC004760	GLEAN_04760	FBgn0085471	CG34442
TC004632	GLEAN_04632	FBgn0085471	CG34442
TC007458	GLEAN_07458	FBgn0085470	CG34441
TC012474	GLEAN_12474	FBgn0085468	CG34439
TC004750	GLEAN_04750	FBgn0085468	CG34439
TC001016	GLEAN_01016	FBgn0085458	CG34429
TC000555	GLEAN_00555	FBgn0085458	CG34429
TC000554	GLEAN_00554	FBgn0085458	CG34429
TC000553	GLEAN_00553	FBgn0085458	CG34429
TC001016	GLEAN_01016	FBgn0085457	CG34428
TC000555	GLEAN_00555	FBgn0085457	CG34428
TC000554	GLEAN_00554	FBgn0085457	CG34428
TC000553	GLEAN_00553	FBgn0085457	CG34428
TC008903	GLEAN_08903	FBgn0085453	CG34424
TC013483	GLEAN_13483	FBgn0085447	sif
TC013482	GLEAN_13482	FBgn0085447	sif
TC007758	GLEAN_07758	FBgn0085443	spri
TC030571	NONGLEAN-OG21486	FBgn0085442	NKAIN
TC008477	GLEAN_08477	FBgn0085437	CG34408
TC003500	GLEAN_03500	FBgn0085436	Not1
TC008776	GLEAN_08776	FBgn0085434	NaCP60E
TC030710	GLEAN_01130-OG3216	FBgn0085433	CG34404
TC003728	GLEAN_03728	FBgn0085432	pan
TC011247	GLEAN_11247	FBgn0085431	CG34402
TC011389	GLEAN_11389	FBgn0085430	CG34401
TC003756	GLEAN_03756	FBgn0085429	CG34400
TC013283	GLEAN_13283	FBgn0085428	Nox
TC008531	GLEAN_08531	FBgn0085427	CG34398
TC030610	GLEAN_03414-OG14810	FBgn0085426	Rgk3
TC011671	GLEAN_11671	FBgn0085425	CG34396
TC011670	GLEAN_11670	FBgn0085425	CG34396
TC007645	GLEAN_07645	FBgn0085424	nub
TC011926	GLEAN_11926	FBgn0085421	Epac
TC004659	GLEAN_04659	FBgn0085420	CG34391
TC009270	GLEAN_09270	FBgn0085419	Rgk2
TC010603	GLEAN_10603	FBgn0085414	dpr12
TC013915	GLEAN_13915	FBgn0085413	CG34384
TC010799	GLEAN_10799	FBgn0085412	CG34383
TC014731	GLEAN_14731	FBgn0085410	CG34381
TC003931	GLEAN_03931	FBgn0085408	Shroom
TC008417	GLEAN_08417	FBgn0085407	Pvf3
TC016226	GLEAN_16226	FBgn0085405	CG34376
TC010857	GLEAN_10857	FBgn0085401	CG34372
TC002260	GLEAN_02260	FBgn0085398	CG34369
TC016061	GLEAN_16061	FBgn0085391	CG34362
TC009583	GLEAN_09583	FBgn0085390	Dgk
TC007485	GLEAN_07485	FBgn0085388	IP3K2
TC011066	GLEAN_11066	FBgn0085387	shakB
TC002787	GLEAN_02787	FBgn0085385	CG34356
TC012301	GLEAN_12301	FBgn0085384	CG34355
TC016061	GLEAN_16061	FBgn0085383	CG34354
TC002847	GLEAN_02847	FBgn0085382	CG34353
TC013654	GLEAN_13654	FBgn0085380	CG34351
TC011255	GLEAN_11255	FBgn0085378	CG34349
TC009804	GLEAN_09804	FBgn0085377	CG34348
TC001763	GLEAN_01763	FBgn0085376	CG34347
TC010972	GLEAN_10972	FBgn0085347	CG34318
TC001247	GLEAN_01247	FBgn0085345	CG34316
TC012429	GLEAN_12429	FBgn0085337	CG34308
TC015092	GLEAN_15092	FBgn0085326	CG34297
TC000966	GLEAN_00966	FBgn0085312	CG34283
TC000965	GLEAN_00965	FBgn0085312	CG34283
TC015092	GLEAN_15092	FBgn0085303	CG34274
TC000039	GLEAN_00039	FBgn0085290	CG34261
TC014961	GLEAN_14961	FBgn0085275	CG34246
TC007424	GLEAN_07424	FBgn0085265	CG34236
TC004823	GLEAN_04823	FBgn0085224	CG34195
TC007454	GLEAN_07454	FBgn0085220	CG34191
TC004760	GLEAN_04760	FBgn0085213	CG34184
TC004632	GLEAN_04632	FBgn0085213	CG34184
TC003465	GLEAN_03465	FBgn0085188	CG34159
TC015666	GLEAN_15666	FBgn0083986	CG34150
TC014889	GLEAN_14889	FBgn0083986	CG34150
TC014638	GLEAN_14638	FBgn0083978	CG17672
TC013956	GLEAN_13956	FBgn0083975	CG34139
TC015248	GLEAN_15248	FBgn0083971	CG34135
TC002668	GLEAN_02668	FBgn0083969	CG34133
TC000046	GLEAN_00046	FBgn0083968	CG34132
TC013963	GLEAN_13963	FBgn0083963	CG34127
TC008067	GLEAN_08067	FBgn0083962	CG34126
TC007807	GLEAN_07807	FBgn0083960	CG34124
TC009943	GLEAN_09943	FBgn0083959	trpm
TC009942	GLEAN_09942	FBgn0083959	trpm
TC015859	GLEAN_15859	FBgn0083956	CG34120
TC009377	GLEAN_09377	FBgn0083951	CG34115
TC009058	GLEAN_09058	FBgn0083950	CG34114
TC008814	GLEAN_08814	FBgn0083949	CG34113
TC016386	GLEAN_16386	FBgn0083946	CG34110
TC013172	GLEAN_13172	FBgn0083919	Zasp52
TC003144	GLEAN_03144	FBgn0083228	Frq2
TC016229	GLEAN_16229	FBgn0083167	Neb-cGP
TC014624	GLEAN_14624	FBgn0082831	pps
TC014377	GLEAN_14377	FBgn0082598	akirin
TC011803	GLEAN_11803	FBgn0082585	sprt
TC011298	GLEAN_11298	FBgn0082582	tmod
TC001165	GLEAN_01165	FBgn0069977	CG40467
TC006952	GLEAN_06952	FBgn0069969	CG40498
TC001165	GLEAN_01165	FBgn0069947	CG41087
TC010342	GLEAN_10342	FBgn0069938	CG41106
TC010115	GLEAN_10115	FBgn0069913	CG4681
TC000379	GLEAN_00379	FBgn0069242	eca
TC001640	GLEAN_01640	FBgn0067864	Patj
TC011326	GLEAN_11326	FBgn0067861	Sdic1
TC013217	GLEAN_13217	FBgn0067783	att-ORFA
TC030671	GLEAN_14365-OG22020	FBgn0067629	CG33332
TC030621	GLEAN_14365-OG16010	FBgn0067628	CG33331
TC004291	GLEAN_04291	FBgn0067622	LSm-4
TC001322	GLEAN_01322	FBgn0067318	CG40451
TC001465	GLEAN_01465	FBgn0067102	GlcT-1
TC001440	GLEAN_01440	FBgn0066365	dyl
TC007027	GLEAN_07027	FBgn0066114	GlcAT-I
TC000562	GLEAN_00562	FBgn0065110	ppk10
TC013324	GLEAN_13324	FBgn0065108	ppk16
TC007602	GLEAN_07602	FBgn0065035	AlkB
TC015506	GLEAN_15506	FBgn0065032	Arpc3B
TC004359	GLEAN_04359	FBgn0064766	CG7600
TC013918	GLEAN_13918	FBgn0064237	Idgf5
TC013917	GLEAN_13917	FBgn0064237	Idgf5
TC011241	GLEAN_11241	FBgn0064225	RpL5
TC030785	GLEAN_03317-OG9963	FBgn0064126	CG33722
TC003308	GLEAN_03308	FBgn0064126	CG33722
TC004778	GLEAN_04778	FBgn0064122	CG33691
TC015404	GLEAN_15404	FBgn0064119	CG33934
TC015326	GLEAN_15326	FBgn0064119	CG33934
TC015325	GLEAN_15325	FBgn0064119	CG33934
TC002300	GLEAN_02300	FBgn0064116	CG33713
TC001031	GLEAN_01031	FBgn0063923	Kaz1-ORFB
TC001030	GLEAN_01030	FBgn0063923	Kaz1-ORFB
TC030554	NONGLEAN-OG25788	FBgn0063670	CG40228
TC010676	GLEAN_10676	FBgn0063667	CG32335
TC000585	GLEAN_00585	FBgn0063649	CG6006
TC004450	GLEAN_04450	FBgn0063499	GstE10
TC003103	GLEAN_03103	FBgn0063499	GstE10
TC004450	GLEAN_04450	FBgn0063498	GstE2
TC003103	GLEAN_03103	FBgn0063498	GstE2
TC004450	GLEAN_04450	FBgn0063497	GstE3
TC003103	GLEAN_03103	FBgn0063497	GstE3
TC004450	GLEAN_04450	FBgn0063496	GstE4
TC003103	GLEAN_03103	FBgn0063496	GstE4
TC004450	GLEAN_04450	FBgn0063495	GstE5
TC003103	GLEAN_03103	FBgn0063495	GstE5
TC004450	GLEAN_04450	FBgn0063494	GstE6
TC003103	GLEAN_03103	FBgn0063494	GstE6
TC004450	GLEAN_04450	FBgn0063493	GstE7
TC003103	GLEAN_03103	FBgn0063493	GstE7
TC004450	GLEAN_04450	FBgn0063492	GstE8
TC003103	GLEAN_03103	FBgn0063492	GstE8
TC004450	GLEAN_04450	FBgn0063491	GstE9
TC003103	GLEAN_03103	FBgn0063491	GstE9
TC009504	GLEAN_09504	FBgn0063485	Lasp
TC012548	GLEAN_12548	FBgn0063368	Gpb5
TC010473	GLEAN_10473	FBgn0062517	CG16984
TC011381	GLEAN_11381	FBgn0062442	CG1458
TC012057	GLEAN_12057	FBgn0062440	CG17680
TC004460	GLEAN_04460	FBgn0062413	Ctr1A
TC012832	GLEAN_12832	FBgn0061515	endos
TC012624	GLEAN_12624	FBgn0061492	loj
TC014814	GLEAN_14814	FBgn0061476	zwilch
TC011206	GLEAN_11206	FBgn0061469	Ube3a
TC030689	GLEAN_04788-OG24003	FBgn0061362	CG33785
TC030645	GLEAN_04788-OG17749	FBgn0061361	CG33786
TC015408	GLEAN_15408	FBgn0061359	CG33671
TC030629	GLEAN_14591-OG16659	FBgn0061356	CG18003
TC006935	GLEAN_06935	FBgn0061209	His2B:CG17949
TC003451	GLEAN_03451	FBgn0061200	Nup153
TC001232	GLEAN_01232	FBgn0061173	fd3F
TC001341	GLEAN_01341	FBgn0060296	pain
TC000165	GLEAN_00165	FBgn0058470	CG40470
TC010860	GLEAN_10860	FBgn0058378	CG40378
TC014322	GLEAN_14322	FBgn0058196	CG40196
TC012803	GLEAN_12803	FBgn0058191	CG40191
TC012214	GLEAN_12214	FBgn0058178	CG40178
TC008923	GLEAN_08923	FBgn0058155	CG40155
TC007811	GLEAN_07811	FBgn0058064	ARY
TC004951	GLEAN_04951	FBgn0058064	ARY
TC004950	GLEAN_04950	FBgn0058064	ARY
TC014980	GLEAN_14980	FBgn0058045	CG40045
TC000047	GLEAN_00047	FBgn0058042	CG40042
TC014946	GLEAN_14946	FBgn0058006	CG40006
TC011303	GLEAN_11303	FBgn0058002	CG40002
TC014198	GLEAN_14198	FBgn0054039	CG34039
TC010841	GLEAN_10841	FBgn0054038	CG34038
TC030569	NONGLEAN-OG23977	FBgn0054015	CG34015
TC010047	GLEAN_10047	FBgn0054010	CG34010
TC003155	GLEAN_03155	FBgn0054010	CG34010
TC003168	GLEAN_03168	FBgn0054001	CG34001
TC010920	GLEAN_10920	FBgn0053995	CG33995
TC000706	GLEAN_00706	FBgn0053993	CG33993
TC014268	GLEAN_14268	FBgn0053988	CG33988
TC007654	GLEAN_07654	FBgn0053980	Vsx2
TC014898	GLEAN_14898	FBgn0053977	CG33977
TC004888	GLEAN_04888	FBgn0053969	CG33969
TC014144	GLEAN_14144	FBgn0053966	CG33966
TC014144	GLEAN_14144	FBgn0053965	CG33965
TC001236	GLEAN_01236	FBgn0053964	CG33964
TC001219	GLEAN_01219	FBgn0053960	CG33960
TC004368	GLEAN_04368	FBgn0053936	CG33936
TC006935	GLEAN_06935	FBgn0053910	His2B:CG33910
TC006935	GLEAN_06935	FBgn0053908	His2B:CG33908
TC006935	GLEAN_06935	FBgn0053906	His2B:CG33906
TC006935	GLEAN_06935	FBgn0053904	His2B:CG33904
TC006935	GLEAN_06935	FBgn0053902	His2B:CG33902
TC006935	GLEAN_06935	FBgn0053900	His2B:CG33900
TC006935	GLEAN_06935	FBgn0053898	His2B:CG33898
TC006935	GLEAN_06935	FBgn0053896	His2B:CG33896
TC006935	GLEAN_06935	FBgn0053894	His2B:CG33894
TC006935	GLEAN_06935	FBgn0053892	His2B:CG33892
TC006935	GLEAN_06935	FBgn0053890	His2B:CG33890
TC006935	GLEAN_06935	FBgn0053888	His2B:CG33888
TC006935	GLEAN_06935	FBgn0053886	His2B:CG33886
TC006935	GLEAN_06935	FBgn0053884	His2B:CG33884
TC006935	GLEAN_06935	FBgn0053882	His2B:CG33882
TC006935	GLEAN_06935	FBgn0053880	His2B:CG33880
TC006935	GLEAN_06935	FBgn0053878	His2B:CG33878
TC006935	GLEAN_06935	FBgn0053876	His2B:CG33876
TC006935	GLEAN_06935	FBgn0053874	His2B:CG33874
TC006935	GLEAN_06935	FBgn0053872	His2B:CG33872
TC006935	GLEAN_06935	FBgn0053870	His2B:CG33870
TC006935	GLEAN_06935	FBgn0053868	His2B:CG33868
TC016003	GLEAN_16003	FBgn0053864	His1:CG33864
TC006928	GLEAN_06928	FBgn0053864	His1:CG33864
TC003739	GLEAN_03739	FBgn0053864	His1:CG33864
TC016003	GLEAN_16003	FBgn0053861	His1:CG33861
TC006928	GLEAN_06928	FBgn0053861	His1:CG33861
TC003739	GLEAN_03739	FBgn0053861	His1:CG33861
TC016003	GLEAN_16003	FBgn0053858	His1:CG33858
TC006928	GLEAN_06928	FBgn0053858	His1:CG33858
TC003739	GLEAN_03739	FBgn0053858	His1:CG33858
TC016003	GLEAN_16003	FBgn0053855	His1:CG33855
TC006928	GLEAN_06928	FBgn0053855	His1:CG33855
TC003739	GLEAN_03739	FBgn0053855	His1:CG33855
TC016003	GLEAN_16003	FBgn0053852	His1:CG33852
TC006928	GLEAN_06928	FBgn0053852	His1:CG33852
TC003739	GLEAN_03739	FBgn0053852	His1:CG33852
TC016003	GLEAN_16003	FBgn0053849	His1:CG33849
TC006928	GLEAN_06928	FBgn0053849	His1:CG33849
TC003739	GLEAN_03739	FBgn0053849	His1:CG33849
TC016003	GLEAN_16003	FBgn0053846	His1:CG33846
TC006928	GLEAN_06928	FBgn0053846	His1:CG33846
TC003739	GLEAN_03739	FBgn0053846	His1:CG33846
TC016003	GLEAN_16003	FBgn0053843	His1:CG33843
TC006928	GLEAN_06928	FBgn0053843	His1:CG33843
TC003739	GLEAN_03739	FBgn0053843	His1:CG33843
TC016003	GLEAN_16003	FBgn0053840	His1:CG33840
TC006928	GLEAN_06928	FBgn0053840	His1:CG33840
TC003739	GLEAN_03739	FBgn0053840	His1:CG33840
TC016003	GLEAN_16003	FBgn0053837	His1:CG33837
TC006928	GLEAN_06928	FBgn0053837	His1:CG33837
TC003739	GLEAN_03739	FBgn0053837	His1:CG33837
TC016003	GLEAN_16003	FBgn0053834	His1:CG33834
TC006928	GLEAN_06928	FBgn0053834	His1:CG33834
TC003739	GLEAN_03739	FBgn0053834	His1:CG33834
TC016003	GLEAN_16003	FBgn0053831	His1:CG33831
TC006928	GLEAN_06928	FBgn0053831	His1:CG33831
TC003739	GLEAN_03739	FBgn0053831	His1:CG33831
TC016003	GLEAN_16003	FBgn0053828	His1:CG33828
TC006928	GLEAN_06928	FBgn0053828	His1:CG33828
TC003739	GLEAN_03739	FBgn0053828	His1:CG33828
TC016003	GLEAN_16003	FBgn0053825	His1:CG33825
TC006928	GLEAN_06928	FBgn0053825	His1:CG33825
TC003739	GLEAN_03739	FBgn0053825	His1:CG33825
TC016003	GLEAN_16003	FBgn0053822	His1:CG33822
TC006928	GLEAN_06928	FBgn0053822	His1:CG33822
TC003739	GLEAN_03739	FBgn0053822	His1:CG33822
TC016003	GLEAN_16003	FBgn0053819	His1:CG33819
TC006928	GLEAN_06928	FBgn0053819	His1:CG33819
TC003739	GLEAN_03739	FBgn0053819	His1:CG33819
TC006933	GLEAN_06933	FBgn0053818	His3:CG33818
TC016003	GLEAN_16003	FBgn0053816	His1:CG33816
TC006928	GLEAN_06928	FBgn0053816	His1:CG33816
TC003739	GLEAN_03739	FBgn0053816	His1:CG33816
TC016003	GLEAN_16003	FBgn0053813	His1:CG33813
TC006928	GLEAN_06928	FBgn0053813	His1:CG33813
TC003739	GLEAN_03739	FBgn0053813	His1:CG33813
TC016003	GLEAN_16003	FBgn0053810	His1:CG33810
TC006928	GLEAN_06928	FBgn0053810	His1:CG33810
TC003739	GLEAN_03739	FBgn0053810	His1:CG33810
TC016003	GLEAN_16003	FBgn0053807	His1:CG33807
TC006928	GLEAN_06928	FBgn0053807	His1:CG33807
TC003739	GLEAN_03739	FBgn0053807	His1:CG33807
TC016003	GLEAN_16003	FBgn0053804	His1:CG33804
TC006928	GLEAN_06928	FBgn0053804	His1:CG33804
TC003739	GLEAN_03739	FBgn0053804	His1:CG33804
TC016003	GLEAN_16003	FBgn0053801	His1:CG33801
TC006928	GLEAN_06928	FBgn0053801	His1:CG33801
TC003739	GLEAN_03739	FBgn0053801	His1:CG33801
TC030552	NONGLEAN-OG24604	FBgn0053696	CG33696
TC013562	GLEAN_13562	FBgn0053680	CG33680
TC013590	GLEAN_13590	FBgn0053653	Caps
TC002524	GLEAN_02524	FBgn0053639	CG33639
TC008993	GLEAN_08993	FBgn0053558	mim
TC015754	GLEAN_15754	FBgn0053557	CG33557
TC015470	GLEAN_15470	FBgn0053556	form3
TC011477	GLEAN_11477	FBgn0053556	form3
TC001061	GLEAN_01061	FBgn0053555	btsz
TC015435	GLEAN_15435	FBgn0053554	Nipped-A
TC015434	GLEAN_15434	FBgn0053554	Nipped-A
TC014347	GLEAN_14347	FBgn0053548	msta
TC014424	GLEAN_14424	FBgn0053547	Rim
TC007882	GLEAN_07882	FBgn0053543	CG33543
TC008645	GLEAN_08645	FBgn0053527	IFa
TC013494	GLEAN_13494	FBgn0053526	PNUTS
TC002960	GLEAN_02960	FBgn0053523	CG33523
TC030774	GLEAN_13986-OG8500	FBgn0053520	Rpb4
TC002779	GLEAN_02779	FBgn0053519	Unc-89
TC007490	GLEAN_07490	FBgn0053517	D2R
TC008933	GLEAN_08933	FBgn0053516	dpr3
TC014144	GLEAN_14144	FBgn0053514	CG33514
TC003802	GLEAN_03802	FBgn0053513	Nmdar2
TC013655	GLEAN_13655	FBgn0053512	dpr4
TC007665	GLEAN_07665	FBgn0053511	CG33511
TC007665	GLEAN_07665	FBgn0053510	CG33510
TC007665	GLEAN_07665	FBgn0053509	CG33509
TC012535	GLEAN_12535	FBgn0053506	CG33506
TC014174	GLEAN_14174	FBgn0053505	U3-55K
TC016365	GLEAN_16365	FBgn0053503	Cyp12d1-d
TC011326	GLEAN_11326	FBgn0053499	Sdic4
TC011326	GLEAN_11326	FBgn0053497	Sdic2
TC001007	GLEAN_01007	FBgn0053481	dpr7
TC011223	GLEAN_11223	FBgn0053474	CG33474
TC004432	GLEAN_04432	FBgn0053349	ppk25
TC001268	GLEAN_01268	FBgn0053346	CG33346
TC016089	GLEAN_16089	FBgn0053337	CG33337
TC007784	GLEAN_07784	FBgn0053337	CG33337
TC007433	GLEAN_07433	FBgn0053337	CG33337
TC007129	GLEAN_07129	FBgn0053337	CG33337
TC007090	GLEAN_07090	FBgn0053337	CG33337
TC005114	GLEAN_05114	FBgn0053337	CG33337
TC015297	GLEAN_15297	FBgn0053329	Sp212
TC012808	GLEAN_12808	FBgn0053303	CG33303
TC000720	GLEAN_00720	FBgn0053302	Cpr31A
TC000719	GLEAN_00719	FBgn0053302	Cpr31A
TC015939	GLEAN_15939	FBgn0053301	CG33301
TC010192	GLEAN_10192	FBgn0053299	CG33299
TC010191	GLEAN_10191	FBgn0053299	CG33299
TC007059	GLEAN_07059	FBgn0053291	CG33291
TC004646	GLEAN_04646	FBgn0053290	CG33290
TC002095	GLEAN_02095	FBgn0053289	CG33289
TC001016	GLEAN_01016	FBgn0053262	CG33262
TC000555	GLEAN_00555	FBgn0053262	CG33262
TC000554	GLEAN_00554	FBgn0053262	CG33262
TC000553	GLEAN_00553	FBgn0053262	CG33262
TC000092	GLEAN_00092	FBgn0053260	CG33260
TC014239	GLEAN_14239	FBgn0053257	CG33257
TC010024	GLEAN_10024	FBgn0053257	CG33257
TC010023	GLEAN_10023	FBgn0053257	CG33257
TC000302	GLEAN_00302	FBgn0053234	CG33234
TC013422	GLEAN_13422	FBgn0053230	CG33230
TC013016	GLEAN_13016	FBgn0053214	CG33214
TC002408	GLEAN_02408	FBgn0053208	Mical
TC009138	GLEAN_09138	FBgn0053207	pxb
TC016213	GLEAN_16213	FBgn0053203	CG33203
TC014172	GLEAN_14172	FBgn0053202	dpr11
TC011986	GLEAN_11986	FBgn0053196	dp
TC009195	GLEAN_09195	FBgn0053193	sav
TC015663	GLEAN_15663	FBgn0053182	Kdm4B
TC001866	GLEAN_01866	FBgn0053181	CG33181
TC004857	GLEAN_04857	FBgn0053180	Ranbp16
TC007050	GLEAN_07050	FBgn0053179	beat-IIIb
TC011646	GLEAN_11646	FBgn0053178	CG33178
TC009129	GLEAN_09129	FBgn0053178	CG33178
TC009128	GLEAN_09128	FBgn0053178	CG33178
TC011646	GLEAN_11646	FBgn0053177	CG33177
TC009129	GLEAN_09129	FBgn0053177	CG33177
TC009128	GLEAN_09128	FBgn0053177	CG33177
TC008526	GLEAN_08526	FBgn0053172	CG33172
TC014457	GLEAN_14457	FBgn0053169	CG33169
TC002875	GLEAN_02875	FBgn0053158	CG33158
TC011833	GLEAN_11833	FBgn0053147	Hs3st-A
TC008954	GLEAN_08954	FBgn0053145	CG33145
TC002624	GLEAN_02624	FBgn0053144	CG33144
TC011732	GLEAN_11732	FBgn0053143	CG33143
TC000164	GLEAN_00164	FBgn0053139	Ranbp11
TC004619	GLEAN_04619	FBgn0053138	CG33138
TC009435	GLEAN_09435	FBgn0053129	CG33129
TC015237	GLEAN_15237	FBgn0053127	CG33127
TC015083	GLEAN_15083	FBgn0053127	CG33127
TC014127	GLEAN_14127	FBgn0053124	CG33124
TC008372	GLEAN_08372	FBgn0053123	CG33123
TC008387	GLEAN_08387	FBgn0053113	Rtnl1
TC011950	GLEAN_11950	FBgn0053111	CG33111
TC010988	GLEAN_10988	FBgn0053110	CG33110
TC010987	GLEAN_10987	FBgn0053110	CG33110
TC030662	GLEAN_10179-OG20100	FBgn0053108	CG33108
TC000379	GLEAN_00379	FBgn0053105	p24-2
TC012945	GLEAN_12945	FBgn0053100	4EHP
TC010871	GLEAN_10871	FBgn0053096	CG33096
TC007515	GLEAN_07515	FBgn0053094	Synd
TC015385	GLEAN_15385	FBgn0053092	P5CDh2
TC009548	GLEAN_09548	FBgn0053087	LRP1
TC000571	GLEAN_00571	FBgn0053080	CG33080
TC007715	GLEAN_07715	FBgn0053057	CG33057
TC000039	GLEAN_00039	FBgn0053056	CG33056
TC000039	GLEAN_00039	FBgn0053054	CG33054
TC003252	GLEAN_03252	FBgn0053052	CG33052
TC009831	GLEAN_09831	FBgn0053013	CG33013
TC009831	GLEAN_09831	FBgn0053012	CG33012
TC004652	GLEAN_04652	FBgn0053003	CG33003
TC000079	GLEAN_00079	FBgn0053002	mRpL27
TC012798	GLEAN_12798	FBgn0052985	CG32985
TC012797	GLEAN_12797	FBgn0052985	CG32985
TC012796	GLEAN_12796	FBgn0052985	CG32985
TC012795	GLEAN_12795	FBgn0052985	CG32985
TC012794	GLEAN_12794	FBgn0052985	CG32985
TC000881	GLEAN_00881	FBgn0052985	CG32985
TC012798	GLEAN_12798	FBgn0052984	CG32984
TC012797	GLEAN_12797	FBgn0052984	CG32984
TC012796	GLEAN_12796	FBgn0052984	CG32984
TC012795	GLEAN_12795	FBgn0052984	CG32984
TC012794	GLEAN_12794	FBgn0052984	CG32984
TC000881	GLEAN_00881	FBgn0052984	CG32984
TC014254	GLEAN_14254	FBgn0052982	CG32982
TC011045	GLEAN_11045	FBgn0052971	CG32971
TC012072	GLEAN_12072	FBgn0052944	CG32944
TC004296	GLEAN_04296	FBgn0052850	CG32850
TC012429	GLEAN_12429	FBgn0052847	CG32847
TC002694	GLEAN_02694	FBgn0052843	Dh31-R1
TC008505	GLEAN_08505	FBgn0052834	CG32834
TC008505	GLEAN_08505	FBgn0052833	CG32833
TC004964	GLEAN_04964	FBgn0052832	CG32832
TC008316	GLEAN_08316	FBgn0052831	CG33695
TC011326	GLEAN_11326	FBgn0052823	Sdic3
TC003160	GLEAN_03160	FBgn0052820	CG32820
TC003160	GLEAN_03160	FBgn0052819	CG32819
TC001266	GLEAN_01266	FBgn0052816	CG32816
TC002786	GLEAN_02786	FBgn0052808	CG32808
TC002785	GLEAN_02785	FBgn0052808	CG32808
TC002095	GLEAN_02095	FBgn0052792	CG32792
TC010789	GLEAN_10789	FBgn0052791	CG32791
TC002340	GLEAN_02340	FBgn0052772	CG32772
TC000177	GLEAN_00177	FBgn0052758	CG32758
TC009440	GLEAN_09440	FBgn0052751	CG32751
TC003828	GLEAN_03828	FBgn0052751	CG32751
TC009440	GLEAN_09440	FBgn0052750	CG32750
TC003828	GLEAN_03828	FBgn0052750	CG32750
TC003128	GLEAN_03128	FBgn0052743	Smg1
TC007289	GLEAN_07289	FBgn0052732	CG32732
TC007288	GLEAN_07288	FBgn0052732	CG32732
TC014423	GLEAN_14423	FBgn0052708	CG32708
TC004376	GLEAN_04376	FBgn0052707	APC4
TC014423	GLEAN_14423	FBgn0052706	CG32706
TC003572	GLEAN_03572	FBgn0052704	Ir8a
TC009470	GLEAN_09470	FBgn0052703	CG32703
TC007013	GLEAN_07013	FBgn0052702	CG32702
TC004561	GLEAN_04561	FBgn0052700	CG32700
TC003327	GLEAN_03327	FBgn0052699	CG32699
TC007197	GLEAN_07197	FBgn0052698	CG32698
TC008212	GLEAN_08212	FBgn0052694	CG32694
TC007366	GLEAN_07366	FBgn0052687	CG32687
TC007365	GLEAN_07365	FBgn0052687	CG32687
TC007111	GLEAN_07111	FBgn0052685	CG32685
TC004401	GLEAN_04401	FBgn0052683	CG32683
TC001711	GLEAN_01711	FBgn0052677	X11Lbeta
TC002312	GLEAN_02312	FBgn0052676	CG32676
TC014893	GLEAN_14893	FBgn0052675	Tango5
TC030688	GLEAN_15729-OG23899	FBgn0052672	Atg8a
TC013747	GLEAN_13747	FBgn0052669	CG32669
TC012901	GLEAN_12901	FBgn0052668	CG32668
TC011812	GLEAN_11812	FBgn0052666	Drak
TC009231	GLEAN_09231	FBgn0052656	Muc11A
TC002065	GLEAN_02065	FBgn0052654	Sec16
TC007376	GLEAN_07376	FBgn0052649	CG32649
TC014197	GLEAN_14197	FBgn0052647	CG32647
TC015464	GLEAN_15464	FBgn0052645	CG32645
TC009275	GLEAN_09275	FBgn0052635	CG32635
TC008100	GLEAN_08100	FBgn0052627	NnaD
TC008921	GLEAN_08921	FBgn0052626	CG32626
TC000966	GLEAN_00966	FBgn0052625	CG32625
TC000965	GLEAN_00965	FBgn0052625	CG32625
TC008553	GLEAN_08553	FBgn0052603	CG32603
TC001012	GLEAN_01012	FBgn0052600	dpr8
TC001710	GLEAN_01710	FBgn0052590	CG32590
TC012429	GLEAN_12429	FBgn0052581	CG32581
TC008975	GLEAN_08975	FBgn0052579	CG32579
TC000099	GLEAN_00099	FBgn0052576	CG32576
TC015549	GLEAN_15549	FBgn0052574	Twdlalpha
TC015549	GLEAN_15549	FBgn0052571	TwdlX
TC015549	GLEAN_15549	FBgn0052570	TwdlY
TC015549	GLEAN_15549	FBgn0052569	TwdlZ
TC002083	GLEAN_02083	FBgn0052549	CG32549
TC011163	GLEAN_11163	FBgn0052536	CG32536
TC015049	GLEAN_15049	FBgn0052533	CG32533
TC007335	GLEAN_07335	FBgn0052532	CG32532
TC008139	GLEAN_08139	FBgn0052529	CG32529
TC000078	GLEAN_00078	FBgn0052528	CG32528
TC004605	GLEAN_04605	FBgn0052512	CG32512
TC015686	GLEAN_15686	FBgn0052506	CG32506
TC007635	GLEAN_07635	FBgn0052499	Cda4
TC009392	GLEAN_09392	FBgn0052495	CG32495
TC009391	GLEAN_09391	FBgn0052495	CG32495
TC007560	GLEAN_07560	FBgn0052488	CG32488
TC007560	GLEAN_07560	FBgn0052487	CG32487
TC014541	GLEAN_14541	FBgn0052486	CG32486
TC003697	GLEAN_03697	FBgn0052484	Sk2
TC000887	GLEAN_00887	FBgn0052483	CG32483
TC000666	GLEAN_00666	FBgn0052483	CG32483
TC000665	GLEAN_00665	FBgn0052483	CG32483
TC000664	GLEAN_00664	FBgn0052483	CG32483
TC000045	GLEAN_00045	FBgn0052479	CG32479
TC010567	GLEAN_10567	FBgn0052475	mthl8
TC016254	GLEAN_16254	FBgn0052473	CG32473
TC011076	GLEAN_11076	FBgn0052463	CG32463
TC015760	GLEAN_15760	FBgn0052462	CG32462
TC011526	GLEAN_11526	FBgn0052451	SPoCk
TC013209	GLEAN_13209	FBgn0052448	CG32448
TC010500	GLEAN_10500	FBgn0052447	CG32447
TC010337	GLEAN_10337	FBgn0052445	CG32445
TC001766	GLEAN_01766	FBgn0052445	CG32445
TC000766	GLEAN_00766	FBgn0052441	CG32441
TC008773	GLEAN_08773	FBgn0052438	Smc5
TC015760	GLEAN_15760	FBgn0052436	CG32436
TC011787	GLEAN_11787	FBgn0052432	CG32432
TC011786	GLEAN_11786	FBgn0052432	CG32432
TC007825	GLEAN_07825	FBgn0052425	CG32425
TC002960	GLEAN_02960	FBgn0052407	CG32407
TC000706	GLEAN_00706	FBgn0052406	CG32406
TC013974	GLEAN_13974	FBgn0052397	CG32397
TC014371	GLEAN_14371	FBgn0052392	CG32392
TC010470	GLEAN_10470	FBgn0052380	SMSr
TC002411	GLEAN_02411	FBgn0052372	ltl
TC009721	GLEAN_09721	FBgn0052371	CG32371
TC000081	GLEAN_00081	FBgn0052369	CG32369
TC002533	GLEAN_02533	FBgn0052365	CG32365
TC008858	GLEAN_08858	FBgn0052354	CG32354
TC004000	GLEAN_04000	FBgn0052351	S-Lap2
TC011242	GLEAN_11242	FBgn0052344	CG32344
TC011304	GLEAN_11304	FBgn0052343	Atac3
TC006979	GLEAN_06979	FBgn0052333	CG32333
TC008759	GLEAN_08759	FBgn0052320	CG32320
TC008129	GLEAN_08129	FBgn0052319	CG32319
TC030718	GLEAN_03989-OG3549	FBgn0052311	zormin
TC030697	GLEAN_02815-OG2548	FBgn0052305	CG32305
TC015620	GLEAN_15620	FBgn0052302	CG32302
TC030697	GLEAN_02815-OG2548	FBgn0052301	CG32301
TC002976	GLEAN_02976	FBgn0052296	Mrtf
TC011563	GLEAN_11563	FBgn0052281	CG32281
TC004311	GLEAN_04311	FBgn0052264	CG32264
TC011710	GLEAN_11710	FBgn0052263	CG32263
TC011710	GLEAN_11710	FBgn0052262	CG32262
TC030105		FBgn0052255	Gr64f
TC030106		FBgn0052255	Gr64f
TC030107		FBgn0052255	Gr64f
TC030108		FBgn0052255	Gr64f
TC030109		FBgn0052255	Gr64f
TC030110		FBgn0052255	Gr64f
TC030111		FBgn0052255	Gr64f
TC030112		FBgn0052255	Gr64f
TC030113		FBgn0052255	Gr64f
TC030114		FBgn0052255	Gr64f
TC030115		FBgn0052255	Gr64f
TC030116		FBgn0052255	Gr64f
TC030117		FBgn0052255	Gr64f
TC030118		FBgn0052255	Gr64f
TC030119		FBgn0052255	Gr64f
TC030120		FBgn0052255	Gr64f
TC008964	GLEAN_08964	FBgn0052251	CG32251
TC008692	GLEAN_08692	FBgn0052250	CG32250
TC014530	GLEAN_14530	FBgn0052243	CG32243
TC013275	GLEAN_13275	FBgn0052243	CG32243
TC013273	GLEAN_13273	FBgn0052243	CG32243
TC010211	GLEAN_10211	FBgn0052243	CG32243
TC007682	GLEAN_07682	FBgn0052238	CG32238
TC014044	GLEAN_14044	FBgn0052230	CG32230
TC001140	GLEAN_01140	FBgn0052230	CG32230
TC005236	GLEAN_05236	FBgn0052227	gogo
TC014802	GLEAN_14802	FBgn0052226	CG32226
TC003851	GLEAN_03851	FBgn0052225	CG32225
TC008341	GLEAN_08341	FBgn0052204	CG32204
TC010677	GLEAN_10677	FBgn0052196	CG32196
TC015939	GLEAN_15939	FBgn0052195	CG32195
TC008439	GLEAN_08439	FBgn0052191	CG32191
TC003574	GLEAN_03574	FBgn0052190	NUCB1
TC030877	GLEAN_03278	FBgn0052183	Ccn
TC003429	GLEAN_03429,gritz	FBgn0052179	Krn
TC008147	GLEAN_08147	FBgn0052177	CG32177
TC001306	GLEAN_01306	FBgn0052176	CG32176
TC003251	GLEAN_03251	FBgn0052174	CG32174
TC003035	GLEAN_03035	FBgn0052154	CG32154
TC012763	GLEAN_12763	FBgn0052138	CG32138
TC012762	GLEAN_12762	FBgn0052138	CG32138
TC015685	GLEAN_15685	FBgn0052137	CG32137
TC015684	GLEAN_15684	FBgn0052137	CG32137
TC011939	GLEAN_11939	FBgn0052113	CG32113
TC010883	GLEAN_10883	FBgn0052112	CG32112
TC014610	GLEAN_14610	FBgn0052110	CG32110
TC001291	GLEAN_01291,LMX-HD	FBgn0052105	CG32105
TC012660	GLEAN_12660	FBgn0052104	CG32104
TC011251	GLEAN_11251	FBgn0052099	eap
TC008427	GLEAN_08427	FBgn0052091	CG32091
TC014893	GLEAN_14893	FBgn0052087	CG32087
TC000052	GLEAN_00052	FBgn0052085	CG32085
TC002906	GLEAN_02906	FBgn0052082	CG32082
TC014238	GLEAN_14238	FBgn0052076	Alg10
TC002880	GLEAN_02880	FBgn0052075	CG32075
TC011121	GLEAN_11121	FBgn0052072	Elo68alpha
TC015461	GLEAN_15461	FBgn0052069	CG32069
TC012925	GLEAN_12925	FBgn0052068	CG32068
TC012919	GLEAN_12919	FBgn0052068	CG32068
TC001175	GLEAN_01175	FBgn0052064	S-Lap4
TC030589	GLEAN_14341-OG11743	FBgn0052062	A2bp1
TC004621	GLEAN_04621	FBgn0052057	dpr10
TC001746	GLEAN_01746	FBgn0052056	scramb1
TC007112	GLEAN_07112	FBgn0052040	CG32040
TC004733	GLEAN_04733	FBgn0052036	CG32036
TC002908	GLEAN_02908	FBgn0052029	Cpr66D
TC004962	GLEAN_04962	FBgn0052026	CG32026
TC015608	GLEAN_15608	FBgn0052016	CG32016
TC014862	GLEAN_14862	FBgn0052000	CG32000
TC013635	GLEAN_13635	FBgn0051999	CG31999
TC030726	GLEAN_15303-OG4295	FBgn0051998	CG31998
TC015595	GLEAN_15595	FBgn0051997	CG31997
TC015445	GLEAN_15445	FBgn0051975	CG31975
TC015363	GLEAN_15363	FBgn0051975	CG31975
TC015272	GLEAN_15272	FBgn0051975	CG31975
TC007975	GLEAN_07975	FBgn0051975	CG31975
TC007974	GLEAN_07974	FBgn0051975	CG31975
TC003029	GLEAN_03029	FBgn0051975	CG31975
TC001375	GLEAN_01375	FBgn0051975	CG31975
TC015445	GLEAN_15445	FBgn0051974	CG31974
TC015363	GLEAN_15363	FBgn0051974	CG31974
TC015272	GLEAN_15272	FBgn0051974	CG31974
TC007975	GLEAN_07975	FBgn0051974	CG31974
TC007974	GLEAN_07974	FBgn0051974	CG31974
TC003029	GLEAN_03029	FBgn0051974	CG31974
TC001375	GLEAN_01375	FBgn0051974	CG31974
TC008402	GLEAN_08402	FBgn0051961	CG31961
TC008520	GLEAN_08520	FBgn0051957	CG31957
TC008338	GLEAN_08338	FBgn0051956	pgant4
TC008128	GLEAN_08128	FBgn0051950	CG31950
TC013503	GLEAN_13503	FBgn0051935	CG31935
TC013502	GLEAN_13502	FBgn0051935	CG31935
TC013492	GLEAN_13492	FBgn0051933	CG31933
TC000686	GLEAN_00686	FBgn0051924	CG31924
TC002995	GLEAN_02995	FBgn0051915	CG31915
TC009944	GLEAN_09944	FBgn0051913	CG31913
TC003395	GLEAN_03395	FBgn0051913	CG31913
TC009721	GLEAN_09721	FBgn0051907	CG31907
TC007231	GLEAN_07231	FBgn0051901	Mur29B
TC013056	GLEAN_13056	FBgn0051874	CG31874
TC007189	GLEAN_07189	FBgn0051872	CG31872
TC007188	GLEAN_07188	FBgn0051872	CG31872
TC007187	GLEAN_07187	FBgn0051872	CG31872
TC007189	GLEAN_07189	FBgn0051871	CG31871
TC007188	GLEAN_07188	FBgn0051871	CG31871
TC007187	GLEAN_07187	FBgn0051871	CG31871
TC011601	GLEAN_11601	FBgn0051869	CG31869
TC000372	GLEAN_00372	FBgn0051866	Ada1-2
TC000372	GLEAN_00372	FBgn0051865	Ada1-1
TC014434	GLEAN_14434	FBgn0051864	Qtzl
TC004740	GLEAN_04740	FBgn0051860	CG31860
TC013692	GLEAN_13692	FBgn0051852	Tap42
TC007649	GLEAN_07649	FBgn0051849	CG31849
TC014096	GLEAN_14096	FBgn0051826	CG31826
TC000887	GLEAN_00887	FBgn0051823	CG31823
TC000666	GLEAN_00666	FBgn0051823	CG31823
TC000665	GLEAN_00665	FBgn0051823	CG31823
TC000664	GLEAN_00664	FBgn0051823	CG31823
TC000887	GLEAN_00887	FBgn0051821	CG31821
TC000666	GLEAN_00666	FBgn0051821	CG31821
TC000665	GLEAN_00665	FBgn0051821	CG31821
TC000664	GLEAN_00664	FBgn0051821	CG31821
TC000861	GLEAN_00861	FBgn0051814	CG31814
TC014627	GLEAN_14627	FBgn0051810	CG31810
TC014627	GLEAN_14627	FBgn0051809	CG31809
TC008456	GLEAN_08456	FBgn0051803	CG31803
TC013563	GLEAN_13563	FBgn0051800	CG31800
TC010434	GLEAN_10434	FBgn0051793	CG31793
TC010434	GLEAN_10434	FBgn0051792	CG31792
TC014246	GLEAN_14246	FBgn0051782	CG31782
TC008338	GLEAN_08338	FBgn0051776	CG31776
TC012257	GLEAN_12257	FBgn0051774	fred
TC000540	GLEAN_00540	FBgn0051773	CG31773
TC014029	GLEAN_14029	FBgn0051759	CG31759
TC002986	GLEAN_02986	FBgn0051755	CG31755
TC000053	GLEAN_00053	FBgn0051755	CG31755
TC030625	GLEAN_09529-OG16348	FBgn0051742	CG31742
TC013060	GLEAN_13060	FBgn0051739	CG31739
TC009783	GLEAN_09783	FBgn0051729	CG31729
TC004635	GLEAN_04635	FBgn0051728	CG31728
TC007563	GLEAN_07563	FBgn0051721	Trim9
TC013091	GLEAN_13091	FBgn0051720	CG31720
TC014142	GLEAN_14142	FBgn0051719	RluA-1
TC003704	GLEAN_03704	FBgn0051718	Ir31a
TC003700	GLEAN_03700	FBgn0051718	Ir31a
TC003248	GLEAN_03248	FBgn0051717	CG31717
TC015639	GLEAN_15639	FBgn0051716	CG31716
TC015069	GLEAN_15069	FBgn0051715	CG31715
TC009278	GLEAN_09278	FBgn0051713	Apf
TC014764	GLEAN_14764	FBgn0051712	CG31712
TC014162	GLEAN_14162	FBgn0051708	CG31708
TC001573	GLEAN_01573	FBgn0051703	CG31703
TC001573	GLEAN_01573	FBgn0051702	CG31702
TC012308	GLEAN_12308	FBgn0051694	CG31694
TC007886	GLEAN_07886	FBgn0051690	CG31690
TC014483	GLEAN_14483	FBgn0051687	CG31687
TC014478	GLEAN_14478	FBgn0051683	CG31683
TC011076	GLEAN_11076	FBgn0051682	CG31682
TC001157	GLEAN_01157	FBgn0051681	CG31681
TC011076	GLEAN_11076	FBgn0051679	CG31679
TC013018	GLEAN_13018	FBgn0051678	CG31678
TC014127	GLEAN_14127	FBgn0051668	CG31668
TC001967	GLEAN_01967	FBgn0051665	wry
TC010726	GLEAN_10726	FBgn0051664	CG31664
TC010724	GLEAN_10724	FBgn0051664	CG31664
TC002380	GLEAN_02380	FBgn0051664	CG31664
TC001636	GLEAN_01636	FBgn0051663	CG31663
TC009950	GLEAN_09950	FBgn0051661	CG31661
TC013504	GLEAN_13504	FBgn0051660	pog
TC003306	GLEAN_03306	FBgn0051648	CG31648
TC000865	GLEAN_00865	FBgn0051646	CG31646
TC000863	GLEAN_00863	FBgn0051646	CG31646
TC000701	GLEAN_00701	FBgn0051646	CG31646
TC008424	GLEAN_08424	FBgn0051643	CG31643
TC013090	GLEAN_13090	FBgn0051641	stai
TC003630	GLEAN_03630	FBgn0051638	CG31638
TC011350	GLEAN_11350	FBgn0051637	CG31637
TC014144	GLEAN_14144	FBgn0051636	CG31636
TC004667	GLEAN_04667	FBgn0051635	CG31635
TC012906	GLEAN_12906	FBgn0051632	sens-2
TC009960	GLEAN_09960	FBgn0051619	CG31619
TC016003	GLEAN_16003	FBgn0051617	His1:CG31617
TC006928	GLEAN_06928	FBgn0051617	His1:CG31617
TC003739	GLEAN_03739	FBgn0051617	His1:CG31617
TC010336	GLEAN_10336	FBgn0051601	CG31601
TC015939	GLEAN_15939	FBgn0051562	CG31562
TC012680	GLEAN_12680	FBgn0051561	Osi16
TC012679	GLEAN_12679	FBgn0051561	Osi16
TC007476	GLEAN_07476	FBgn0051559	CG31559
TC030741	GLEAN_00194-OG5306	FBgn0051550	CG31550
TC000272	GLEAN_00272	FBgn0051549	CG31549
TC000272	GLEAN_00272	FBgn0051548	CG31548
TC000573	GLEAN_00573	FBgn0051547	CG31547
TC004535	GLEAN_04535	FBgn0051544	CG31544
TC030068	glean_04524c	FBgn0051544	CG31544
TC030066	glean_04524a	FBgn0051544	CG31544
TC004523	GLEAN_04523	FBgn0051544	CG31544
TC013716	GLEAN_13716	FBgn0051536	Cdep
TC005164	GLEAN_05164	FBgn0051531	CG31531
TC011938	GLEAN_11938	FBgn0051523	CG31523
TC010977	GLEAN_10977	FBgn0051522	CG31522
TC010842	GLEAN_10842	FBgn0051516	CG31516
TC014389	GLEAN_14389	FBgn0051493	CG31493
TC000925	GLEAN_00925,mxp	FBgn0051481	pb
TC003214	GLEAN_03214	FBgn0051477	CG31477
TC014103	GLEAN_14103	FBgn0051475	CG31475
TC002004	GLEAN_02004	FBgn0051469	CG31469
TC000217	GLEAN_00217	FBgn0051467	CG31467
TC004578	GLEAN_04578	FBgn0051460	CG31460
TC000575	GLEAN_00575	FBgn0051457	CG31457
TC002895	GLEAN_02895	FBgn0051454	CG31454
TC030560	NONGLEAN-OG21087	FBgn0051450	mRpS18A
TC004557	GLEAN_04557	FBgn0051445	CG31445
TC015939	GLEAN_15939	FBgn0051436	CG31436
TC012327	GLEAN_12327	FBgn0051431	CG31431
TC004557	GLEAN_04557	FBgn0051427	CG31427
TC010035	GLEAN_10035	FBgn0051414	CG31414
TC008781	GLEAN_08781	FBgn0051414	CG31414
TC008780	GLEAN_08780	FBgn0051414	CG31414
TC008779	GLEAN_08779	FBgn0051414	CG31414
TC003941	GLEAN_03941	FBgn0051413	CG31413
TC002471	GLEAN_02471	FBgn0051413	CG31413
TC002470	GLEAN_02470	FBgn0051413	CG31413
TC014069	GLEAN_14069	FBgn0051410	Npc2e
TC014068	GLEAN_14068	FBgn0051410	Npc2e
TC014067	GLEAN_14067	FBgn0051410	Npc2e
TC000217	GLEAN_00217	FBgn0051391	CG31391
TC007575	GLEAN_07575	FBgn0051390	MED7
TC015939	GLEAN_15939	FBgn0051380	CG31380
TC015690	GLEAN_15690	FBgn0051374	sals
TC016210	GLEAN_16210	FBgn0051373	CG31373
TC015939	GLEAN_15939	FBgn0051370	CG31370
TC000575	GLEAN_00575	FBgn0051365	CG31365
TC014172	GLEAN_14172	FBgn0051361	dpr17
TC015708	GLEAN_15708	FBgn0051358	CG31358
TC011953	GLEAN_11953	FBgn0051357	CG31357
TC012552	GLEAN_12552	FBgn0051352	Unc-115a
TC014014	GLEAN_14014	FBgn0051345	CG31345
TC010098	GLEAN_10098	FBgn0051344	CG31344
TC013572	GLEAN_13572	FBgn0051342	CG31342
TC015297	GLEAN_15297	FBgn0051326	CG31326
TC011434	GLEAN_11434	FBgn0051323	CG31323
TC010657	GLEAN_10657	FBgn0051314	Neu3
TC015939	GLEAN_15939	FBgn0051300	CG31300
TC015092	GLEAN_15092	FBgn0051294	CG31294
TC002645	GLEAN_02645	FBgn0051291	CG31291
TC016210	GLEAN_16210	FBgn0051278	CG31278
TC000169	GLEAN_00169	FBgn0051274	CG31274
TC000820	GLEAN_00820	FBgn0051272	CG31272
TC000819	GLEAN_00819	FBgn0051272	CG31272
TC000818	GLEAN_00818	FBgn0051272	CG31272
TC000817	GLEAN_00817	FBgn0051272	CG31272
TC015618	GLEAN_15618	FBgn0051269	CG31269
TC015617	GLEAN_15617	FBgn0051269	CG31269
TC014083	GLEAN_14083	FBgn0051269	CG31269
TC013709	GLEAN_13709	FBgn0051269	CG31269
TC015618	GLEAN_15618	FBgn0051267	CG31267
TC015617	GLEAN_15617	FBgn0051267	CG31267
TC014083	GLEAN_14083	FBgn0051267	CG31267
TC013709	GLEAN_13709	FBgn0051267	CG31267
TC015618	GLEAN_15618	FBgn0051266	CG31266
TC015617	GLEAN_15617	FBgn0051266	CG31266
TC014083	GLEAN_14083	FBgn0051266	CG31266
TC013709	GLEAN_13709	FBgn0051266	CG31266
TC015618	GLEAN_15618	FBgn0051265	CG31265
TC015617	GLEAN_15617	FBgn0051265	CG31265
TC014083	GLEAN_14083	FBgn0051265	CG31265
TC013709	GLEAN_13709	FBgn0051265	CG31265
TC002895	GLEAN_02895	FBgn0051259	CG31259
TC015243	GLEAN_15243	FBgn0051251	CG31251
TC013253	GLEAN_13253	FBgn0051249	CG31249
TC014389	GLEAN_14389	FBgn0051248	CG31248
TC014933	GLEAN_14933	FBgn0051244	CG31244
TC009680	GLEAN_09680	FBgn0051235	CG31235
TC009550	GLEAN_09550	FBgn0051232	koko
TC015202	GLEAN_15202	FBgn0051229	CG31229
TC010919	GLEAN_10919	FBgn0051224	CG31224
TC014859	GLEAN_14859	FBgn0051223	CG31223
TC004766	GLEAN_04766	FBgn0051221	CG31221
TC004535	GLEAN_04535	FBgn0051217	modSP
TC030068	glean_04524c	FBgn0051217	modSP
TC030066	glean_04524a	FBgn0051217	modSP
TC004523	GLEAN_04523	FBgn0051217	modSP
TC010874	GLEAN_10874	FBgn0051216	Naam
TC016282	GLEAN_16282	FBgn0051213	CG31213
TC016281	GLEAN_16281	FBgn0051213	CG31213
TC013409	GLEAN_13409	FBgn0051213	CG31213
TC010527	GLEAN_10527	FBgn0051213	CG31213
TC002280	GLEAN_02280	FBgn0051213	CG31213
TC002278	GLEAN_02278	FBgn0051213	CG31213
TC002276	GLEAN_02276	FBgn0051213	CG31213
TC002274	GLEAN_02274	FBgn0051213	CG31213
TC011125	GLEAN_11125	FBgn0051211	CG31211
TC011401	GLEAN_11401	FBgn0051201	GluRIIE
TC011400	GLEAN_11400	FBgn0051201	GluRIIE
TC001262	GLEAN_01262	FBgn0051198	CG31198
TC001261	GLEAN_01261	FBgn0051198	CG31198
TC001260	GLEAN_01260	FBgn0051198	CG31198
TC001259	GLEAN_01259	FBgn0051198	CG31198
TC001355	GLEAN_01355	FBgn0051195	CG31195
TC001064	GLEAN_01064	FBgn0051191	CG31191
TC004747	GLEAN_04747	FBgn0051183	CG31183
TC000422	GLEAN_00422	FBgn0051163	SKIP
TC009837	GLEAN_09837	FBgn0051159	EF-G2
TC011095	GLEAN_11095	FBgn0051158	CG31158
TC012802	GLEAN_12802	FBgn0051156	CG31156
TC014109	GLEAN_14109	FBgn0051155	Rpb7
TC013741	GLEAN_13741	FBgn0051150	CG31150
TC010035	GLEAN_10035	FBgn0051148	CG31148
TC008781	GLEAN_08781	FBgn0051148	CG31148
TC008780	GLEAN_08780	FBgn0051148	CG31148
TC008779	GLEAN_08779	FBgn0051148	CG31148
TC013849	GLEAN_13849	FBgn0051146	Nlg1
TC013848	GLEAN_13848	FBgn0051146	Nlg1
TC016279	GLEAN_16279	FBgn0051141	CG31141
TC015658	GLEAN_15658	FBgn0051141	CG31141
TC015657	GLEAN_15657	FBgn0051141	CG31141
TC002899	GLEAN_02899	FBgn0051141	CG31141
TC002898	GLEAN_02898	FBgn0051141	CG31141
TC000782	GLEAN_00782	FBgn0051140	CG31140
TC013552	GLEAN_13552	FBgn0051139	CG31139
TC007985	GLEAN_07985	FBgn0051133	Slimp
TC004363	GLEAN_04363	FBgn0051122	CG31122
TC011713	GLEAN_11713	FBgn0051121	CG31121
TC014607	GLEAN_14607	FBgn0051120	CG31120
TC007473	GLEAN_07473	FBgn0051119	HdacX
TC001149	GLEAN_01149	FBgn0051118	RabX4
TC015520	GLEAN_15520	FBgn0051116	ClC-a
TC015519	GLEAN_15519	FBgn0051116	ClC-a
TC016364	GLEAN_16364	FBgn0051115	CG31115
TC007152	GLEAN_07152	FBgn0051111	CG31111
TC012638	GLEAN_12638	FBgn0051109	CG31109
TC009196	GLEAN_09196	FBgn0051108	CG31108
TC000302	GLEAN_00302	FBgn0051106	CG31106
TC015541	GLEAN_15541	FBgn0051105	CG31105
TC015167	GLEAN_15167	FBgn0051105	CG31105
TC015939	GLEAN_15939	FBgn0051104	CG31104
TC000302	GLEAN_00302	FBgn0051103	CG31103
TC013484	GLEAN_13484	FBgn0051100	CG31100
TC015939	GLEAN_15939	FBgn0051098	CG31098
TC007186	GLEAN_07186	FBgn0051091	CG31091
TC007186	GLEAN_07186	FBgn0051089	CG31089
TC003275	GLEAN_03275	FBgn0051077	CG31077
TC000169	GLEAN_00169	FBgn0051076	CG31076
TC011192	GLEAN_11192	FBgn0051075	CG31075
TC015060	GLEAN_15060	FBgn0051068	CG31068
TC001349	GLEAN_01349	FBgn0051065	CG31065
TC000321	GLEAN_00321	FBgn0051064	CG31064
TC004108	GLEAN_04108	FBgn0051058	CG31058
TC001050	GLEAN_01050	FBgn0051057	tau
TC010144	GLEAN_10144	FBgn0051051	CG31051
TC012780	GLEAN_12780	FBgn0051048	CG31048
TC030721	GLEAN_01279-OG3711	FBgn0051040	Cog7
TC007458	GLEAN_07458	FBgn0051038	CG31038
TC008051	GLEAN_08051	FBgn0051036	CG31036
TC011951	GLEAN_11951	FBgn0051030	CG31030
TC011770	GLEAN_11770	FBgn0051028	CG31028
TC004647	GLEAN_04647	FBgn0051019	CG31019
TC000408	GLEAN_00408	FBgn0051005	qless
TC008407	GLEAN_08407	FBgn0051004	CG31004
TC009754	GLEAN_09754	FBgn0050502	CG30502
TC011438	GLEAN_11438	FBgn0050499	CG30499
TC000713	GLEAN_00713	FBgn0050497	CG30497
TC003139	GLEAN_03139	FBgn0050496	CG30496
TC009139	GLEAN_09139	FBgn0050495	CG30495
TC003140	GLEAN_03140	FBgn0050493	CG30493
TC009139	GLEAN_09139	FBgn0050491	CG30491
TC016365	GLEAN_16365	FBgn0050489	Cyp12d1-p
TC011921	GLEAN_11921	FBgn0050467	CG30467
TC011281	GLEAN_11281	FBgn0050462	ste24c
TC000463	GLEAN_00463	FBgn0050462	ste24c
TC012567	GLEAN_12567	FBgn0050446	Tdc2
TC012066	GLEAN_12066	FBgn0050441	CG30441
TC004696	GLEAN_04696	FBgn0050440	CG30440
TC002560	GLEAN_02560	FBgn0050420	Atf-2
TC007198	GLEAN_07198	FBgn0050410	CG30410
TC010726	GLEAN_10726	FBgn0050409	CG30409
TC010724	GLEAN_10724	FBgn0050409	CG30409
TC002380	GLEAN_02380	FBgn0050409	CG30409
TC014559	GLEAN_14559	FBgn0050404	Tango11
TC003653	GLEAN_03653	FBgn0050394	CG30394
TC030665	GLEAN_14801-OG20755	FBgn0050392	CG30392
TC008842	GLEAN_08842	FBgn0050390	Sgf29
TC000614	GLEAN_00614	FBgn0050382	CG30382
TC002361	GLEAN_02361	FBgn0050380	CG30380
TC010022	GLEAN_10022	FBgn0050377	CG30377
TC030073	GLEAN_09752B	FBgn0050375	CG30375
TC030072	GLEAN_09752A	FBgn0050375	CG30375
TC001714	GLEAN_01714	FBgn0050372	CG30372
TC030073	GLEAN_09752B	FBgn0050371	CG30371
TC030072	GLEAN_09752A	FBgn0050371	CG30371
TC011598	GLEAN_11598	FBgn0050361	mtt
TC008359	GLEAN_08359	FBgn0050360	Mal-A6
TC008358	GLEAN_08358	FBgn0050360	Mal-A6
TC008357	GLEAN_08357	FBgn0050360	Mal-A6
TC008359	GLEAN_08359	FBgn0050359	Mal-A5
TC008358	GLEAN_08358	FBgn0050359	Mal-A5
TC008357	GLEAN_08357	FBgn0050359	Mal-A5
TC014895	GLEAN_14895	FBgn0050354	CG30354
TC003821	GLEAN_03821	FBgn0050349	CG30349
TC009710	GLEAN_09710	FBgn0050342	Prp38
TC002497	GLEAN_02497	FBgn0050340	CG30340
TC014144	GLEAN_14144	FBgn0050339	CG30339
TC008349	GLEAN_08349	FBgn0050338	CG30338
TC003848	GLEAN_03848	FBgn0050291	CG30291
TC010571	GLEAN_10571	FBgn0050290	Ppcdc
TC001718	GLEAN_01718	FBgn0050277	Oatp58Da
TC014955	GLEAN_14955	FBgn0050275	CG30275
TC030584	GLEAN_12847-OG11454	FBgn0050274	CG30274
TC012846	GLEAN_12846	FBgn0050271	CG30271
TC014955	GLEAN_14955	FBgn0050268	CG30268
TC003584	GLEAN_03584	FBgn0050263	CG30263
TC007203	GLEAN_07203	FBgn0050203	CG30203
TC011162	GLEAN_11162	FBgn0050197	CG30197
TC013521	GLEAN_13521	FBgn0050194	CG30194
TC014535	GLEAN_14535	FBgn0050172	CG30172
TC012641	GLEAN_12641	FBgn0050160	CG30160
TC010591	GLEAN_10591	FBgn0050159	CG30159
TC003668	GLEAN_03668	FBgn0050158	CG30158
TC003996	GLEAN_03996	FBgn0050156	CG30156
TC007620	GLEAN_07620	FBgn0050148	CG30148
TC009044	GLEAN_09044	FBgn0050147	Hil
TC003021	GLEAN_03021	FBgn0050122	CG30122
TC012055	GLEAN_12055	FBgn0050118	CG30118
TC003092	GLEAN_03092	FBgn0050115	CG30115
TC010562	GLEAN_10562	FBgn0050109	CG30109
TC010562	GLEAN_10562	FBgn0050108	CG30108
TC002570	GLEAN_02570	FBgn0050105	CG30105
TC010154	GLEAN_10154	FBgn0050101	CG30101
TC011973	GLEAN_11973	FBgn0050100	CG30100
TC002122	GLEAN_02122	FBgn0050094	CG30094
TC012623	GLEAN_12623	FBgn0050077	blos1
TC002148	GLEAN_02148	FBgn0050075	CG30075
TC002147	GLEAN_02147	FBgn0050075	CG30075
TC003227	GLEAN_03227	FBgn0050069	CG30069
TC015852	GLEAN_15852	FBgn0050053	CG30053
TC013466	GLEAN_13466	FBgn0050051	CG30051
TC009831	GLEAN_09831	FBgn0050049	CG30049
TC009831	GLEAN_09831	FBgn0050047	CG30047
TC007203	GLEAN_07203	FBgn0050046	CG30046
TC013128	GLEAN_13128	FBgn0050045	Cpr49Aa
TC009831	GLEAN_09831	FBgn0050043	CG30043
TC013133	GLEAN_13133	FBgn0050042	Cpr49Ab
TC008954	GLEAN_08954	FBgn0050037	CG30037
TC008954	GLEAN_08954	FBgn0050036	CG30036
TC013653	GLEAN_13653	FBgn0050035	Tret1-1
TC004741	GLEAN_04741	FBgn0050035	Tret1-1
TC000121	GLEAN_00121	FBgn0050035	Tret1-1
TC001157	GLEAN_01157	FBgn0050031	CG30031
TC001157	GLEAN_01157	FBgn0050025	CG30025
TC030640	GLEAN_07701-OG17474	FBgn0050022	CG30022
TC003628	GLEAN_03628	FBgn0050021	metro
TC010567	GLEAN_10567	FBgn0050018	mthl13
TC002488	GLEAN_02488	FBgn0050016	CG30016
TC007356	GLEAN_07356	FBgn0050015	CG30015
TC009932	GLEAN_09932	FBgn0050011	gem
TC013039	GLEAN_13039	FBgn0050010	CG30010
TC008803	GLEAN_08803	FBgn0050008	CG30008
TC008878	GLEAN_08878	FBgn0047178	CG32147
TC003121	GLEAN_03121	FBgn0047135	CG32276
TC030694	GLEAN_12043-OG24493	FBgn0047038	CG6463
TC011145	GLEAN_11145	FBgn0046706	Haspin
TC012918	GLEAN_12918	FBgn0046704	Liprin-alpha
TC002920	GLEAN_02920	FBgn0046697	Ppr-Y
TC009500	GLEAN_09500	FBgn0046692	Stlk
TC004716	GLEAN_04716	FBgn0046687	Tre1
TC008141	GLEAN_08141	FBgn0046332	gskt
TC003420	GLEAN_03420	FBgn0046296	CG11534
TC004557	GLEAN_04557	FBgn0046253	CG3502
TC001450	GLEAN_01450	FBgn0046247	CG5938
TC014996	GLEAN_14996	FBgn0046225	CG17230
TC013939	GLEAN_13939	FBgn0046222	CG1109
TC001877	GLEAN_01877	FBgn0046214	vig2
TC008990	GLEAN_08990	FBgn0046114	Gclm
TC014487	GLEAN_14487	FBgn0046113	GluRIIC
TC012818	GLEAN_12818	FBgn0046113	GluRIIC
TC001185	GLEAN_01185	FBgn0046113	GluRIIC
TC001150	GLEAN_01150	FBgn0045980	niki
TC010061	GLEAN_10061	FBgn0045862	btz
TC010549	GLEAN_10549	FBgn0045843	RacGAP84C
TC004472	GLEAN_04472	FBgn0045823	vsg
TC001175	GLEAN_01175	FBgn0045770	S-Lap3
TC002814	GLEAN_02814	FBgn0045759	bin
TC030242		FBgn0045495	Gr28b
TC030243		FBgn0045495	Gr28b
TC030105		FBgn0045479	Gr64a
TC030106		FBgn0045479	Gr64a
TC030107		FBgn0045479	Gr64a
TC030108		FBgn0045479	Gr64a
TC030109		FBgn0045479	Gr64a
TC030110		FBgn0045479	Gr64a
TC030111		FBgn0045479	Gr64a
TC030112		FBgn0045479	Gr64a
TC030113		FBgn0045479	Gr64a
TC030114		FBgn0045479	Gr64a
TC030115		FBgn0045479	Gr64a
TC030116		FBgn0045479	Gr64a
TC030117		FBgn0045479	Gr64a
TC030118		FBgn0045479	Gr64a
TC030119		FBgn0045479	Gr64a
TC030120		FBgn0045479	Gr64a
TC030105		FBgn0045478	Gr64b
TC030106		FBgn0045478	Gr64b
TC030107		FBgn0045478	Gr64b
TC030108		FBgn0045478	Gr64b
TC030109		FBgn0045478	Gr64b
TC030110		FBgn0045478	Gr64b
TC030111		FBgn0045478	Gr64b
TC030112		FBgn0045478	Gr64b
TC030113		FBgn0045478	Gr64b
TC030114		FBgn0045478	Gr64b
TC030115		FBgn0045478	Gr64b
TC030116		FBgn0045478	Gr64b
TC030117		FBgn0045478	Gr64b
TC030118		FBgn0045478	Gr64b
TC030119		FBgn0045478	Gr64b
TC030120		FBgn0045478	Gr64b
TC030105		FBgn0045477	Gr64c
TC030106		FBgn0045477	Gr64c
TC030107		FBgn0045477	Gr64c
TC030108		FBgn0045477	Gr64c
TC030109		FBgn0045477	Gr64c
TC030110		FBgn0045477	Gr64c
TC030111		FBgn0045477	Gr64c
TC030112		FBgn0045477	Gr64c
TC030113		FBgn0045477	Gr64c
TC030114		FBgn0045477	Gr64c
TC030115		FBgn0045477	Gr64c
TC030116		FBgn0045477	Gr64c
TC030117		FBgn0045477	Gr64c
TC030118		FBgn0045477	Gr64c
TC030119		FBgn0045477	Gr64c
TC030120		FBgn0045477	Gr64c
TC030105		FBgn0045476	Gr64e
TC030106		FBgn0045476	Gr64e
TC030107		FBgn0045476	Gr64e
TC030108		FBgn0045476	Gr64e
TC030109		FBgn0045476	Gr64e
TC030110		FBgn0045476	Gr64e
TC030111		FBgn0045476	Gr64e
TC030112		FBgn0045476	Gr64e
TC030113		FBgn0045476	Gr64e
TC030114		FBgn0045476	Gr64e
TC030115		FBgn0045476	Gr64e
TC030116		FBgn0045476	Gr64e
TC030117		FBgn0045476	Gr64e
TC030118		FBgn0045476	Gr64e
TC030119		FBgn0045476	Gr64e
TC030120		FBgn0045476	Gr64e
TC010567	GLEAN_10567	FBgn0045443	mthl11
TC010567	GLEAN_10567	FBgn0045442	mthl12
TC008118	GLEAN_08118	FBgn0045073	Stim
TC009779	GLEAN_09779	FBgn0045063	fdl
TC001116	GLEAN_01116	FBgn0045063	fdl
TC008566	GLEAN_08566	FBgn0045035	tefu
TC015165	GLEAN_15165	FBgn0044871	Gos28
TC002075	GLEAN_02075	FBgn0044826	Pak3
TC009513	GLEAN_09513	FBgn0044823	Spec2
TC009847	GLEAN_09847	FBgn0044510	mRpS5
TC016380	GLEAN_16380	FBgn0044452	Atg2
TC014804	GLEAN_14804	FBgn0044419	Pmi
TC011055	GLEAN_11055	FBgn0044328	CG32052
TC012645	GLEAN_12645	FBgn0044324	Chro
TC007565	GLEAN_07565	FBgn0044323	Cka
TC030556	NONGLEAN-OG24518	FBgn0044030	mRpS14
TC001186	GLEAN_01186	FBgn0044028	Notum
TC001874	GLEAN_01874	FBgn0043903	dome
TC004669	GLEAN_04669	FBgn0043900	pygo
TC001033	GLEAN_01033	FBgn0043884	mask
TC014340	GLEAN_14340	FBgn0043865	SA-2
TC003008	GLEAN_03008	FBgn0043842	Yeti
TC008024	GLEAN_08024	FBgn0043841	vir-1
TC007189	GLEAN_07189	FBgn0043825	CG18284
TC007188	GLEAN_07188	FBgn0043825	CG18284
TC007187	GLEAN_07187	FBgn0043825	CG18284
TC002238	GLEAN_02238	FBgn0043806	CG32032
TC000060	GLEAN_00060	FBgn0043799	CG31381
TC000107	GLEAN_00107	FBgn0043792	CG30427
TC010337	GLEAN_10337	FBgn0043783	CG32444
TC001766	GLEAN_01766	FBgn0043783	CG32444
TC000754	GLEAN_00754	FBgn0043550	Tsp68C
TC001157	GLEAN_01157	FBgn0043471	kappaTry
TC001157	GLEAN_01157	FBgn0043470	lambdaTry
TC002447	GLEAN_02447	FBgn0043458	CG12084
TC002686	GLEAN_02686	FBgn0043457	CG5180
TC007359	GLEAN_07359	FBgn0043456	CG4747
TC014124	GLEAN_14124	FBgn0043364	cbt
TC000957	GLEAN_00957	FBgn0043362	bchs
TC003984	GLEAN_03984	FBgn0043070	MESK2
TC000169	GLEAN_00169	FBgn0043069	MESK4
TC016415	GLEAN_16415	FBgn0043043	desat2
TC011471	GLEAN_11471	FBgn0043043	desat2
TC003279	GLEAN_03279	FBgn0043025	Msi
TC003178	GLEAN_03178	FBgn0043025	Msi
TC009991	GLEAN_09991	FBgn0043012	AP-2sigma
TC010464	GLEAN_10464	FBgn0043010	Fsn
TC002309	GLEAN_02309	FBgn0043005	CG10251
TC004017	GLEAN_04017	FBgn0043002	Chrac-14
TC003854	GLEAN_03854	FBgn0042712	HBS1
TC001775	GLEAN_01775	FBgn0042696	NfI
TC008818	GLEAN_08818	FBgn0042693	PP2A-B'
TC003250	GLEAN_03250	FBgn0042641	frc
TC013165	GLEAN_13165	FBgn0042630	Sox21b
TC011522	GLEAN_11522	FBgn0042627	v(2)k05816
TC007186	GLEAN_07186	FBgn0042207	CG18530
TC007571	GLEAN_07571	FBgn0042206	GstD10
TC002761	GLEAN_02761	FBgn0042189	CG17376
TC001157	GLEAN_01157	FBgn0042187	CG17234
TC001157	GLEAN_01157	FBgn0042186	CG17239
TC013837	GLEAN_13837	FBgn0042185	CG18769
TC030696	GLEAN_02815-OG2538	FBgn0042178	CG32165
TC030696	GLEAN_02815-OG2538	FBgn0042177	CG32164
TC014478	GLEAN_14478	FBgn0042175	CG18858
TC000027	GLEAN_00027	FBgn0042146	CG18823
TC011535	GLEAN_11535	FBgn0042138	CG18815
TC010382	GLEAN_10382	FBgn0042137	CG18814
TC000715	GLEAN_00715	FBgn0042135	CG18812
TC000714	GLEAN_00714	FBgn0042135	CG18812
TC007709	GLEAN_07709	FBgn0042134	Capr
TC006858	GLEAN_06858	FBgn0042133	CG18810
TC003303	GLEAN_03303	FBgn0042132	CG18809
TC009053	GLEAN_09053	FBgn0042131	CG18808
TC009052	GLEAN_09052	FBgn0042131	CG18808
TC013306	GLEAN_13306	FBgn0042119	Cpr65Au
TC014498	GLEAN_14498	FBgn0042118	Cpr65Ax2
TC014497	GLEAN_14497	FBgn0042118	Cpr65Ax2
TC013307	GLEAN_13307	FBgn0042118	Cpr65Ax2
TC004672	GLEAN_04672	FBgn0042105	CG18748
TC004672	GLEAN_04672	FBgn0042104	CG18747
TC004672	GLEAN_04672	FBgn0042103	CG18746
TC004672	GLEAN_04672	FBgn0042102	CG18745
TC004672	GLEAN_04672	FBgn0042101	CG18744
TC009374	GLEAN_09374	FBgn0042094	Adk3
TC012641	GLEAN_12641	FBgn0042086	Tsp42Eb
TC007520	GLEAN_07520	FBgn0042085	Bap170
TC010120	GLEAN_10120	FBgn0042083	CG3267
TC010609	GLEAN_10609	FBgn0041789	Pax
TC030782	GLEAN_10034-OG9582	FBgn0041780	Ssl2
TC010381	GLEAN_10381	FBgn0041775	tral
TC016299	GLEAN_16299	FBgn0041713	yellow-c
TC008457	GLEAN_08457	FBgn0041707	7B2
TC000395	GLEAN_00395	FBgn0041706	CG3253
TC009808	GLEAN_09808	FBgn0041630	Hexo1
TC011540	GLEAN_11540	FBgn0041629	Hexo2
TC013014	GLEAN_13014	FBgn0041607	asparagine-synthetase
TC010644	GLEAN_10644	FBgn0041605	cpx
TC013355	GLEAN_13355	FBgn0041604	dlp
TC001461	GLEAN_01461	FBgn0041588	ligatin
TC016005	GLEAN_16005	FBgn0041585	olf186-F
TC015946	GLEAN_15946	FBgn0041582	tamo
TC013312	GLEAN_13312	FBgn0041342	Cct1
TC016235	GLEAN_16235	FBgn0041337	Cyp309a2
TC010955	GLEAN_10955	FBgn0041337	Cyp309a2
TC030102		FBgn0041250	Gr21a
TC030242		FBgn0041247	Gr28a
TC030243		FBgn0041247	Gr28a
TC015409	GLEAN_15409	FBgn0041243	Gr43a
TC030121		FBgn0041243	Gr43a
TC030123		FBgn0041243	Gr43a
TC030124		FBgn0041243	Gr43a
TC030125		FBgn0041243	Gr43a
TC030126		FBgn0041243	Gr43a
TC030127		FBgn0041243	Gr43a
TC030128		FBgn0041243	Gr43a
TC014342	GLEAN_14342	FBgn0041210	HDAC4
TC000541	GLEAN_00541	FBgn0041205	key
TC015763	GLEAN_15763	FBgn0041203	LIMK1
TC016203	GLEAN_16203	FBgn0041194	Prat2
TC000530	GLEAN_00530	FBgn0041194	Prat2
TC014205	GLEAN_14205	FBgn0041191	Rheb
TC014868	GLEAN_14868	FBgn0041188	Atx2
TC012536	GLEAN_12536	FBgn0041186	Slbp
TC003596	GLEAN_03596	FBgn0041184	Socs36E
TC014664	GLEAN_14664	FBgn0041183	TepI
TC014664	GLEAN_14664	FBgn0041182	TepII
TC014664	GLEAN_14664	FBgn0041181	TepIII
TC014664	GLEAN_14664	FBgn0041180	TepIV
TC009209	GLEAN_09209	FBgn0041174	Vhl
TC010546	GLEAN_10546	FBgn0041164	armi
TC014417	GLEAN_14417	FBgn0041161	blue
TC009461	GLEAN_09461	FBgn0041156	exex
TC015853	GLEAN_15853	FBgn0041150	hoe1
TC001292	GLEAN_01292	FBgn0041147	ida
TC007363	GLEAN_07363	FBgn0041111	lilli
TC008966	GLEAN_08966	FBgn0041105	nerfin-2
TC001359	GLEAN_01359	FBgn0041102	ocn
TC013995	GLEAN_13995	FBgn0041100	park
TC002665	GLEAN_02665	FBgn0041096	rols
TC014256	GLEAN_14256	FBgn0041092	tai
TC015891	GLEAN_15891	FBgn0041087	wun2
TC015830	GLEAN_15830	FBgn0041087	wun2
TC009348	GLEAN_09348	FBgn0040973	CG16824
TC001359	GLEAN_01359	FBgn0040963	CG18662
TC003531	GLEAN_03531	FBgn0040954	CG13779
TC001334	GLEAN_01334	FBgn0040929	CG12659
TC010075	GLEAN_10075	FBgn0040849	Ir41a
TC004621	GLEAN_04621	FBgn0040823	dpr6
TC000453	GLEAN_00453	FBgn0040793	CG7630
TC030047		FBgn0040773	CG2249
TC003612	GLEAN_03612	FBgn0040765	luna
TC010462	GLEAN_10462	FBgn0040754	CG17059
TC007761	GLEAN_07761	FBgn0040752	Prosap
TC000306	GLEAN_00306	FBgn0040751	CG13018
TC008933	GLEAN_08933	FBgn0040726	dpr
TC013353	GLEAN_13353	FBgn0040705	CG15434
TC001706	GLEAN_01706	FBgn0040697	Teh3
TC007236	GLEAN_07236	FBgn0040696	CG18675
TC013873	GLEAN_13873	FBgn0040670	e(y)2b
TC010795	GLEAN_10795	FBgn0040660	CG13551
TC008981	GLEAN_08981	FBgn0040660	CG13551
TC001303	GLEAN_01303	FBgn0040650	CG15456
TC010137	GLEAN_10137	FBgn0040623	Spase12
TC012766	GLEAN_12766,CG13643	FBgn0040601	CG13643
TC016369	GLEAN_16369	FBgn0040534	CG11985
TC009027	GLEAN_09027	FBgn0040512	zetaCOP
TC030697	GLEAN_02815-OG2548	FBgn0040510	ACXA
TC030697	GLEAN_02815-OG2548	FBgn0040509	ACXB
TC030697	GLEAN_02815-OG2548	FBgn0040508	ACXC
TC030697	GLEAN_02815-OG2548	FBgn0040507	ACXD
TC030697	GLEAN_02815-OG2548	FBgn0040506	ACXE
TC002114	GLEAN_02114	FBgn0040505	Alk
TC015913	GLEAN_15913	FBgn0040493	granny-smith
TC013830	GLEAN_13830	FBgn0040491	Buffy
TC012577	GLEAN_12577	FBgn0040477	cid
TC008241	GLEAN_08241	FBgn0040475	SH3PX1
TC012520	GLEAN_12520	FBgn0040398	CG14629
TC012519	GLEAN_12519	FBgn0040398	CG14629
TC011877	GLEAN_11877	FBgn0040398	CG14629
TC015558	GLEAN_15558	FBgn0040397	CG3655
TC015557	GLEAN_15557	FBgn0040397	CG3655
TC007280	GLEAN_07280	FBgn0040395	Unc-76
TC007278	GLEAN_07278	FBgn0040395	Unc-76
TC015839	GLEAN_15839	FBgn0040394	CG16903
TC013527	GLEAN_13527	FBgn0040391	CG2854
TC001046	GLEAN_01046	FBgn0040390	CG14047
TC007851	GLEAN_07851	FBgn0040389	mRpL14
TC007250	GLEAN_07250	FBgn0040388	boi
TC001044	GLEAN_01044	FBgn0040387	PsGEF
TC010668	GLEAN_10668	FBgn0040384	CG32795
TC003901	GLEAN_03901	FBgn0040384	CG32795
TC008186	GLEAN_08186	FBgn0040383	CG5254
TC007903	GLEAN_07903	FBgn0040377	Vha36-3
TC007905	GLEAN_07905	FBgn0040376	CG13759
TC015537	GLEAN_15537	FBgn0040375	CG13760
TC008023	GLEAN_08023	FBgn0040373	CG3038
TC011127	GLEAN_11127	FBgn0040372	G9a
TC003400	GLEAN_03400	FBgn0040370	CG13375
TC013759	GLEAN_13759	FBgn0040368	eIF4E-7
TC000027	GLEAN_00027	FBgn0040365	CG14628
TC012520	GLEAN_12520	FBgn0040364	CG11378
TC012519	GLEAN_12519	FBgn0040364	CG11378
TC011877	GLEAN_11877	FBgn0040364	CG11378
TC015559	GLEAN_15559	FBgn0040363	CG11384
TC015154	GLEAN_15154	FBgn0040363	CG11384
TC001573	GLEAN_01573	FBgn0040356	CG12498
TC015439	GLEAN_15439	FBgn0040351	CG11638
[truncated: 15,441 more rows]
